# Supplementary material for: Severe Acute Respiratory Syndrome Coronavirus 2 (SARS-CoV-2) Membrane (M) and Spike (S) Proteins Antagonize Host Type I Interferon Response
Source: Front Cell Infect Microbiol. 2021 Dec 7;11:766922. doi: 10.3389/fcimb.2021.766922 (PMC8688923; doi:10.3389/fcimb.2021.766922)
Supplement: Supplementary file 2 [file Table_2.xlsx]

## Sheet: Control-1
Checked	Protein FDR Confidence: Combined	Master	Accession	UniProt Accession	Gene Symbol	# Peptides	Description	Exp. q-value: Combined	Contaminant	Sum PEP Score	Coverage [%]	# Peptides	# PSMs	# Unique Peptides	# Protein Groups	# AAs	MW [kDa]	calc. pI	Score Sequest HT: Sequest HT	# Peptides (by Search Engine): Sequest HT
FALSE	High	Master Protein	P35579	P35579	MYH9	194	Myosin-9 OS=Homo sapiens OX=9606 GN=MYH9 PE=1 SV=4	0	FALSE	1473.34	71	194	501	165	1	1960	226.4	5.6	1049.19	194
FALSE	High	Master Protein	P35580	P35580	MYH10	157	Myosin-10 OS=Homo sapiens OX=9606 GN=MYH10 PE=1 SV=3	0	FALSE	960.24	63	157	322	130	1	1976	228.9	5.54	578.37	157
FALSE	High	Master Protein	Q9UM54	Q9UM54	MYO6	79	Unconventional myosin-VI OS=Homo sapiens OX=9606 GN=MYO6 PE=1 SV=4	0	FALSE	376.864	57	79	123	79	1	1294	149.6	8.53	204.13	79
FALSE	High	Master Protein	Q7Z406	Q7Z406	MYH14	80	Myosin-14 OS=Homo sapiens OX=9606 GN=MYH14 PE=1 SV=2	0	FALSE	334.109	44	80	113	63	1	1995	227.7	5.6	180.65	80
FALSE	High	Master Protein	O94832	O94832	MYO1D	54	Unconventional myosin-Id OS=Homo sapiens OX=9606 GN=MYO1D PE=1 SV=2	0	FALSE	221.109	56	54	78	54	1	1006	116.1	9.39	120.87	54
FALSE	High	Master Protein	P04264	P04264	KRT1	42	Keratin, type II cytoskeletal 1 OS=Homo sapiens OX=9606 GN=KRT1 PE=1 SV=6	0	FALSE	214.364	63	42	85	37	1	644	66	8.12	174.11	42
FALSE	High	Master Protein	O43795	O43795	MYO1B	42	Unconventional myosin-Ib OS=Homo sapiens OX=9606 GN=MYO1B PE=1 SV=3	0	FALSE	192.498	40	42	56	42	1	1136	131.9	9.38	94.85	42
FALSE	High	Master Protein	P35527	P35527	KRT9	32	Keratin, type I cytoskeletal 9 OS=Homo sapiens OX=9606 GN=KRT9 PE=1 SV=3	0	FALSE	189.085	62	32	65	31	1	623	62	5.24	119.76	32
FALSE	High	Master Protein	P35908	P35908	KRT2	39	Keratin, type II cytoskeletal 2 epidermal OS=Homo sapiens OX=9606 GN=KRT2 PE=1 SV=2	0	FALSE	178.743	65	39	57	30	1	639	65.4	8	106.54	39
FALSE	High	Master Protein	Q6P3W7	Q6P3W7	SCYL2	36	SCY1-like protein 2 OS=Homo sapiens OX=9606 GN=SCYL2 PE=1 SV=1	0	FALSE	172.547	40	36	56	36	1	929	103.6	8.22	78.47	36
FALSE	High	Master Protein	O00159	O00159	MYO1C	41	Unconventional myosin-Ic OS=Homo sapiens OX=9606 GN=MYO1C PE=1 SV=4	0	FALSE	166.537	43	41	57	41	1	1063	121.6	9.41	99.75	41
FALSE	High	Master Protein	O14744	O14744	PRMT5	31	Protein arginine N-methyltransferase 5 OS=Homo sapiens OX=9606 GN=PRMT5 PE=1 SV=4	0	FALSE	164.785	51	31	59	31	1	637	72.6	6.29	95.1	31
FALSE	High	Master Protein	P13645	P13645	KRT10	30	Keratin, type I cytoskeletal 10 OS=Homo sapiens OX=9606 GN=KRT10 PE=1 SV=6	0	FALSE	148.894	55	30	55	26	1	584	58.8	5.21	114.38	30
FALSE	High	Master Protein	P07437	P07437	TUBB	22	Tubulin beta chain OS=Homo sapiens OX=9606 GN=TUBB PE=1 SV=2	0	FALSE	132.709	68	22	47	4	1	444	49.6	4.89	97.41	22
FALSE	High	Master Protein	P68363	P68363	TUBA1B	21	Tubulin alpha-1B chain OS=Homo sapiens OX=9606 GN=TUBA1B PE=1 SV=1	0	FALSE	128.029	55	21	41	4	1	451	50.1	5.06	75.05	21
FALSE	High	Master Protein	P09874	P09874	PARP1	34	Poly [ADP-ribose] polymerase 1 OS=Homo sapiens OX=9606 GN=PARP1 PE=1 SV=4	0	FALSE	124.901	42	34	47	34	1	1014	113	8.88	72.25	34
FALSE	High	Master Protein	P68371	P68371	TUBB4B	21	Tubulin beta-4B chain OS=Homo sapiens OX=9606 GN=TUBB4B PE=1 SV=1	0	FALSE	118.254	64	21	45	3	1	445	49.8	4.89	89.54	21
FALSE	High	Master Protein	P98175	P98175	RBM10	30	RNA-binding protein 10 OS=Homo sapiens OX=9606 GN=RBM10 PE=1 SV=3	0	FALSE	102.431	38	30	41	30	1	930	103.5	5.97	47.83	30
FALSE	High	Master Protein	P08238	P08238	HSP90AB1	26	Heat shock protein HSP 90-beta OS=Homo sapiens OX=9606 GN=HSP90AB1 PE=1 SV=4	0	FALSE	100.976	39	26	37	13	1	724	83.2	5.03	56.55	26
FALSE	High	Master Protein	Q9BQE3	Q9BQE3	TUBA1C	19	Tubulin alpha-1C chain OS=Homo sapiens OX=9606 GN=TUBA1C PE=1 SV=1	0	FALSE	99.898	51	19	35	2	1	449	49.9	5.1	59.18	19
FALSE	High	Master Protein	Q16643	Q16643	DBN1	25	Drebrin OS=Homo sapiens OX=9606 GN=DBN1 PE=1 SV=4	0	FALSE	96.707	46	25	36	25	1	649	71.4	4.45	44.04	25
FALSE	High	Master Protein	P19338	P19338	NCL	23	Nucleolin OS=Homo sapiens OX=9606 GN=NCL PE=1 SV=3	0	FALSE	96.036	30	23	33	23	1	710	76.6	4.7	68.29	23
FALSE	High	Master Protein	P06396	P06396	GSN	19	Gelsolin OS=Homo sapiens OX=9606 GN=GSN PE=1 SV=1	0	FALSE	94.037	30	19	30	19	1	782	85.6	6.28	61.72	19
FALSE	High	Master Protein	P07900	P07900	HSP90AA1	26	Heat shock protein HSP 90-alpha OS=Homo sapiens OX=9606 GN=HSP90AA1 PE=1 SV=5	0	FALSE	93.802	38	26	37	14	1	732	84.6	5.02	48.88	26
FALSE	High	Master Protein	P0DMV9	P0DMV9	HSPA1B	22	Heat shock 70 kDa protein 1B OS=Homo sapiens OX=9606 GN=HSPA1B PE=1 SV=1	0	FALSE	93.114	39	22	30	19	1	641	70	5.66	57.15	22
FALSE	High	Master Protein	P11142	P11142	HSPA8	23	Heat shock cognate 71 kDa protein OS=Homo sapiens OX=9606 GN=HSPA8 PE=1 SV=1	0	FALSE	92.875	38	23	35	19	1	646	70.9	5.52	53.21	23
FALSE	High	Master Protein	Q9Y4I1	Q9Y4I1	MYO5A	26	Unconventional myosin-Va OS=Homo sapiens OX=9606 GN=MYO5A PE=1 SV=2	0	FALSE	90.381	16	26	32	23	1	1855	215.3	8.48	45.85	26
FALSE	High	Master Protein	O43143	O43143	DHX15	24	Pre-mRNA-splicing factor ATP-dependent RNA helicase DHX15 OS=Homo sapiens OX=9606 GN=DHX15 PE=1 SV=2	0	FALSE	86.565	33	24	29	24	1	795	90.9	7.46	39.86	24
FALSE	High	Master Protein	P13639	P13639	EEF2	27	Elongation factor 2 OS=Homo sapiens OX=9606 GN=EEF2 PE=1 SV=4	0	FALSE	86.509	34	27	34	27	1	858	95.3	6.83	34.26	27
FALSE	High	Master Protein	P36578	P36578	RPL4	20	60S ribosomal protein L4 OS=Homo sapiens OX=9606 GN=RPL4 PE=1 SV=5	0	FALSE	81.734	47	20	29	20	1	427	47.7	11.06	32.93	20
FALSE	High	Master Protein	P10809	P10809	HSPD1	25	60 kDa heat shock protein, mitochondrial OS=Homo sapiens OX=9606 GN=HSPD1 PE=1 SV=2	0	FALSE	81.168	51	25	31	25	1	573	61	5.87	41.62	25
FALSE	High	Master Protein	Q9UHB6	Q9UHB6	LIMA1	26	LIM domain and actin-binding protein 1 OS=Homo sapiens OX=9606 GN=LIMA1 PE=1 SV=1	0	FALSE	80.079	42	26	31	26	1	759	85.2	6.84	21.65	26
FALSE	High	Master Protein	P61978	P61978	HNRNPK	16	Heterogeneous nuclear ribonucleoprotein K OS=Homo sapiens OX=9606 GN=HNRNPK PE=1 SV=1	0	FALSE	79.941	41	16	28	16	1	463	50.9	5.54	37.43	16
FALSE	High	Master Protein	P78371	P78371	CCT2	20	T-complex protein 1 subunit beta OS=Homo sapiens OX=9606 GN=CCT2 PE=1 SV=4	0	FALSE	78.728	50	20	26	20	1	535	57.5	6.46	40.41	20
FALSE	High	Master Protein	P68032	P68032	ACTC1	12	Actin, alpha cardiac muscle 1 OS=Homo sapiens OX=9606 GN=ACTC1 PE=1 SV=1	0	FALSE	78.663	34	12	46	2	1	377	42	5.39	59.39	12
FALSE	High	Master Protein	O75533	O75533	SF3B1	25	Splicing factor 3B subunit 1 OS=Homo sapiens OX=9606 GN=SF3B1 PE=1 SV=3	0	FALSE	78.018	25	25	30	25	1	1304	145.7	7.09	26.19	25
FALSE	High	Master Protein	P11940	P11940	PABPC1	22	Polyadenylate-binding protein 1 OS=Homo sapiens OX=9606 GN=PABPC1 PE=1 SV=2	0	FALSE	77.116	32	22	26	15	1	636	70.6	9.5	37.55	22
FALSE	High	Master Protein	P17987	P17987	TCP1	19	T-complex protein 1 subunit alpha OS=Homo sapiens OX=9606 GN=TCP1 PE=1 SV=1	0	FALSE	75.449	42	19	28	19	1	556	60.3	6.11	40.46	19
FALSE	High	Master Protein	P52272	P52272	HNRNPM	26	Heterogeneous nuclear ribonucleoprotein M OS=Homo sapiens OX=9606 GN=HNRNPM PE=1 SV=3	0	FALSE	75.337	41	26	35	26	1	730	77.5	8.7	35.33	26
FALSE	High	Master Protein	Q96N67	Q96N67	DOCK7	25	Dedicator of cytokinesis protein 7 OS=Homo sapiens OX=9606 GN=DOCK7 PE=1 SV=4	0	FALSE	72.592	14	25	26	25	1	2140	242.4	6.8	37.33	25
FALSE	High	Master Protein	O75688	O75688	PPM1B	15	Protein phosphatase 1B OS=Homo sapiens OX=9606 GN=PPM1B PE=1 SV=1	0	FALSE	70.832	43	15	24	15	1	479	52.6	5.05	42.81	15
FALSE	High	Master Protein	O60825	O60825	PFKFB2	23	6-phosphofructo-2-kinase/fructose-2,6-bisphosphatase 2 OS=Homo sapiens OX=9606 GN=PFKFB2 PE=1 SV=2	0	FALSE	70.677	50	23	27	18	1	505	58.4	8.38	27.75	23
FALSE	High	Master Protein	P11021	P11021	HSPA5	20	Endoplasmic reticulum chaperone BiP OS=Homo sapiens OX=9606 GN=HSPA5 PE=1 SV=2	0	FALSE	70.191	34	20	25	18	1	654	72.3	5.16	33.38	20
FALSE	High	Master Protein	P48643	P48643	CCT5	21	T-complex protein 1 subunit epsilon OS=Homo sapiens OX=9606 GN=CCT5 PE=1 SV=1	0	FALSE	70.127	38	21	25	20	1	541	59.6	5.66	25.5	21
FALSE	High	Master Protein	P14618	P14618	PKM	19	Pyruvate kinase PKM OS=Homo sapiens OX=9606 GN=PKM PE=1 SV=4	0	FALSE	69.338	45	19	19	19	1	531	57.9	7.84	40.78	19
FALSE	High	Master Protein	Q9Y2W1	Q9Y2W1	THRAP3	20	Thyroid hormone receptor-associated protein 3 OS=Homo sapiens OX=9606 GN=THRAP3 PE=1 SV=2	0	FALSE	69.294	23	20	28	20	1	955	108.6	10.15	30.55	20
FALSE	High	Master Protein	Q9BRS2	Q9BRS2	RIOK1	18	Serine/threonine-protein kinase RIO1 OS=Homo sapiens OX=9606 GN=RIOK1 PE=1 SV=2	0	FALSE	66.572	38	18	23	18	1	568	65.5	6.19	28.19	18
FALSE	High	Master Protein	P04259	P04259	KRT6B	20	Keratin, type II cytoskeletal 6B OS=Homo sapiens OX=9606 GN=KRT6B PE=1 SV=5	0	FALSE	66.344	33	20	27	1	1	564	60	8	35.11	20
FALSE	High	Master Protein	P04406	P04406	GAPDH	11	Glyceraldehyde-3-phosphate dehydrogenase OS=Homo sapiens OX=9606 GN=GAPDH PE=1 SV=3	0	FALSE	65.012	42	11	15	11	1	335	36	8.46	35.76	11
FALSE	High	Master Protein	P61158	P61158	ACTR3	14	Actin-related protein 3 OS=Homo sapiens OX=9606 GN=ACTR3 PE=1 SV=3	0	FALSE	64.775	44	14	20	14	1	418	47.3	5.88	39.2	14
FALSE	High	Master Protein	Q6WCQ1	Q6WCQ1	MPRIP	22	Myosin phosphatase Rho-interacting protein OS=Homo sapiens OX=9606 GN=MPRIP PE=1 SV=3	0	FALSE	63.222	27	22	27	22	1	1025	116.5	6.21	22.11	22
FALSE	High	Master Protein	P25705	P25705	ATP5F1A	17	ATP synthase subunit alpha, mitochondrial OS=Homo sapiens OX=9606 GN=ATP5F1A PE=1 SV=1	0	FALSE	62.959	34	17	20	17	1	553	59.7	9.13	31.14	17
FALSE	High	Master Protein	P17844	P17844	DDX5	21	Probable ATP-dependent RNA helicase DDX5 OS=Homo sapiens OX=9606 GN=DDX5 PE=1 SV=1	0	FALSE	62.475	34	21	27	15	1	614	69.1	8.92	38.65	21
FALSE	High	Master Protein	O00571	O00571	DDX3X	19	ATP-dependent RNA helicase DDX3X OS=Homo sapiens OX=9606 GN=DDX3X PE=1 SV=3	0	FALSE	62.271	35	19	25	18	1	662	73.2	7.18	26.61	19
FALSE	High	Master Protein	P61160	P61160	ACTR2	14	Actin-related protein 2 OS=Homo sapiens OX=9606 GN=ACTR2 PE=1 SV=1	0	FALSE	61.924	43	14	21	14	1	394	44.7	6.74	44.2	14
FALSE	High	Master Protein	Q08211	Q08211	DHX9	22	ATP-dependent RNA helicase A OS=Homo sapiens OX=9606 GN=DHX9 PE=1 SV=4	0	FALSE	61.423	21	22	23	22	1	1270	140.9	6.84	28.51	22
FALSE	High	Master Protein	Q9P0K7	Q9P0K7	RAI14	21	Ankycorbin OS=Homo sapiens OX=9606 GN=RAI14 PE=1 SV=2	0	FALSE	61.091	24	21	27	21	1	980	110	6.21	18.28	21
FALSE	High	Master Protein	Q9BQA1	Q9BQA1	WDR77	14	Methylosome protein 50 OS=Homo sapiens OX=9606 GN=WDR77 PE=1 SV=1	0	FALSE	60.93	50	14	22	14	1	342	36.7	5.17	39.11	14
FALSE	High	Master Protein	P68104	P68104	EEF1A1	12	Elongation factor 1-alpha 1 OS=Homo sapiens OX=9606 GN=EEF1A1 PE=1 SV=1	0	FALSE	60.655	32	12	21	12	1	462	50.1	9.01	50.46	12
FALSE	High	Master Protein	Q4VCS5	Q4VCS5	AMOT	21	Angiomotin OS=Homo sapiens OX=9606 GN=AMOT PE=1 SV=1	0	FALSE	59.995	26	21	23	21	1	1084	118	7.64	20.45	21
FALSE	High	Master Protein	P50990	P50990	CCT8	19	T-complex protein 1 subunit theta OS=Homo sapiens OX=9606 GN=CCT8 PE=1 SV=4	0	FALSE	59.818	43	19	22	19	1	548	59.6	5.6	28.64	19
FALSE	High	Master Protein	P12956	P12956	XRCC6	16	X-ray repair cross-complementing protein 6 OS=Homo sapiens OX=9606 GN=XRCC6 PE=1 SV=2	0	FALSE	58.869	33	16	21	16	1	609	69.8	6.64	22.94	16
FALSE	High	Master Protein	P08670	P08670	VIM	20	Vimentin OS=Homo sapiens OX=9606 GN=VIM PE=1 SV=4	0	FALSE	58.541	45	20	24	19	1	466	53.6	5.12	34.78	20
FALSE	High	Master Protein	P39023	P39023	RPL3	15	60S ribosomal protein L3 OS=Homo sapiens OX=9606 GN=RPL3 PE=1 SV=2	0	FALSE	58.333	38	15	20	15	1	403	46.1	10.18	29.18	15
FALSE	High	Master Protein	Q15208	Q15208	STK38	15	Serine/threonine-protein kinase 38 OS=Homo sapiens OX=9606 GN=STK38 PE=1 SV=1	0	FALSE	57.46	39	15	18	12	1	465	54.2	7.15	19.65	15
FALSE	High	Master Protein	Q9ULV4	Q9ULV4	CORO1C	15	Coronin-1C OS=Homo sapiens OX=9606 GN=CORO1C PE=1 SV=1	0	FALSE	55.707	34	15	19	15	1	474	53.2	7.08	27.42	15
FALSE	High	Master Protein	Q96II8	Q96II8	LRCH3	17	Leucine-rich repeat and calponin homology domain-containing protein 3 OS=Homo sapiens OX=9606 GN=LRCH3 PE=1 SV=2	0	FALSE	54.206	27	17	19	16	1	777	86	6.71	23.61	17
FALSE	High	Master Protein	Q9NR30	Q9NR30	DDX21	20	Nucleolar RNA helicase 2 OS=Homo sapiens OX=9606 GN=DDX21 PE=1 SV=5	0	FALSE	53.382	26	20	21	20	1	783	87.3	9.28	26.46	20
FALSE	High	Master Protein	P31943	P31943	HNRNPH1	12	Heterogeneous nuclear ribonucleoprotein H OS=Homo sapiens OX=9606 GN=HNRNPH1 PE=1 SV=4	0	FALSE	53.318	37	12	20	6	1	449	49.2	6.3	31.25	12
FALSE	High	Master Protein	P62424	P62424	RPL7A	15	60S ribosomal protein L7a OS=Homo sapiens OX=9606 GN=RPL7A PE=1 SV=2	0	FALSE	53.311	42	15	18	15	1	266	30	10.61	25.47	15
FALSE	High	Master Protein	P50991	P50991	CCT4	16	T-complex protein 1 subunit delta OS=Homo sapiens OX=9606 GN=CCT4 PE=1 SV=4	0	FALSE	53.126	38	16	19	15	1	539	57.9	7.83	18.6	16
FALSE	High	Master Protein	P46777	P46777	RPL5	12	60S ribosomal protein L5 OS=Homo sapiens OX=9606 GN=RPL5 PE=1 SV=3	0	FALSE	52.551	38	12	19	12	1	297	34.3	9.72	21.57	12
FALSE	High	Master Protein	Q16875	Q16875	PFKFB3	17	6-phosphofructo-2-kinase/fructose-2,6-bisphosphatase 3 OS=Homo sapiens OX=9606 GN=PFKFB3 PE=1 SV=1	0	FALSE	52.444	37	17	19	12	1	520	59.6	8.21	21	17
FALSE	High	Master Protein	Q00610	Q00610	CLTC	19	Clathrin heavy chain 1 OS=Homo sapiens OX=9606 GN=CLTC PE=1 SV=5	0	FALSE	52.17	15	19	21	19	1	1675	191.5	5.69	13.87	19
FALSE	High	Master Protein	P19474	P19474	TRIM21	12	E3 ubiquitin-protein ligase TRIM21 OS=Homo sapiens OX=9606 GN=TRIM21 PE=1 SV=1	0	FALSE	51.422	27	12	16	12	1	475	54.1	6.38	25.63	12
FALSE	High	Master Protein	P02533	P02533	KRT14	17	Keratin, type I cytoskeletal 14 OS=Homo sapiens OX=9606 GN=KRT14 PE=1 SV=4	0	FALSE	50.867	36	17	22	6	1	472	51.5	5.16	30.81	17
FALSE	High	Master Protein	P49368	P49368	CCT3	16	T-complex protein 1 subunit gamma OS=Homo sapiens OX=9606 GN=CCT3 PE=1 SV=4	0	FALSE	50.689	37	16	18	16	1	545	60.5	6.49	28.22	16
FALSE	High	Master Protein	Q92841	Q92841	DDX17	16	Probable ATP-dependent RNA helicase DDX17 OS=Homo sapiens OX=9606 GN=DDX17 PE=1 SV=2	0	FALSE	49.638	25	16	22	10	1	729	80.2	8.27	31.28	16
FALSE	High	Master Protein	Q9UPN4	Q9UPN4	CEP131	18	Centrosomal protein of 131 kDa OS=Homo sapiens OX=9606 GN=CEP131 PE=1 SV=3	0	FALSE	49.619	21	18	20	18	1	1083	122.1	8.69	15.5	18
FALSE	High	Master Protein	Q92499	Q92499	DDX1	17	ATP-dependent RNA helicase DDX1 OS=Homo sapiens OX=9606 GN=DDX1 PE=1 SV=2	0	FALSE	49.411	28	17	18	17	1	740	82.4	7.23	22.54	17
FALSE	High	Master Protein	Q13045	Q13045	FLII	18	Protein flightless-1 homolog OS=Homo sapiens OX=9606 GN=FLII PE=1 SV=2	0	FALSE	48.379	16	18	18	18	1	1269	144.7	6.05	17.74	18
FALSE	High	Master Protein	P13010	P13010	XRCC5	18	X-ray repair cross-complementing protein 5 OS=Homo sapiens OX=9606 GN=XRCC5 PE=1 SV=3	0	FALSE	48.097	27	18	19	18	1	732	82.7	5.81	18.28	18
FALSE	High	Master Protein	P49327	P49327	FASN	20	Fatty acid synthase OS=Homo sapiens OX=9606 GN=FASN PE=1 SV=3	0	FALSE	47.843	11	20	20	20	1	2511	273.3	6.44	8.46	20
FALSE	High	Master Protein	P61247	P61247	RPS3A	12	40S ribosomal protein S3a OS=Homo sapiens OX=9606 GN=RPS3A PE=1 SV=2	0	FALSE	47.088	46	12	17	12	1	264	29.9	9.73	21.25	12
FALSE	High	Master Protein	Q9Y2H1	Q9Y2H1	STK38L	14	Serine/threonine-protein kinase 38-like OS=Homo sapiens OX=9606 GN=STK38L PE=1 SV=3	0	FALSE	46.506	33	14	17	11	1	464	54	6.81	9.11	14
FALSE	High	Master Protein	P25205	P25205	MCM3	16	DNA replication licensing factor MCM3 OS=Homo sapiens OX=9606 GN=MCM3 PE=1 SV=3	0	FALSE	44.678	24	16	17	16	1	808	90.9	5.77	12.1	16
FALSE	High	Master Protein	P33993	P33993	MCM7	17	DNA replication licensing factor MCM7 OS=Homo sapiens OX=9606 GN=MCM7 PE=1 SV=4	0	FALSE	44.275	30	17	18	17	1	719	81.3	6.46	24.68	17
FALSE	High	Master Protein	P11586	P11586	MTHFD1	16	C-1-tetrahydrofolate synthase, cytoplasmic OS=Homo sapiens OX=9606 GN=MTHFD1 PE=1 SV=3	0	FALSE	44.176	21	16	20	16	1	935	101.5	7.3	18.02	16
FALSE	High	Master Protein	P62701	P62701	RPS4X	13	40S ribosomal protein S4, X isoform OS=Homo sapiens OX=9606 GN=RPS4X PE=1 SV=2	0	FALSE	43.204	50	13	16	13	1	263	29.6	10.15	24.46	13
FALSE	High	Master Protein	Q02878	Q02878	RPL6	13	60S ribosomal protein L6 OS=Homo sapiens OX=9606 GN=RPL6 PE=1 SV=3	0	FALSE	43.05	37	13	17	13	1	288	32.7	10.58	19.99	13
FALSE	High	Master Protein	Q12965	Q12965	MYO1E	16	Unconventional myosin-Ie OS=Homo sapiens OX=9606 GN=MYO1E PE=1 SV=2	0	FALSE	43.044	16	16	17	14	1	1108	127	8.92	16.36	16
FALSE	High	Master Protein	Q00839	Q00839	HNRNPU	12	Heterogeneous nuclear ribonucleoprotein U OS=Homo sapiens OX=9606 GN=HNRNPU PE=1 SV=6	0	FALSE	43.036	16	12	17	12	1	825	90.5	6	30.83	12
FALSE	High	Master Protein	P23588	P23588	EIF4B	13	Eukaryotic translation initiation factor 4B OS=Homo sapiens OX=9606 GN=EIF4B PE=1 SV=2	0	FALSE	43.011	27	13	21	13	1	611	69.1	5.73	23.27	13
FALSE	High	Master Protein	Q15393	Q15393	SF3B3	15	Splicing factor 3B subunit 3 OS=Homo sapiens OX=9606 GN=SF3B3 PE=1 SV=4	0	FALSE	42.937	15	15	18	15	1	1217	135.5	5.26	25.1	15
FALSE	High	Master Protein	Q9NYF8	Q9NYF8	BCLAF1	15	Bcl-2-associated transcription factor 1 OS=Homo sapiens OX=9606 GN=BCLAF1 PE=1 SV=2	0	FALSE	42.905	20	15	20	15	1	920	106.1	9.98	13.72	15
FALSE	High	Master Protein	Q86YT6	Q86YT6	MIB1	16	E3 ubiquitin-protein ligase MIB1 OS=Homo sapiens OX=9606 GN=MIB1 PE=1 SV=1	0	FALSE	42.869	20	16	18	16	1	1006	110.1	6.92	15.3	16
FALSE	High	Master Protein	O14654	O14654	IRS4	17	Insulin receptor substrate 4 OS=Homo sapiens OX=9606 GN=IRS4 PE=1 SV=1	0	FALSE	41.838	17	17	18	17	1	1257	133.7	8.44	13.46	17
FALSE	High	Master Protein	P38646	P38646	HSPA9	14	Stress-70 protein, mitochondrial OS=Homo sapiens OX=9606 GN=HSPA9 PE=1 SV=2	0	FALSE	41.736	26	14	15	14	1	679	73.6	6.16	24.51	14
FALSE	High	Master Protein	P15880	P15880	RPS2	10	40S ribosomal protein S2 OS=Homo sapiens OX=9606 GN=RPS2 PE=1 SV=2	0	FALSE	41.27	35	10	16	10	1	293	31.3	10.24	17.98	10
FALSE	High	Master Protein	Q99832	Q99832	CCT7	14	T-complex protein 1 subunit eta OS=Homo sapiens OX=9606 GN=CCT7 PE=1 SV=2	0	FALSE	40.924	28	14	17	14	1	543	59.3	7.65	21.83	14
FALSE	High	Master Protein	P05388	P05388	RPLP0	9	60S acidic ribosomal protein P0 OS=Homo sapiens OX=9606 GN=RPLP0 PE=1 SV=1	0	FALSE	40.484	40	9	15	9	1	317	34.3	5.97	22.49	9
FALSE	High	Master Protein	Q562R1	Q562R1	ACTBL2	8	Beta-actin-like protein 2 OS=Homo sapiens OX=9606 GN=ACTBL2 PE=1 SV=2	0	FALSE	40.32	24	8	21	3	1	376	42	5.59	25.87	8
FALSE	High	Master Protein	Q14974	Q14974	KPNB1	11	Importin subunit beta-1 OS=Homo sapiens OX=9606 GN=KPNB1 PE=1 SV=2	0	FALSE	40.204	16	11	12	11	1	876	97.1	4.78	15.68	11
FALSE	High	Master Protein	O15144	O15144	ARPC2	10	Actin-related protein 2/3 complex subunit 2 OS=Homo sapiens OX=9606 GN=ARPC2 PE=1 SV=1	0	FALSE	39.861	35	10	14	10	1	300	34.3	7.36	18.7	10
FALSE	High	Master Protein	Q9UJV9	Q9UJV9	DDX41	14	Probable ATP-dependent RNA helicase DDX41 OS=Homo sapiens OX=9606 GN=DDX41 PE=1 SV=2	0	FALSE	39.712	27	14	15	14	1	622	69.8	6.84	19.31	14
FALSE	High	Master Protein	P06576	P06576	ATP5F1B	11	ATP synthase subunit beta, mitochondrial OS=Homo sapiens OX=9606 GN=ATP5F1B PE=1 SV=3	0	FALSE	39.586	31	11	13	11	1	529	56.5	5.4	24.04	11
FALSE	High	Master Protein	P33992	P33992	MCM5	16	DNA replication licensing factor MCM5 OS=Homo sapiens OX=9606 GN=MCM5 PE=1 SV=5	0	FALSE	39.277	27	16	19	16	1	734	82.2	8.37	20.85	16
FALSE	High	Master Protein	P60842	P60842	EIF4A1	10	Eukaryotic initiation factor 4A-I OS=Homo sapiens OX=9606 GN=EIF4A1 PE=1 SV=1	0	FALSE	38.862	31	10	13	8	1	406	46.1	5.48	16.41	10
FALSE	High	Master Protein	Q14126	Q14126	DSG2	13	Desmoglein-2 OS=Homo sapiens OX=9606 GN=DSG2 PE=1 SV=2	0	FALSE	37.95	15	13	15	13	1	1118	122.2	5.24	15.91	13
FALSE	High	Master Protein	Q14498	Q14498	RBM39	11	RNA-binding protein 39 OS=Homo sapiens OX=9606 GN=RBM39 PE=1 SV=2	0	FALSE	37.842	26	11	13	11	1	530	59.3	10.1	20.06	11
FALSE	High	Master Protein	P63244	P63244	RACK1	10	Receptor of activated protein C kinase 1 OS=Homo sapiens OX=9606 GN=RACK1 PE=1 SV=3	0	FALSE	37.556	41	10	11	10	1	317	35.1	7.69	15.47	10
FALSE	High	Master Protein	P14868	P14868	DARS1	15	Aspartate--tRNA ligase, cytoplasmic OS=Homo sapiens OX=9606 GN=DARS PE=1 SV=2	0	FALSE	36.936	34	15	16	15	1	501	57.1	6.55	10.81	15
FALSE	High	Master Protein	Q13435	Q13435	SF3B2	13	Splicing factor 3B subunit 2 OS=Homo sapiens OX=9606 GN=SF3B2 PE=1 SV=2	0	FALSE	36.697	17	13	15	13	1	895	100.2	5.67	14.54	13
FALSE	High	Master Protein	Q13310	Q13310	PABPC4	12	Polyadenylate-binding protein 4 OS=Homo sapiens OX=9606 GN=PABPC4 PE=1 SV=1	0	FALSE	36.683	19	12	13	5	1	644	70.7	9.26	15.75	12
FALSE	High	Master Protein	P26641	P26641	EEF1G	10	Elongation factor 1-gamma OS=Homo sapiens OX=9606 GN=EEF1G PE=1 SV=3	0	FALSE	36.61	26	10	12	10	1	437	50.1	6.67	14.33	10
FALSE	High	Master Protein	P40227	P40227	CCT6A	13	T-complex protein 1 subunit zeta OS=Homo sapiens OX=9606 GN=CCT6A PE=1 SV=3	0	FALSE	36.128	30	13	13	13	1	531	58	6.68	10.77	13
FALSE	High	Master Protein	P62753	P62753	RPS6	10	40S ribosomal protein S6 OS=Homo sapiens OX=9606 GN=RPS6 PE=1 SV=1	0	FALSE	35.544	33	10	12	10	1	249	28.7	10.84	17.74	10
FALSE	High	Master Protein	Q12906	Q12906	ILF3	12	Interleukin enhancer-binding factor 3 OS=Homo sapiens OX=9606 GN=ILF3 PE=1 SV=3	0	FALSE	34.249	16	12	13	12	1	894	95.3	8.76	11.69	12
FALSE	High	Master Protein	Q9BQG0	Q9BQG0	MYBBP1A	16	Myb-binding protein 1A OS=Homo sapiens OX=9606 GN=MYBBP1A PE=1 SV=2	0	FALSE	33.989	12	16	16	16	1	1328	148.8	9.28	11.11	16
FALSE	High	Master Protein	P55795	P55795	HNRNPH2	8	Heterogeneous nuclear ribonucleoprotein H2 OS=Homo sapiens OX=9606 GN=HNRNPH2 PE=1 SV=1	0	FALSE	33.951	21	8	14	3	1	449	49.2	6.3	16.45	8
FALSE	High	Master Protein	Q13200	Q13200	PSMD2	11	26S proteasome non-ATPase regulatory subunit 2 OS=Homo sapiens OX=9606 GN=PSMD2 PE=1 SV=3	0	FALSE	33.341	16	11	12	11	1	908	100.1	5.2	15.81	11
FALSE	High	Master Protein	O43175	O43175	PHGDH	11	D-3-phosphoglycerate dehydrogenase OS=Homo sapiens OX=9606 GN=PHGDH PE=1 SV=4	0	FALSE	33.055	26	11	13	11	1	533	56.6	6.71	18.52	11
FALSE	High	Master Protein	Q9Y3I0	Q9Y3I0	RTCB	12	tRNA-splicing ligase RtcB homolog OS=Homo sapiens OX=9606 GN=RTCB PE=1 SV=1	0	FALSE	32.273	30	12	13	12	1	505	55.2	7.23	12.38	12
FALSE	High	Master Protein	P07814	P07814	EPRS1	16	Bifunctional glutamate/proline--tRNA ligase OS=Homo sapiens OX=9606 GN=EPRS PE=1 SV=5	0	FALSE	32.119	13	16	16	16	1	1512	170.5	7.33	7.5	16
FALSE	High	Master Protein	P49411	P49411	TUFM	10	Elongation factor Tu, mitochondrial OS=Homo sapiens OX=9606 GN=TUFM PE=1 SV=2	0	FALSE	32.033	27	10	12	10	1	452	49.5	7.61	19.67	10
FALSE	High	Master Protein	P12268	P12268	IMPDH2	10	Inosine-5'-monophosphate dehydrogenase 2 OS=Homo sapiens OX=9606 GN=IMPDH2 PE=1 SV=2	0	FALSE	32.005	25	10	12	10	1	514	55.8	6.9	16.02	10
FALSE	High	Master Protein	Q8IWX8	Q8IWX8	CHERP	10	Calcium homeostasis endoplasmic reticulum protein OS=Homo sapiens OX=9606 GN=CHERP PE=1 SV=3	0	FALSE	31.573	14	10	13	10	1	916	103.6	9.04	7.83	10
FALSE	High	Master Protein	Q9NVI7	Q9NVI7	ATAD3A	13	ATPase family AAA domain-containing protein 3A OS=Homo sapiens OX=9606 GN=ATAD3A PE=1 SV=2	0	FALSE	30.899	21	13	15	4	1	634	71.3	8.98	15.57	13
FALSE	High	Master Protein	Q9Y265	Q9Y265	RUVBL1	9	RuvB-like 1 OS=Homo sapiens OX=9606 GN=RUVBL1 PE=1 SV=1	0	FALSE	30.39	27	9	12	9	1	456	50.2	6.42	14.06	9
FALSE	High	Master Protein	Q5T9A4	Q5T9A4	ATAD3B	11	ATPase family AAA domain-containing protein 3B OS=Homo sapiens OX=9606 GN=ATAD3B PE=1 SV=1	0	FALSE	30.247	16	11	14	2	1	648	72.5	9.2	16.52	11
FALSE	High	Master Protein	O15143	O15143	ARPC1B	8	Actin-related protein 2/3 complex subunit 1B OS=Homo sapiens OX=9606 GN=ARPC1B PE=1 SV=3	0	FALSE	30.238	33	8	11	7	1	372	40.9	8.35	14.69	8
FALSE	High	Master Protein	P18124	P18124	RPL7	8	60S ribosomal protein L7 OS=Homo sapiens OX=9606 GN=RPL7 PE=1 SV=1	0	FALSE	30.113	34	8	13	8	1	248	29.2	10.65	24.17	8
FALSE	High	Master Protein	Q15233	Q15233	NONO	10	Non-POU domain-containing octamer-binding protein OS=Homo sapiens OX=9606 GN=NONO PE=1 SV=4	0	FALSE	29.392	24	10	12	8	1	471	54.2	8.95	14.1	10
FALSE	High	Master Protein	Q12931	Q12931	TRAP1	10	Heat shock protein 75 kDa, mitochondrial OS=Homo sapiens OX=9606 GN=TRAP1 PE=1 SV=3	0	FALSE	29.293	15	10	11	9	1	704	80.1	8.21	11.27	10
FALSE	High	Master Protein	Q92747	Q92747	ARPC1A	9	Actin-related protein 2/3 complex subunit 1A OS=Homo sapiens OX=9606 GN=ARPC1A PE=2 SV=2	0	FALSE	29.169	31	9	10	8	1	370	41.5	8.18	9.55	9
FALSE	High	Master Protein	P43243	P43243	MATR3	10	Matrin-3 OS=Homo sapiens OX=9606 GN=MATR3 PE=1 SV=2	0	FALSE	29.11	15	10	11	10	1	847	94.6	6.25	10.32	10
FALSE	High	Master Protein	Q69YQ0	Q69YQ0	SPECC1L	11	Cytospin-A OS=Homo sapiens OX=9606 GN=SPECC1L PE=1 SV=2	0	FALSE	29.005	12	11	12	11	1	1117	124.5	5.72	5.76	11
FALSE	High	Master Protein	P23396	P23396	RPS3	12	40S ribosomal protein S3 OS=Homo sapiens OX=9606 GN=RPS3 PE=1 SV=2	0	FALSE	28.93	51	12	12	12	1	243	26.7	9.66	7.03	12
FALSE	High	Master Protein	Q9UMS4	Q9UMS4	PRPF19	9	Pre-mRNA-processing factor 19 OS=Homo sapiens OX=9606 GN=PRPF19 PE=1 SV=1	0	FALSE	28.862	22	9	11	9	1	504	55.1	6.61	8.51	9
FALSE	High	Master Protein	P62241	P62241	RPS8	9	40S ribosomal protein S8 OS=Homo sapiens OX=9606 GN=RPS8 PE=1 SV=2	0	FALSE	28.449	52	9	9	9	1	208	24.2	10.32	12.55	9
FALSE	High	Master Protein	P26599	P26599	PTBP1	9	Polypyrimidine tract-binding protein 1 OS=Homo sapiens OX=9606 GN=PTBP1 PE=1 SV=1	0	FALSE	27.739	20	9	11	9	1	531	57.2	9.17	18.46	9
FALSE	High	Master Protein	Q8WWY3	Q8WWY3	PRPF31	9	U4/U6 small nuclear ribonucleoprotein Prp31 OS=Homo sapiens OX=9606 GN=PRPF31 PE=1 SV=2	0	FALSE	27.638	22	9	11	9	1	499	55.4	5.78	6.63	9
FALSE	High	Master Protein	P62917	P62917	RPL8	7	60S ribosomal protein L8 OS=Homo sapiens OX=9606 GN=RPL8 PE=1 SV=2	0	FALSE	27.354	29	7	10	7	1	257	28	11.03	12.2	7
FALSE	High	Master Protein	P55036	P55036	PSMD4	9	26S proteasome non-ATPase regulatory subunit 4 OS=Homo sapiens OX=9606 GN=PSMD4 PE=1 SV=1	0	FALSE	27.325	33	9	11	9	1	377	40.7	4.79	9.83	9
FALSE	High	Master Protein	Q9NZI8	Q9NZI8	IGF2BP1	11	Insulin-like growth factor 2 mRNA-binding protein 1 OS=Homo sapiens OX=9606 GN=IGF2BP1 PE=1 SV=2	0	FALSE	26.853	23	11	12	10	1	577	63.4	9.2	12.83	11
FALSE	High	Master Protein	P12236	P12236	SLC25A6	9	ADP/ATP translocase 3 OS=Homo sapiens OX=9606 GN=SLC25A6 PE=1 SV=4	0	FALSE	26.227	34	9	11	2	1	298	32.8	9.74	13.78	9
FALSE	High	Master Protein	P09651	P09651	HNRNPA1	9	Heterogeneous nuclear ribonucleoprotein A1 OS=Homo sapiens OX=9606 GN=HNRNPA1 PE=1 SV=5	0	FALSE	26.004	28	9	11	7	1	372	38.7	9.13	4.4	9
FALSE	High	Master Protein	O14974	O14974	PPP1R12A	10	Protein phosphatase 1 regulatory subunit 12A OS=Homo sapiens OX=9606 GN=PPP1R12A PE=1 SV=1	0	FALSE	25.971	12	10	11	10	1	1030	115.2	5.4	4.99	10
FALSE	High	Master Protein	Q14152	Q14152	EIF3A	11	Eukaryotic translation initiation factor 3 subunit A OS=Homo sapiens OX=9606 GN=EIF3A PE=1 SV=1	0	FALSE	25.948	11	11	11	11	1	1382	166.5	6.79	9.76	11
FALSE	High	Master Protein	P12004	P12004	PCNA	7	Proliferating cell nuclear antigen OS=Homo sapiens OX=9606 GN=PCNA PE=1 SV=1	0	FALSE	25.812	36	7	8	7	1	261	28.8	4.69	11.23	7
FALSE	High	Master Protein	P42704	P42704	LRPPRC	10	Leucine-rich PPR motif-containing protein, mitochondrial OS=Homo sapiens OX=9606 GN=LRPPRC PE=1 SV=3	0	FALSE	25.633	8	10	10	10	1	1394	157.8	6.13	3.5	10
FALSE	High	Master Protein	P25789	P25789	PSMA4	8	Proteasome subunit alpha type-4 OS=Homo sapiens OX=9606 GN=PSMA4 PE=1 SV=1	0	FALSE	25.61	34	8	9	8	1	261	29.5	7.72	14.27	8
FALSE	High	Master Protein	Q07020	Q07020	RPL18	7	60S ribosomal protein L18 OS=Homo sapiens OX=9606 GN=RPL18 PE=1 SV=2	0	FALSE	25.474	39	7	9	7	1	188	21.6	11.72	9.95	7
FALSE	High	Master Protein	Q7L2E3	Q7L2E3	DHX30	11	Putative ATP-dependent RNA helicase DHX30 OS=Homo sapiens OX=9606 GN=DHX30 PE=1 SV=1	0	FALSE	25.457	11	11	11	11	1	1194	133.9	8.78	3.69	11
FALSE	High	Master Protein	P23246	P23246	SFPQ	10	Splicing factor, proline- and glutamine-rich OS=Homo sapiens OX=9606 GN=SFPQ PE=1 SV=2	0	FALSE	24.739	16	10	12	9	1	707	76.1	9.44	9.86	10
FALSE	High	Master Protein	P55884	P55884	EIF3B	10	Eukaryotic translation initiation factor 3 subunit B OS=Homo sapiens OX=9606 GN=EIF3B PE=1 SV=3	0	FALSE	24.443	14	10	10	10	1	814	92.4	5	9.02	10
FALSE	High	Master Protein	Q99613	Q99613	EIF3C	9	Eukaryotic translation initiation factor 3 subunit C OS=Homo sapiens OX=9606 GN=EIF3C PE=1 SV=1	0	FALSE	24.312	12	9	9	9	1	913	105.3	5.68	9.03	9
FALSE	High	Master Protein	P62258	P62258	YWHAE	8	14-3-3 protein epsilon OS=Homo sapiens OX=9606 GN=YWHAE PE=1 SV=1	0	FALSE	24.123	31	8	11	5	1	255	29.2	4.74	16.69	8
FALSE	High	Master Protein	P61313	P61313	RPL15	9	60S ribosomal protein L15 OS=Homo sapiens OX=9606 GN=RPL15 PE=1 SV=2	0	FALSE	24.112	46	9	10	9	1	204	24.1	11.62	7.14	9
FALSE	High	Master Protein	O75131	O75131	CPNE3	9	Copine-3 OS=Homo sapiens OX=9606 GN=CPNE3 PE=1 SV=1	0	FALSE	24.073	20	9	10	9	1	537	60.1	5.85	6.94	9
FALSE	High	Master Protein	P55072	P55072	VCP	10	Transitional endoplasmic reticulum ATPase OS=Homo sapiens OX=9606 GN=VCP PE=1 SV=4	0	FALSE	24.071	15	10	11	10	1	806	89.3	5.26	11.27	10
FALSE	High	Master Protein	P38919	P38919	EIF4A3	7	Eukaryotic initiation factor 4A-III OS=Homo sapiens OX=9606 GN=EIF4A3 PE=1 SV=4	0	FALSE	23.957	19	7	8	5	1	411	46.8	6.73	14.06	7
FALSE	High	Master Protein	P05141	P05141	SLC25A5	9	ADP/ATP translocase 2 OS=Homo sapiens OX=9606 GN=SLC25A5 PE=1 SV=7	0	FALSE	23.797	28	9	11	2	1	298	32.8	9.69	8.63	9
FALSE	High	Master Protein	P14923	P14923	JUP	10	Junction plakoglobin OS=Homo sapiens OX=9606 GN=JUP PE=1 SV=3	0	FALSE	23.776	16	10	11	10	1	745	81.7	6.14	12.24	10
FALSE	High	Master Protein	O15042	O15042	U2SURP	9	U2 snRNP-associated SURP motif-containing protein OS=Homo sapiens OX=9606 GN=U2SURP PE=1 SV=2	0	FALSE	23.572	10	9	11	9	1	1029	118.2	8.47	9.5	9
FALSE	High	Master Protein	P26373	P26373	RPL13	9	60S ribosomal protein L13 OS=Homo sapiens OX=9606 GN=RPL13 PE=1 SV=4	0	FALSE	23.483	28	9	10	9	1	211	24.2	11.65	11.13	9
FALSE	High	Master Protein	Q8NC51	Q8NC51	SERBP1	8	Plasminogen activator inhibitor 1 RNA-binding protein OS=Homo sapiens OX=9606 GN=SERBP1 PE=1 SV=2	0	FALSE	23.461	25	8	8	8	1	408	44.9	8.65	14.96	8
FALSE	High	Master Protein	Q9P258	Q9P258	RCC2	8	Protein RCC2 OS=Homo sapiens OX=9606 GN=RCC2 PE=1 SV=2	0	FALSE	22.917	19	8	9	8	1	522	56	8.78	3.99	8
FALSE	High	Master Protein	P41252	P41252	IARS1	11	Isoleucine--tRNA ligase, cytoplasmic OS=Homo sapiens OX=9606 GN=IARS PE=1 SV=2	0	FALSE	22.91	9	11	11	11	1	1262	144.4	6.15	5.35	11
FALSE	High	Master Protein	P62280	P62280	RPS11	7	40S ribosomal protein S11 OS=Homo sapiens OX=9606 GN=RPS11 PE=1 SV=3	0	FALSE	22.661	40	7	11	7	1	158	18.4	10.3	11.14	7
FALSE	High	Master Protein	Q96PK6	Q96PK6	RBM14	7	RNA-binding protein 14 OS=Homo sapiens OX=9606 GN=RBM14 PE=1 SV=2	0	FALSE	22.64	15	7	7	7	1	669	69.4	9.67	8.49	7
FALSE	High	Master Protein	O60784	O60784	TOM1	6	Target of Myb protein 1 OS=Homo sapiens OX=9606 GN=TOM1 PE=1 SV=2	0	FALSE	22.584	18	6	6	6	1	492	53.8	4.7	9.16	6
FALSE	High	Master Protein	P63104	P63104	YWHAZ	8	14-3-3 protein zeta/delta OS=Homo sapiens OX=9606 GN=YWHAZ PE=1 SV=1	0	FALSE	22.541	36	8	10	4	1	245	27.7	4.79	12.3	8
FALSE	High	Master Protein	P62805	P62805	H4C13; H4C12; H4C3; H4C15; H4C2; H4C5; H4C14; H4C6; H4C1; H4-16; H4C11; H4C8; H4C4; H4C9	5	Histone H4 OS=Homo sapiens OX=9606 GN=HIST1H4A PE=1 SV=2	0	FALSE	22.209	44	5	8	5	1	103	11.4	11.36	8.83	5
FALSE	High	Master Protein	P18621	P18621	RPL17	7	60S ribosomal protein L17 OS=Homo sapiens OX=9606 GN=RPL17 PE=1 SV=3	0	FALSE	22.181	37	7	9	7	1	184	21.4	10.17	10.27	7
FALSE	High	Master Protein	Q13263	Q13263	TRIM28	8	Transcription intermediary factor 1-beta OS=Homo sapiens OX=9606 GN=TRIM28 PE=1 SV=5	0	FALSE	21.928	11	8	10	8	1	835	88.5	5.77	11.72	8
FALSE	High	Master Protein	P21333	P21333	FLNA	8	Filamin-A OS=Homo sapiens OX=9606 GN=FLNA PE=1 SV=4	0	FALSE	21.854	5	8	8	8	1	2647	280.6	6.06	4.11	8
FALSE	High	Master Protein	Q16629	Q16629	SRSF7	8	Serine/arginine-rich splicing factor 7 OS=Homo sapiens OX=9606 GN=SRSF7 PE=1 SV=1	0	FALSE	21.852	34	8	8	8	1	238	27.4	11.82	11.45	8
FALSE	High	Master Protein	P47897	P47897	QARS1	9	Glutamine--tRNA ligase OS=Homo sapiens OX=9606 GN=QARS PE=1 SV=1	0	FALSE	21.209	13	9	10	9	1	775	87.7	7.15	5.81	9
FALSE	High	Master Protein	P52597	P52597	HNRNPF	6	Heterogeneous nuclear ribonucleoprotein F OS=Homo sapiens OX=9606 GN=HNRNPF PE=1 SV=3	0	FALSE	21.187	20	6	10	4	1	415	45.6	5.58	11.65	6
FALSE	High	Master Protein	Q9Y262	Q9Y262	EIF3L	7	Eukaryotic translation initiation factor 3 subunit L OS=Homo sapiens OX=9606 GN=EIF3L PE=1 SV=1	0	FALSE	21.027	14	7	7	7	1	564	66.7	6.34	5.02	7
FALSE	High	Master Protein	Q9UHX1	Q9UHX1	PUF60	8	Poly(U)-binding-splicing factor PUF60 OS=Homo sapiens OX=9606 GN=PUF60 PE=1 SV=1	0	FALSE	20.895	21	8	8	8	1	559	59.8	5.29	2.34	8
FALSE	High	Master Protein	P23458	P23458	JAK1	9	Tyrosine-protein kinase JAK1 OS=Homo sapiens OX=9606 GN=JAK1 PE=1 SV=2	0	FALSE	20.808	9	9	9	9	1	1154	133.2	7.55	6.25	9
FALSE	High	Master Protein	P27635	P27635	RPL10	8	60S ribosomal protein L10 OS=Homo sapiens OX=9606 GN=RPL10 PE=1 SV=4	0	FALSE	20.587	41	8	9	8	1	214	24.6	10.08	9.77	8
FALSE	High	Master Protein	P14625	P14625	HSP90B1	9	Endoplasmin OS=Homo sapiens OX=9606 GN=HSP90B1 PE=1 SV=1	0	FALSE	20.3	11	9	9	8	1	803	92.4	4.84	5.81	9
FALSE	High	Master Protein	P62979	P62979	RPS27A	5	Ubiquitin-40S ribosomal protein S27a OS=Homo sapiens OX=9606 GN=RPS27A PE=1 SV=2	0	FALSE	19.868	42	5	13	5	1	156	18	9.64	18.58	5
FALSE	High	Master Protein	Q9UG63	Q9UG63	ABCF2	7	ATP-binding cassette sub-family F member 2 OS=Homo sapiens OX=9606 GN=ABCF2 PE=1 SV=2	0	FALSE	19.86	13	7	8	7	1	623	71.2	7.37	7.38	7
FALSE	High	Master Protein	Q9NNW5	Q9NNW5	WDR6	8	WD repeat-containing protein 6 OS=Homo sapiens OX=9606 GN=WDR6 PE=1 SV=1	0	FALSE	19.844	12	8	8	8	1	1121	121.6	6.87	2.38	8
FALSE	High	Master Protein	P46781	P46781	RPS9	10	40S ribosomal protein S9 OS=Homo sapiens OX=9606 GN=RPS9 PE=1 SV=3	0	FALSE	19.499	37	10	10	10	1	194	22.6	10.65	7.87	10
FALSE	High	Master Protein	P09493	P09493	TPM1	6	Tropomyosin alpha-1 chain OS=Homo sapiens OX=9606 GN=TPM1 PE=1 SV=2	0	FALSE	19.45	19	6	9	5	1	284	32.7	4.74	10.69	6
FALSE	High	Master Protein	P28288	P28288	ABCD3	7	ATP-binding cassette sub-family D member 3 OS=Homo sapiens OX=9606 GN=ABCD3 PE=1 SV=1	0	FALSE	19.448	13	7	8	7	1	659	75.4	9.36	2.59	7
FALSE	High	Master Protein	Q9BUJ2	Q9BUJ2	HNRNPUL1	8	Heterogeneous nuclear ribonucleoprotein U-like protein 1 OS=Homo sapiens OX=9606 GN=HNRNPUL1 PE=1 SV=2	0	FALSE	19.414	12	8	9	8	1	856	95.7	6.92	4.02	8
FALSE	High	Master Protein	P41250	P41250	GARS1	9	Glycine--tRNA ligase OS=Homo sapiens OX=9606 GN=GARS PE=1 SV=3	0	FALSE	19.243	14	9	9	9	1	739	83.1	7.03	2.77	9
FALSE	High	Master Protein	P50914	P50914	RPL14	5	60S ribosomal protein L14 OS=Homo sapiens OX=9606 GN=RPL14 PE=1 SV=4	0	FALSE	19.208	25	5	7	5	1	215	23.4	10.93	8.29	5
FALSE	High	Master Protein	Q9P2R3	Q9P2R3	ANKFY1	7	Rabankyrin-5 OS=Homo sapiens OX=9606 GN=ANKFY1 PE=1 SV=2	0	FALSE	19.154	8	7	7	7	1	1169	128.3	6.1	3.83	7
FALSE	High	Master Protein	P04843	P04843	RPN1	8	Dolichyl-diphosphooligosaccharide--protein glycosyltransferase subunit 1 OS=Homo sapiens OX=9606 GN=RPN1 PE=1 SV=1	0	FALSE	18.982	15	8	8	8	1	607	68.5	6.38	5.88	8
FALSE	High	Master Protein	Q02413	Q02413	DSG1	4	Desmoglein-1 OS=Homo sapiens OX=9606 GN=DSG1 PE=1 SV=2	0	FALSE	18.789	6	4	5	4	1	1049	113.7	5.03	7.11	4
FALSE	High	Master Protein	P52907	P52907	CAPZA1	5	F-actin-capping protein subunit alpha-1 OS=Homo sapiens OX=9606 GN=CAPZA1 PE=1 SV=3	0	FALSE	18.53	30	5	6	5	1	286	32.9	5.69	11.16	5
FALSE	High	Master Protein	O43242	O43242	PSMD3	7	26S proteasome non-ATPase regulatory subunit 3 OS=Homo sapiens OX=9606 GN=PSMD3 PE=1 SV=2	0	FALSE	18.401	16	7	7	7	1	534	60.9	8.44	9.97	7
FALSE	High	Master Protein	P22087	P22087	FBL	6	rRNA 2'-O-methyltransferase fibrillarin OS=Homo sapiens OX=9606 GN=FBL PE=1 SV=2	0	FALSE	18.339	24	6	7	6	1	321	33.8	10.18	10.3	6
FALSE	High	Master Protein	P06733	P06733	ENO1	7	Alpha-enolase OS=Homo sapiens OX=9606 GN=ENO1 PE=1 SV=2	0	FALSE	18.304	21	7	7	6	1	434	47.1	7.39	4.99	7
FALSE	High	Master Protein	P05023	P05023	ATP1A1	7	Sodium/potassium-transporting ATPase subunit alpha-1 OS=Homo sapiens OX=9606 GN=ATP1A1 PE=1 SV=1	0	FALSE	18.287	9	7	7	7	1	1023	112.8	5.49	5.57	7
FALSE	High	Master Protein	Q9BVP2	Q9BVP2	GNL3	7	Guanine nucleotide-binding protein-like 3 OS=Homo sapiens OX=9606 GN=GNL3 PE=1 SV=2	0	FALSE	18.116	13	7	7	7	1	549	62	9.16	8.06	7
FALSE	High	Master Protein	P54136	P54136	RARS1	7	Arginine--tRNA ligase, cytoplasmic OS=Homo sapiens OX=9606 GN=RARS PE=1 SV=2	0	FALSE	18.07	12	7	7	7	1	660	75.3	6.68	1.74	7
FALSE	High	Master Protein	Q9Y383	Q9Y383	LUC7L2	4	Putative RNA-binding protein Luc7-like 2 OS=Homo sapiens OX=9606 GN=LUC7L2 PE=1 SV=2	0	FALSE	18.062	16	4	7	4	1	392	46.5	10.01	7.18	4
FALSE	High	Master Protein	Q86VP6	Q86VP6	CAND1	8	Cullin-associated NEDD8-dissociated protein 1 OS=Homo sapiens OX=9606 GN=CAND1 PE=1 SV=2	0	FALSE	18.004	7	8	8	8	1	1230	136.3	5.78	8.12	8
FALSE	High	Master Protein	O14950	O14950	MYL12B	6	Myosin regulatory light chain 12B OS=Homo sapiens OX=9606 GN=MYL12B PE=1 SV=2	0	FALSE	17.548	44	6	6	6	1	172	19.8	4.84	5.1	6
FALSE	High	Master Protein	O00148	O00148	DDX39A	7	ATP-dependent RNA helicase DDX39A OS=Homo sapiens OX=9606 GN=DDX39A PE=1 SV=2	0	FALSE	17.403	18	7	8	7	1	427	49.1	5.68	3.93	7
FALSE	High	Master Protein	Q9Y230	Q9Y230	RUVBL2	5	RuvB-like 2 OS=Homo sapiens OX=9606 GN=RUVBL2 PE=1 SV=3	0	FALSE	17.095	14	5	6	5	1	463	51.1	5.64	13.06	5
FALSE	High	Master Protein	P48047	P48047	ATP5PO	6	ATP synthase subunit O, mitochondrial OS=Homo sapiens OX=9606 GN=ATP5O PE=1 SV=1	0	FALSE	17.072	38	6	6	6	1	213	23.3	9.96	7.98	6
FALSE	High	Master Protein	P0C0S8	P0C0S8	H2AC15; H2AC16; H2AC11; H2AC13; H2AC17	4	Histone H2A type 1 OS=Homo sapiens OX=9606 GN=HIST1H2AG PE=1 SV=2	0	FALSE	17.056	35	4	6	4	1	130	14.1	10.9	7.57	4
FALSE	High	Master Protein	Q9NQX4	Q9NQX4	MYO5C	6	Unconventional myosin-Vc OS=Homo sapiens OX=9606 GN=MYO5C PE=1 SV=2	0	FALSE	16.918	4	6	6	3	1	1742	202.7	7.71	8.11	6
FALSE	High	Master Protein	P26368	P26368	U2AF2	5	Splicing factor U2AF 65 kDa subunit OS=Homo sapiens OX=9606 GN=U2AF2 PE=1 SV=4	0	FALSE	16.795	12	5	5	5	1	475	53.5	9.09	11.94	5
FALSE	High	Master Protein	Q16891	Q16891	IMMT	8	MICOS complex subunit MIC60 OS=Homo sapiens OX=9606 GN=IMMT PE=1 SV=1	0	FALSE	16.747	12	8	10	8	1	758	83.6	6.48	1.91	8
FALSE	High	Master Protein	Q07955	Q07955	SRSF1	7	Serine/arginine-rich splicing factor 1 OS=Homo sapiens OX=9606 GN=SRSF1 PE=1 SV=2	0	FALSE	16.713	31	7	9	7	1	248	27.7	10.36	8.99	7
FALSE	High	Master Protein	Q8WWI1	Q8WWI1	LMO7	6	LIM domain only protein 7 OS=Homo sapiens OX=9606 GN=LMO7 PE=1 SV=3	0	FALSE	16.62	5	6	7	6	1	1683	192.6	8.09	3.48	6
FALSE	High	Master Protein	P15924	P15924	DSP	7	Desmoplakin OS=Homo sapiens OX=9606 GN=DSP PE=1 SV=3	0	FALSE	16.572	2	7	8	7	1	2871	331.6	6.81	6.09	7
FALSE	High	Master Protein	P62277	P62277	RPS13	5	40S ribosomal protein S13 OS=Homo sapiens OX=9606 GN=RPS13 PE=1 SV=2	0	FALSE	16.566	28	5	6	5	1	151	17.2	10.54	6.16	5
FALSE	High	Master Protein	O15371	O15371	EIF3D	6	Eukaryotic translation initiation factor 3 subunit D OS=Homo sapiens OX=9606 GN=EIF3D PE=1 SV=1	0	FALSE	16.405	14	6	7	6	1	548	63.9	6.05	4.01	6
FALSE	High	Master Protein	P30041	P30041	PRDX6	6	Peroxiredoxin-6 OS=Homo sapiens OX=9606 GN=PRDX6 PE=1 SV=3	0	FALSE	16.404	28	6	7	6	1	224	25	6.38	8.83	6
FALSE	High	Master Protein	P62906	P62906	RPL10A	4	60S ribosomal protein L10a OS=Homo sapiens OX=9606 GN=RPL10A PE=1 SV=2	0	FALSE	16.373	20	4	5	4	1	217	24.8	9.94	10.25	4
FALSE	High	Master Protein	P47756	P47756	CAPZB	5	F-actin-capping protein subunit beta OS=Homo sapiens OX=9606 GN=CAPZB PE=1 SV=4	0	FALSE	16.284	24	5	6	5	1	277	31.3	5.59	7.83	5
FALSE	High	Master Protein	Q8N1N4	Q8N1N4	KRT78	6	Keratin, type II cytoskeletal 78 OS=Homo sapiens OX=9606 GN=KRT78 PE=1 SV=2	0	FALSE	16.171	12	6	8	5	1	520	56.8	6.02	9.17	6
FALSE	High	Master Protein	P62750	P62750	RPL23A	6	60S ribosomal protein L23a OS=Homo sapiens OX=9606 GN=RPL23A PE=1 SV=1	0	FALSE	16.07	34	6	6	6	1	156	17.7	10.45	4.49	6
FALSE	High	Master Protein	P30050	P30050	RPL12	6	60S ribosomal protein L12 OS=Homo sapiens OX=9606 GN=RPL12 PE=1 SV=1	0	FALSE	15.928	44	6	6	6	1	165	17.8	9.42	11.2	6
FALSE	High	Master Protein	Q9UKV3	Q9UKV3	ACIN1	5	Apoptotic chromatin condensation inducer in the nucleus OS=Homo sapiens OX=9606 GN=ACIN1 PE=1 SV=2	0	FALSE	15.764	5	5	5	5	1	1341	151.8	6.43	4.5	5
FALSE	High	Master Protein	Q02543	Q02543	RPL18A	6	60S ribosomal protein L18a OS=Homo sapiens OX=9606 GN=RPL18A PE=1 SV=2	0	FALSE	15.688	31	6	6	6	1	176	20.7	10.71	10.34	6
FALSE	High	Master Protein	P49902	P49902	NT5C2	5	Cytosolic purine 5'-nucleotidase OS=Homo sapiens OX=9606 GN=NT5C2 PE=1 SV=1	0	FALSE	15.56	10	5	6	5	1	561	64.9	6.14	8.67	5
FALSE	High	Master Protein	Q13347	Q13347	EIF3I	5	Eukaryotic translation initiation factor 3 subunit I OS=Homo sapiens OX=9606 GN=EIF3I PE=1 SV=1	0	FALSE	15.462	18	5	5	5	1	325	36.5	5.64	7.22	5
FALSE	High	Master Protein	Q6UB35	Q6UB35	MTHFD1L	8	Monofunctional C1-tetrahydrofolate synthase, mitochondrial OS=Homo sapiens OX=9606 GN=MTHFD1L PE=1 SV=1	0	FALSE	15.295	10	8	10	8	1	978	105.7	8.06	5.37	8
FALSE	High	Master Protein	P27348	P27348	YWHAQ	6	14-3-3 protein theta OS=Homo sapiens OX=9606 GN=YWHAQ PE=1 SV=1	0	FALSE	15.252	24	6	7	2	1	245	27.7	4.78	10.2	6
FALSE	High	Master Protein	P62847	P62847	RPS24	4	40S ribosomal protein S24 OS=Homo sapiens OX=9606 GN=RPS24 PE=1 SV=1	0	FALSE	15.211	35	4	6	4	1	133	15.4	10.78	12.7	4
FALSE	High	Master Protein	P62829	P62829	RPL23	5	60S ribosomal protein L23 OS=Homo sapiens OX=9606 GN=RPL23 PE=1 SV=1	0	FALSE	15.207	44	5	5	5	1	140	14.9	10.51	6.97	5
FALSE	High	Master Protein	P55209	P55209	NAP1L1	4	Nucleosome assembly protein 1-like 1 OS=Homo sapiens OX=9606 GN=NAP1L1 PE=1 SV=1	0	FALSE	15.181	10	4	6	4	1	391	45.3	4.46	7.35	4
FALSE	High	Master Protein	Q15366	Q15366	PCBP2	5	Poly(rC)-binding protein 2 OS=Homo sapiens OX=9606 GN=PCBP2 PE=1 SV=1	0	FALSE	15.174	20	5	6	3	1	365	38.6	6.79	8.58	5
FALSE	High	Master Protein	P51114	P51114	FXR1	6	Fragile X mental retardation syndrome-related protein 1 OS=Homo sapiens OX=9606 GN=FXR1 PE=1 SV=3	0	FALSE	15.133	14	6	8	4	1	621	69.7	6.15	8.47	6
FALSE	High	Master Protein	O60506	O60506	SYNCRIP	5	Heterogeneous nuclear ribonucleoprotein Q OS=Homo sapiens OX=9606 GN=SYNCRIP PE=1 SV=2	0	FALSE	15.066	9	5	7	3	1	623	69.6	8.59	6.82	5
FALSE	High	Master Protein	P07910	P07910	HNRNPC	5	Heterogeneous nuclear ribonucleoproteins C1/C2 OS=Homo sapiens OX=9606 GN=HNRNPC PE=1 SV=4	0	FALSE	14.686	20	5	6	5	1	306	33.7	5.08	2.41	5
FALSE	High	Master Protein	Q07666	Q07666	KHDRBS1	5	KH domain-containing, RNA-binding, signal transduction-associated protein 1 OS=Homo sapiens OX=9606 GN=KHDRBS1 PE=1 SV=1	0	FALSE	14.679	12	5	6	5	1	443	48.2	8.66	0	5
FALSE	High	Master Protein	A0A075B6S2	A0A075B6S2	IGKV2D-29	3	Immunoglobulin kappa variable 2D-29 OS=Homo sapiens OX=9606 GN=IGKV2D-29 PE=3 SV=1	0	FALSE	14.671	17	3	14	2	1	120	13.1	7.12	30.27	3
FALSE	High	Master Protein	Q9BZE4	Q9BZE4	GTPBP4	6	Nucleolar GTP-binding protein 1 OS=Homo sapiens OX=9606 GN=GTPBP4 PE=1 SV=3	0	FALSE	14.647	11	6	7	6	1	634	73.9	9.5	9.06	6
FALSE	High	Master Protein	P22626	P22626	HNRNPA2B1	6	Heterogeneous nuclear ribonucleoproteins A2/B1 OS=Homo sapiens OX=9606 GN=HNRNPA2B1 PE=1 SV=2	0	FALSE	14.596	19	6	6	4	1	353	37.4	8.95	2.43	6
FALSE	High	Master Protein	Q8NCA5	Q8NCA5	FAM98A	3	Protein FAM98A OS=Homo sapiens OX=9606 GN=FAM98A PE=1 SV=1	0	FALSE	14.523	9	3	5	3	1	519	55.4	9.03	7.11	3
FALSE	High	Master Protein	P06493	P06493	CDK1	6	Cyclin-dependent kinase 1 OS=Homo sapiens OX=9606 GN=CDK1 PE=1 SV=3	0	FALSE	14.453	25	6	6	6	1	297	34.1	8.4	1.84	6
FALSE	High	Master Protein	Q15459	Q15459	SF3A1	5	Splicing factor 3A subunit 1 OS=Homo sapiens OX=9606 GN=SF3A1 PE=1 SV=1	0	FALSE	14.299	8	5	5	5	1	793	88.8	5.22	6.44	5
FALSE	High	Master Protein	P46778	P46778	RPL21	5	60S ribosomal protein L21 OS=Homo sapiens OX=9606 GN=RPL21 PE=1 SV=2	0	FALSE	14.217	31	5	7	5	1	160	18.6	10.49	5.19	5
FALSE	High	Master Protein	O43707	O43707	ACTN4	5	Alpha-actinin-4 OS=Homo sapiens OX=9606 GN=ACTN4 PE=1 SV=2	0	FALSE	14.175	7	5	5	5	1	911	104.8	5.44	3.65	5
FALSE	High	Master Protein	Q06830	Q06830	PRDX1	5	Peroxiredoxin-1 OS=Homo sapiens OX=9606 GN=PRDX1 PE=1 SV=1	0	FALSE	14.111	30	5	5	5	1	199	22.1	8.13	7.21	5
FALSE	High	Master Protein	Q8WXW3	Q8WXW3	PIBF1	6	Progesterone-induced-blocking factor 1 OS=Homo sapiens OX=9606 GN=PIBF1 PE=1 SV=2	0	FALSE	13.992	9	6	6	6	1	757	89.8	6.02	3.58	6
FALSE	High	Master Protein	Q15029	Q15029	EFTUD2	5	116 kDa U5 small nuclear ribonucleoprotein component OS=Homo sapiens OX=9606 GN=EFTUD2 PE=1 SV=1	0	FALSE	13.963	6	5	5	5	1	972	109.4	5	5.79	5
FALSE	High	Master Protein	P08754	P08754	GNAI3	5	Guanine nucleotide-binding protein G(k) subunit alpha OS=Homo sapiens OX=9606 GN=GNAI3 PE=1 SV=3	0	FALSE	13.796	17	5	5	5	1	354	40.5	5.69	1.86	5
FALSE	High	Master Protein	P22314	P22314	UBA1	6	Ubiquitin-like modifier-activating enzyme 1 OS=Homo sapiens OX=9606 GN=UBA1 PE=1 SV=3	0	FALSE	13.779	8	6	6	6	1	1058	117.8	5.76	7.3	6
FALSE	High	Master Protein	P00338	P00338	LDHA	5	L-lactate dehydrogenase A chain OS=Homo sapiens OX=9606 GN=LDHA PE=1 SV=2	0	FALSE	13.77	16	5	6	5	1	332	36.7	8.27	7.64	5
FALSE	High	Master Protein	Q15365	Q15365	PCBP1	5	Poly(rC)-binding protein 1 OS=Homo sapiens OX=9606 GN=PCBP1 PE=1 SV=2	0	FALSE	13.748	21	5	5	3	1	356	37.5	7.09	3.63	5
FALSE	High	Master Protein	P55060	P55060	CSE1L	5	Exportin-2 OS=Homo sapiens OX=9606 GN=CSE1L PE=1 SV=3	0	FALSE	13.656	7	5	5	5	1	971	110.3	5.77	1.95	5
FALSE	High	Master Protein	P62879	P62879	GNB2	5	Guanine nucleotide-binding protein G(I)/G(S)/G(T) subunit beta-2 OS=Homo sapiens OX=9606 GN=GNB2 PE=1 SV=3	0	FALSE	13.632	15	5	5	1	1	340	37.3	6	5.66	5
FALSE	High	Master Protein	Q8NE71	Q8NE71	ABCF1	5	ATP-binding cassette sub-family F member 1 OS=Homo sapiens OX=9606 GN=ABCF1 PE=1 SV=2	0	FALSE	13.497	7	5	5	5	1	845	95.9	6.8	6.14	5
FALSE	High	Master Protein	P62826	P62826	RAN	4	GTP-binding nuclear protein Ran OS=Homo sapiens OX=9606 GN=RAN PE=1 SV=3	0	FALSE	13.366	22	4	4	4	1	216	24.4	7.49	4.26	4
FALSE	High	Master Protein	P61981	P61981	YWHAG	5	14-3-3 protein gamma OS=Homo sapiens OX=9606 GN=YWHAG PE=1 SV=2	0	FALSE	13.289	20	5	7	2	1	247	28.3	4.89	9.33	5
FALSE	High	Master Protein	P62888	P62888	RPL30	4	60S ribosomal protein L30 OS=Homo sapiens OX=9606 GN=RPL30 PE=1 SV=2	0	FALSE	13.202	51	4	4	4	1	115	12.8	9.63	5.68	4
FALSE	High	Master Protein	P46776	P46776	RPL27A	4	60S ribosomal protein L27a OS=Homo sapiens OX=9606 GN=RPL27A PE=1 SV=2	0	FALSE	13.143	31	4	5	4	1	148	16.6	11	4.7	4
FALSE	High	Master Protein	P61353	P61353	RPL27	5	60S ribosomal protein L27 OS=Homo sapiens OX=9606 GN=RPL27 PE=1 SV=2	0	FALSE	13.114	43	5	6	5	1	136	15.8	10.56	1.96	5
FALSE	High	Master Protein	O60814	O60814	H2BC12	4	Histone H2B type 1-K OS=Homo sapiens OX=9606 GN=HIST1H2BK PE=1 SV=3	0	FALSE	13.101	35	4	5	4	1	126	13.9	10.32	6.54	4
FALSE	High	Master Protein	O00567	O00567	NOP56	4	Nucleolar protein 56 OS=Homo sapiens OX=9606 GN=NOP56 PE=1 SV=4	0	FALSE	13.053	9	4	4	4	1	594	66	9.19	4.5	4
FALSE	High	Master Protein	Q15154	Q15154	PCM1	5	Pericentriolar material 1 protein OS=Homo sapiens OX=9606 GN=PCM1 PE=1 SV=5	0	FALSE	13.045	3	5	5	5	1	2024	228.4	5.02	3.96	5
FALSE	High	Master Protein	Q8TEX9	Q8TEX9	IPO4	5	Importin-4 OS=Homo sapiens OX=9606 GN=IPO4 PE=1 SV=2	0	FALSE	12.994	5	5	5	5	1	1081	118.6	4.96	5.43	5
FALSE	High	Master Protein	P62873	P62873	GNB1	5	Guanine nucleotide-binding protein G(I)/G(S)/G(T) subunit beta-1 OS=Homo sapiens OX=9606 GN=GNB1 PE=1 SV=3	0	FALSE	12.91	15	5	5	1	1	340	37.4	6	3.56	5
FALSE	High	Master Protein	Q96SB4	Q96SB4	SRPK1	4	SRSF protein kinase 1 OS=Homo sapiens OX=9606 GN=SRPK1 PE=1 SV=2	0	FALSE	12.909	8	4	4	4	1	655	74.3	6.16	3.73	4
FALSE	High	Master Protein	P60660	P60660	MYL6	4	Myosin light polypeptide 6 OS=Homo sapiens OX=9606 GN=MYL6 PE=1 SV=2	0	FALSE	12.904	27	4	4	4	1	151	16.9	4.65	9.23	4
FALSE	High	Master Protein	Q9Y4E8	Q9Y4E8	USP15	5	Ubiquitin carboxyl-terminal hydrolase 15 OS=Homo sapiens OX=9606 GN=USP15 PE=1 SV=3	0	FALSE	12.588	6	5	5	5	1	981	112.3	5.22	2.06	5
FALSE	High	Master Protein	Q01081	Q01081	U2AF1	4	Splicing factor U2AF 35 kDa subunit OS=Homo sapiens OX=9606 GN=U2AF1 PE=1 SV=3	0	FALSE	12.514	18	4	5	4	1	240	27.9	8.81	3.42	4
FALSE	High	Master Protein	O95373	O95373	IPO7	4	Importin-7 OS=Homo sapiens OX=9606 GN=IPO7 PE=1 SV=1	0	FALSE	11.857	5	4	4	4	1	1038	119.4	4.82	7.09	4
FALSE	High	Master Protein	P62851	P62851	RPS25	4	40S ribosomal protein S25 OS=Homo sapiens OX=9606 GN=RPS25 PE=1 SV=1	0	FALSE	11.729	24	4	5	4	1	125	13.7	10.11	5.8	4
FALSE	High	Master Protein	P06748	P06748	NPM1	4	Nucleophosmin OS=Homo sapiens OX=9606 GN=NPM1 PE=1 SV=2	0	FALSE	11.589	15	4	4	4	1	294	32.6	4.78	6.03	4
FALSE	High	Master Protein	P40429	P40429	RPL13A	5	60S ribosomal protein L13a OS=Homo sapiens OX=9606 GN=RPL13A PE=1 SV=2	0	FALSE	11.44	24	5	5	5	1	203	23.6	10.93	2.12	5
FALSE	High	Master Protein	P60891	P60891	PRPS1	3	Ribose-phosphate pyrophosphokinase 1 OS=Homo sapiens OX=9606 GN=PRPS1 PE=1 SV=2	0	FALSE	11.424	13	3	3	3	1	318	34.8	6.98	6.4	3
FALSE	High	Master Protein	P83731	P83731	RPL24	4	60S ribosomal protein L24 OS=Homo sapiens OX=9606 GN=RPL24 PE=1 SV=1	0	FALSE	11.416	24	4	5	4	1	157	17.8	11.25	4.36	4
FALSE	High	Master Protein	P62249	P62249	RPS16	5	40S ribosomal protein S16 OS=Homo sapiens OX=9606 GN=RPS16 PE=1 SV=2	0	FALSE	11.413	36	5	6	5	1	146	16.4	10.21	6.31	5
FALSE	High	Master Protein	Q9Y3Y2	Q9Y3Y2	CHTOP	3	Chromatin target of PRMT1 protein OS=Homo sapiens OX=9606 GN=CHTOP PE=1 SV=2	0	FALSE	11.34	17	3	3	3	1	248	26.4	12.23	4.47	3
FALSE	High	Master Protein	Q02978	Q02978	SLC25A11	4	Mitochondrial 2-oxoglutarate/malate carrier protein OS=Homo sapiens OX=9606 GN=SLC25A11 PE=1 SV=3	0	FALSE	11.28	16	4	6	4	1	314	34	9.91	3.84	4
FALSE	High	Master Protein	P36542	P36542	ATP5F1C	4	ATP synthase subunit gamma, mitochondrial OS=Homo sapiens OX=9606 GN=ATP5F1C PE=1 SV=1	0	FALSE	11.226	15	4	6	4	1	298	33	9.22	10.63	4
FALSE	High	Master Protein	Q13243	Q13243	SRSF5	4	Serine/arginine-rich splicing factor 5 OS=Homo sapiens OX=9606 GN=SRSF5 PE=1 SV=1	0	FALSE	11.206	17	4	4	3	1	272	31.2	11.59	5.66	4
FALSE	High	Master Protein	P28290	P28290	ITPRID2	4	Sperm-specific antigen 2 OS=Homo sapiens OX=9606 GN=SSFA2 PE=1 SV=3	0	FALSE	11.203	4	4	4	4	1	1259	138.3	5.19	5.94	4
FALSE	High	Master Protein	Q08945	Q08945	SSRP1	4	FACT complex subunit SSRP1 OS=Homo sapiens OX=9606 GN=SSRP1 PE=1 SV=1	0	FALSE	11.029	6	4	4	4	1	709	81	6.87	6.5	4
FALSE	High	Master Protein	Q13247	Q13247	SRSF6	6	Serine/arginine-rich splicing factor 6 OS=Homo sapiens OX=9606 GN=SRSF6 PE=1 SV=2	0	FALSE	11.016	16	6	7	5	1	344	39.6	11.43	4.52	6
FALSE	High	Master Protein	P62910	P62910	RPL32	3	60S ribosomal protein L32 OS=Homo sapiens OX=9606 GN=RPL32 PE=1 SV=2	0	FALSE	11.012	30	3	4	3	1	135	15.9	11.33	4.21	3
FALSE	High	Master Protein	P59998	P59998	ARPC4	5	Actin-related protein 2/3 complex subunit 4 OS=Homo sapiens OX=9606 GN=ARPC4 PE=1 SV=3	0	FALSE	10.95	28	5	5	5	1	168	19.7	8.43	7.22	5
FALSE	High	Master Protein	P23526	P23526	AHCY	5	Adenosylhomocysteinase OS=Homo sapiens OX=9606 GN=AHCY PE=1 SV=4	0	FALSE	10.941	13	5	5	5	1	432	47.7	6.34	1.82	5
FALSE	High	Master Protein	P54886	P54886	ALDH18A1	4	Delta-1-pyrroline-5-carboxylate synthase OS=Homo sapiens OX=9606 GN=ALDH18A1 PE=1 SV=2	0	FALSE	10.926	5	4	4	4	1	795	87.2	7.12	4.11	4
FALSE	High	Master Protein	P42224	P42224	STAT1	5	Signal transducer and activator of transcription 1-alpha/beta OS=Homo sapiens OX=9606 GN=STAT1 PE=1 SV=2	0	FALSE	10.861	8	5	5	5	1	750	87.3	6.05	4.47	5
FALSE	High	Master Protein	Q9Y657	Q9Y657	SPIN1	4	Spindlin-1 OS=Homo sapiens OX=9606 GN=SPIN1 PE=1 SV=3	0	FALSE	10.837	25	4	5	4	1	262	29.6	6.96	8.38	4
FALSE	High	Master Protein	Q9UHI6	Q9UHI6	DDX20	4	Probable ATP-dependent RNA helicase DDX20 OS=Homo sapiens OX=9606 GN=DDX20 PE=1 SV=2	0	FALSE	10.717	6	4	4	4	1	824	92.2	6.95	3.97	4
FALSE	High	Master Protein	Q01804	Q01804	OTUD4	3	OTU domain-containing protein 4 OS=Homo sapiens OX=9606 GN=OTUD4 PE=1 SV=4	0	FALSE	10.708	4	3	4	3	1	1114	124	6.71	1.73	3
FALSE	High	Master Protein	P39019	P39019	RPS19	4	40S ribosomal protein S19 OS=Homo sapiens OX=9606 GN=RPS19 PE=1 SV=2	0	FALSE	10.705	30	4	4	4	1	145	16.1	10.32	4.32	4
FALSE	High	Master Protein	Q8TB52	Q8TB52	FBXO30	5	F-box only protein 30 OS=Homo sapiens OX=9606 GN=FBXO30 PE=1 SV=3	0	FALSE	10.643	8	5	5	5	1	745	82.3	5.4	2.94	5
FALSE	High	Master Protein	P62140	P62140	PPP1CB	4	Serine/threonine-protein phosphatase PP1-beta catalytic subunit OS=Homo sapiens OX=9606 GN=PPP1CB PE=1 SV=3	0	FALSE	10.586	16	4	4	4	1	327	37.2	6.19	3.89	4
FALSE	High	Master Protein	P62191	P62191	PSMC1	4	26S proteasome regulatory subunit 4 OS=Homo sapiens OX=9606 GN=PSMC1 PE=1 SV=1	0	FALSE	10.556	11	4	4	4	1	440	49.2	6.21	4.37	4
FALSE	High	Master Protein	Q92900	Q92900	UPF1	5	Regulator of nonsense transcripts 1 OS=Homo sapiens OX=9606 GN=UPF1 PE=1 SV=2	0	FALSE	10.47	5	5	5	5	1	1129	124.3	6.61	0	5
FALSE	High	Master Protein	Q9UN86	Q9UN86	G3BP2	5	Ras GTPase-activating protein-binding protein 2 OS=Homo sapiens OX=9606 GN=G3BP2 PE=1 SV=2	0	FALSE	10.451	9	5	5	5	1	482	54.1	5.55	0	5
FALSE	High	Master Protein	Q7Z2W4	Q7Z2W4	ZC3HAV1	5	Zinc finger CCCH-type antiviral protein 1 OS=Homo sapiens OX=9606 GN=ZC3HAV1 PE=1 SV=3	0	FALSE	10.449	7	5	5	5	1	902	101.4	8.4	1.99	5
FALSE	High	Master Protein	Q9H0E2	Q9H0E2	TOLLIP	3	Toll-interacting protein OS=Homo sapiens OX=9606 GN=TOLLIP PE=1 SV=1	0	FALSE	10.433	13	3	3	3	1	274	30.3	5.97	2.8	3
FALSE	High	Master Protein	Q14978	Q14978	NOLC1	5	Nucleolar and coiled-body phosphoprotein 1 OS=Homo sapiens OX=9606 GN=NOLC1 PE=1 SV=2	0	FALSE	10.372	8	5	5	5	1	699	73.6	9.47	2.53	5
FALSE	High	Master Protein	Q9H0D6	Q9H0D6	XRN2	4	5'-3' exoribonuclease 2 OS=Homo sapiens OX=9606 GN=XRN2 PE=1 SV=1	0	FALSE	10.305	6	4	4	4	1	950	108.5	7.47	2	4
FALSE	High	Master Protein	P62244	P62244	RPS15A	4	40S ribosomal protein S15a OS=Homo sapiens OX=9606 GN=RPS15A PE=1 SV=2	0	FALSE	10.297	29	4	4	4	1	130	14.8	10.13	6.76	4
FALSE	High	Master Protein	Q9UJS0	Q9UJS0	SLC25A13	4	Calcium-binding mitochondrial carrier protein Aralar2 OS=Homo sapiens OX=9606 GN=SLC25A13 PE=1 SV=2	0	FALSE	10.106	7	4	4	4	1	675	74.1	8.62	3.39	4
FALSE	High	Master Protein	P84098	P84098	RPL19	3	60S ribosomal protein L19 OS=Homo sapiens OX=9606 GN=RPL19 PE=1 SV=1	0	FALSE	10.034	17	3	4	3	1	196	23.5	11.47	3.75	3
FALSE	High	Master Protein	P16989	P16989	YBX3	3	Y-box-binding protein 3 OS=Homo sapiens OX=9606 GN=YBX3 PE=1 SV=4	0	FALSE	10.018	12	3	3	3	1	372	40.1	9.77	4.06	3
FALSE	High	Master Protein	Q13283	Q13283	G3BP1	3	Ras GTPase-activating protein-binding protein 1 OS=Homo sapiens OX=9606 GN=G3BP1 PE=1 SV=1	0	FALSE	9.931	9	3	3	3	1	466	52.1	5.52	0	3
FALSE	High	Master Protein	P06753	P06753	TPM3	4	Tropomyosin alpha-3 chain OS=Homo sapiens OX=9606 GN=TPM3 PE=1 SV=2	0	FALSE	9.914	16	4	5	3	1	285	32.9	4.72	2.22	4
FALSE	High	Master Protein	Q8N1F7	Q8N1F7	NUP93	4	Nuclear pore complex protein Nup93 OS=Homo sapiens OX=9606 GN=NUP93 PE=1 SV=2	0	FALSE	9.831	5	4	5	4	1	819	93.4	5.72	3.59	4
FALSE	High	Master Protein	P46782	P46782	RPS5	3	40S ribosomal protein S5 OS=Homo sapiens OX=9606 GN=RPS5 PE=1 SV=4	0	FALSE	9.691	19	3	3	3	1	204	22.9	9.72	5.3	3
FALSE	High	Master Protein	P42167	P42167	TMPO	4	Lamina-associated polypeptide 2, isoforms beta/gamma OS=Homo sapiens OX=9606 GN=TMPO PE=1 SV=2	0	FALSE	9.536	11	4	4	2	1	454	50.6	9.38	2.32	4
FALSE	High	Master Protein	Q92598	Q92598	HSPH1	3	Heat shock protein 105 kDa OS=Homo sapiens OX=9606 GN=HSPH1 PE=1 SV=1	0	FALSE	9.526	4	3	3	3	1	858	96.8	5.39	3.59	3
FALSE	High	Master Protein	P49591	P49591	SARS1	3	Serine--tRNA ligase, cytoplasmic OS=Homo sapiens OX=9606 GN=SARS PE=1 SV=3	0	FALSE	9.52	7	3	4	3	1	514	58.7	6.43	0	3
FALSE	High	Master Protein	P46779	P46779	RPL28	4	60S ribosomal protein L28 OS=Homo sapiens OX=9606 GN=RPL28 PE=1 SV=3	0	FALSE	9.49	28	4	4	4	1	137	15.7	12.02	1.96	4
FALSE	High	Master Protein	Q04917	Q04917	YWHAH	4	14-3-3 protein eta OS=Homo sapiens OX=9606 GN=YWHAH PE=1 SV=4	0	FALSE	9.486	14	4	5	1	1	246	28.2	4.84	7.67	4
FALSE	High	Master Protein	Q09028	Q09028	RBBP4	4	Histone-binding protein RBBP4 OS=Homo sapiens OX=9606 GN=RBBP4 PE=1 SV=3	0	FALSE	9.395	8	4	4	4	1	425	47.6	4.89	0	4
FALSE	High	Master Protein	Q99873	Q99873	PRMT1	4	Protein arginine N-methyltransferase 1 OS=Homo sapiens OX=9606 GN=PRMT1 PE=1 SV=3	0	FALSE	9.39	14	4	4	4	1	371	42.4	5.35	1.91	4
FALSE	High	Master Protein	O15355	O15355	PPM1G	3	Protein phosphatase 1G OS=Homo sapiens OX=9606 GN=PPM1G PE=1 SV=1	0	FALSE	9.33	6	3	3	3	1	546	59.2	4.36	4.73	3
FALSE	High	Master Protein	Q01130	Q01130	SRSF2	3	Serine/arginine-rich splicing factor 2 OS=Homo sapiens OX=9606 GN=SRSF2 PE=1 SV=4	0	FALSE	9.321	14	3	3	3	1	221	25.5	11.85	7.73	3
FALSE	High	Master Protein	O95905	O95905	ECD	5	Protein ecdysoneless homolog OS=Homo sapiens OX=9606 GN=ECD PE=1 SV=1	0	FALSE	9.304	8	5	5	5	1	644	72.7	4.87	0	5
FALSE	High	Master Protein	P61513	P61513	RPL37A	3	60S ribosomal protein L37a OS=Homo sapiens OX=9606 GN=RPL37A PE=1 SV=2	0	FALSE	9.287	32	3	4	3	1	92	10.3	10.43	2.15	3
FALSE	High	Master Protein	P08708	P08708	RPS17	3	40S ribosomal protein S17 OS=Homo sapiens OX=9606 GN=RPS17 PE=1 SV=2	0	FALSE	9.264	24	3	5	3	1	135	15.5	9.85	1.96	3
FALSE	High	Master Protein	P41091	P41091	EIF2S3	3	Eukaryotic translation initiation factor 2 subunit 3 OS=Homo sapiens OX=9606 GN=EIF2S3 PE=1 SV=3	0	FALSE	9.253	8	3	3	3	1	472	51.1	8.4	2.32	3
FALSE	High	Master Protein	O95232	O95232	LUC7L3	2	Luc7-like protein 3 OS=Homo sapiens OX=9606 GN=LUC7L3 PE=1 SV=2	0	FALSE	9.241	6	2	3	2	1	432	51.4	9.79	4.1	2
FALSE	High	Master Protein	P62263	P62263	RPS14	3	40S ribosomal protein S14 OS=Homo sapiens OX=9606 GN=RPS14 PE=1 SV=3	0	FALSE	9.21	30	3	3	3	1	151	16.3	10.05	4.09	3
FALSE	High	Master Protein	P57678	P57678	GEMIN4	4	Gem-associated protein 4 OS=Homo sapiens OX=9606 GN=GEMIN4 PE=1 SV=2	0	FALSE	9.14	3	4	5	4	1	1058	120	6.04	6.5	4
FALSE	High	Master Protein	P11177	P11177	PDHB	2	Pyruvate dehydrogenase E1 component subunit beta, mitochondrial OS=Homo sapiens OX=9606 GN=PDHB PE=1 SV=3	0	FALSE	9.123	8	2	3	2	1	359	39.2	6.65	4.73	2
FALSE	High	Master Protein	Q5SWX8	Q5SWX8	ODR4	2	Protein odr-4 homolog OS=Homo sapiens OX=9606 GN=ODR4 PE=1 SV=1	0	FALSE	9.045	5	2	3	2	1	454	51.1	5.92	4.41	2
FALSE	High	Master Protein	P32969	P32969	RPL9P7; RPL9P8; RPL9P9; RPL9	3	60S ribosomal protein L9 OS=Homo sapiens OX=9606 GN=RPL9 PE=1 SV=1	0	FALSE	9.021	18	3	4	3	1	192	21.9	9.95	1.61	3
FALSE	High	Master Protein	P62269	P62269	RPS18	4	40S ribosomal protein S18 OS=Homo sapiens OX=9606 GN=RPS18 PE=1 SV=3	0	FALSE	8.978	20	4	4	4	1	152	17.7	10.99	1.94	4
FALSE	High	Master Protein	P13807	P13807	GYS1	3	Glycogen [starch] synthase, muscle OS=Homo sapiens OX=9606 GN=GYS1 PE=1 SV=2	0	FALSE	8.935	5	3	3	3	1	737	83.7	6.18	2.15	3
FALSE	High	Master Protein	O14639	O14639	ABLIM1	4	Actin-binding LIM protein 1 OS=Homo sapiens OX=9606 GN=ABLIM1 PE=1 SV=3	0	FALSE	8.808	7	4	5	4	1	778	87.6	8.59	0	4
FALSE	High	Master Protein	P42766	P42766	RPL35	3	60S ribosomal protein L35 OS=Homo sapiens OX=9606 GN=RPL35 PE=1 SV=2	0	FALSE	8.775	26	3	4	3	1	123	14.5	11.05	2.11	3
FALSE	High	Master Protein	P53621	P53621	COPA	4	Coatomer subunit alpha OS=Homo sapiens OX=9606 GN=COPA PE=1 SV=2	0	FALSE	8.764	4	4	4	4	1	1224	138.3	7.66	3.79	4
FALSE	High	Master Protein	P27824	P27824	CANX	3	Calnexin OS=Homo sapiens OX=9606 GN=CANX PE=1 SV=2	0	FALSE	8.712	7	3	3	3	1	592	67.5	4.6	1.62	3
FALSE	High	Master Protein	Q13616	Q13616	CUL1	4	Cullin-1 OS=Homo sapiens OX=9606 GN=CUL1 PE=1 SV=2	0	FALSE	8.702	6	4	4	4	1	776	89.6	8	1.63	4
FALSE	High	Master Protein	Q9BQ67	Q9BQ67	GRWD1	3	Glutamate-rich WD repeat-containing protein 1 OS=Homo sapiens OX=9606 GN=GRWD1 PE=1 SV=1	0	FALSE	8.643	9	3	3	3	1	446	49.4	4.92	6.55	3
FALSE	High	Master Protein	Q9Y5B9	Q9Y5B9	SUPT16H	4	FACT complex subunit SPT16 OS=Homo sapiens OX=9606 GN=SUPT16H PE=1 SV=1	0	FALSE	8.506	3	4	5	4	1	1047	119.8	5.66	3.81	4
FALSE	High	Master Protein	O43390	O43390	HNRNPR	3	Heterogeneous nuclear ribonucleoprotein R OS=Homo sapiens OX=9606 GN=HNRNPR PE=1 SV=1	0	FALSE	8.465	6	3	4	1	1	633	70.9	8.13	1.76	3
FALSE	High	Master Protein	P07947	P07947	YES1	4	Tyrosine-protein kinase Yes OS=Homo sapiens OX=9606 GN=YES1 PE=1 SV=3	0	FALSE	8.354	7	4	4	3	1	543	60.8	6.74	3.66	4
FALSE	High	Master Protein	Q9Y608	Q9Y608	LRRFIP2	2	Leucine-rich repeat flightless-interacting protein 2 OS=Homo sapiens OX=9606 GN=LRRFIP2 PE=1 SV=1	0	FALSE	8.247	4	2	2	2	1	721	82.1	6.95	4.55	2
FALSE	High	Master Protein	P07195	P07195	LDHB	3	L-lactate dehydrogenase B chain OS=Homo sapiens OX=9606 GN=LDHB PE=1 SV=2	0	FALSE	8.127	10	3	3	3	1	334	36.6	6.05	4.11	3
FALSE	High	Master Protein	P16402	P16402	H1-3	3	Histone H1.3 OS=Homo sapiens OX=9606 GN=HIST1H1D PE=1 SV=2	0	FALSE	8.109	15	3	3	3	1	221	22.3	11.02	2.45	3
FALSE	High	Master Protein	P62913	P62913	RPL11	3	60S ribosomal protein L11 OS=Homo sapiens OX=9606 GN=RPL11 PE=1 SV=2	0	FALSE	8.105	17	3	4	3	1	178	20.2	9.6	5.69	3
FALSE	High	Master Protein	P81605	P81605	DCD	3	Dermcidin OS=Homo sapiens OX=9606 GN=DCD PE=1 SV=2	0	FALSE	7.998	23	3	3	3	1	110	11.3	6.54	3.96	3
FALSE	High	Master Protein	O00139	O00139	KIF2A	3	Kinesin-like protein KIF2A OS=Homo sapiens OX=9606 GN=KIF2A PE=1 SV=3	0	FALSE	7.927	6	3	3	3	1	706	79.9	6.68	1.68	3
FALSE	High	Master Protein	Q9H307	Q9H307	PNN	4	Pinin OS=Homo sapiens OX=9606 GN=PNN PE=1 SV=5	0	FALSE	7.922	6	4	5	4	1	717	81.6	7.14	0	4
FALSE	High	Master Protein	Q9UBB9	Q9UBB9	TFIP11	3	Tuftelin-interacting protein 11 OS=Homo sapiens OX=9606 GN=TFIP11 PE=1 SV=1	0	FALSE	7.913	4	3	3	3	1	837	96.8	5.67	2.07	3
FALSE	High	Master Protein	P40939	P40939	HADHA	3	Trifunctional enzyme subunit alpha, mitochondrial OS=Homo sapiens OX=9606 GN=HADHA PE=1 SV=2	0	FALSE	7.888	4	3	3	3	1	763	82.9	9.04	0	3
FALSE	High	Master Protein	O00160	O00160	MYO1F	3	Unconventional myosin-If OS=Homo sapiens OX=9606 GN=MYO1F PE=1 SV=3	0	FALSE	7.677	3	3	3	1	1	1098	124.8	9.11	2.55	3
FALSE	High	Master Protein	Q96HS1	Q96HS1	PGAM5	3	Serine/threonine-protein phosphatase PGAM5, mitochondrial OS=Homo sapiens OX=9606 GN=PGAM5 PE=1 SV=2	0	FALSE	7.659	10	3	3	3	1	289	32	8.68	4.08	3
FALSE	High	Master Protein	O00410	O00410	IPO5	4	Importin-5 OS=Homo sapiens OX=9606 GN=IPO5 PE=1 SV=4	0	FALSE	7.654	4	4	4	4	1	1097	123.6	4.94	2.01	4
FALSE	High	Master Protein	Q70IA6	Q70IA6	MOB2	3	MOB kinase activator 2 OS=Homo sapiens OX=9606 GN=MOB2 PE=1 SV=1	0	FALSE	7.654	12	3	5	3	1	237	26.9	6.79	6.52	3
FALSE	High	Master Protein	P31153	P31153	MAT2A	3	S-adenosylmethionine synthase isoform type-2 OS=Homo sapiens OX=9606 GN=MAT2A PE=1 SV=1	0	FALSE	7.653	9	3	3	3	1	395	43.6	6.48	1.93	3
FALSE	High	Master Protein	Q08J23	Q08J23	NSUN2	4	tRNA (cytosine(34)-C(5))-methyltransferase OS=Homo sapiens OX=9606 GN=NSUN2 PE=1 SV=2	0	FALSE	7.37	5	4	4	4	1	767	86.4	6.77	0	4
FALSE	High	Master Protein	P0DN79	P0DN79	CBSL	3	Cystathionine beta-synthase-like protein OS=Homo sapiens OX=9606 GN=CBSL PE=1 SV=1	0	FALSE	7.287	6	3	3	3	1	551	60.5	6.65	2.04	3
FALSE	High	Master Protein	Q9Y3U8	Q9Y3U8	RPL36	3	60S ribosomal protein L36 OS=Homo sapiens OX=9606 GN=RPL36 PE=1 SV=3	0	FALSE	7.268	22	3	3	3	1	105	12.2	11.59	7.21	3
FALSE	High	Master Protein	P62854	P62854	RPS26	2	40S ribosomal protein S26 OS=Homo sapiens OX=9606 GN=RPS26 PE=1 SV=3	0	FALSE	7.231	26	2	2	2	1	115	13	11	1.87	2
FALSE	High	Master Protein	P08243	P08243	ASNS	3	Asparagine synthetase [glutamine-hydrolyzing] OS=Homo sapiens OX=9606 GN=ASNS PE=1 SV=4	0	FALSE	7.139	6	3	4	3	1	561	64.3	6.86	0	3
FALSE	High	Master Protein	P08123	P08123	COL1A2	2	Collagen alpha-2(I) chain OS=Homo sapiens OX=9606 GN=COL1A2 PE=1 SV=7	0	FALSE	7.054	1	2	2	2	1	1366	129.2	8.95	2.6	2
FALSE	High	Master Protein	P36957	P36957	DLST	2	Dihydrolipoyllysine-residue succinyltransferase component of 2-oxoglutarate dehydrogenase complex, mitochondrial OS=Homo sapiens OX=9606 GN=DLST PE=1 SV=4	0	FALSE	7.048	6	2	2	2	1	453	48.7	8.95	0	2
FALSE	High	Master Protein	P14866	P14866	HNRNPL	2	Heterogeneous nuclear ribonucleoprotein L OS=Homo sapiens OX=9606 GN=HNRNPL PE=1 SV=2	0	FALSE	7.026	5	2	2	2	1	589	64.1	8.22	0	2
FALSE	High	Master Protein	Q00325	Q00325	SLC25A3	3	Phosphate carrier protein, mitochondrial OS=Homo sapiens OX=9606 GN=SLC25A3 PE=1 SV=2	0	FALSE	6.965	8	3	3	3	1	362	40.1	9.38	4.61	3
FALSE	High	Master Protein	P47914	P47914	RPL29	2	60S ribosomal protein L29 OS=Homo sapiens OX=9606 GN=RPL29 PE=1 SV=2	0	FALSE	6.936	14	2	2	2	1	159	17.7	11.66	4.64	2
FALSE	High	Master Protein	P45880	P45880	VDAC2	2	Voltage-dependent anion-selective channel protein 2 OS=Homo sapiens OX=9606 GN=VDAC2 PE=1 SV=2	0	FALSE	6.879	10	2	2	2	1	294	31.5	7.56	1.63	2
FALSE	High	Master Protein	Q14444	Q14444	CAPRIN1	2	Caprin-1 OS=Homo sapiens OX=9606 GN=CAPRIN1 PE=1 SV=2	0	FALSE	6.832	4	2	2	2	1	709	78.3	5.25	3.94	2
FALSE	High	Master Protein	Q12905	Q12905	ILF2	2	Interleukin enhancer-binding factor 2 OS=Homo sapiens OX=9606 GN=ILF2 PE=1 SV=2	0	FALSE	6.731	7	2	2	2	1	390	43	5.26	2.16	2
FALSE	High	Master Protein	P42166	P42166	TMPO	3	Lamina-associated polypeptide 2, isoform alpha OS=Homo sapiens OX=9606 GN=TMPO PE=1 SV=2	0	FALSE	6.696	7	3	3	1	1	694	75.4	7.66	2.32	3
FALSE	High	Master Protein	P08865	P08865	RPSA	2	40S ribosomal protein SA OS=Homo sapiens OX=9606 GN=RPSA PE=1 SV=4	0	FALSE	6.654	10	2	2	2	1	295	32.8	4.87	4.64	2
FALSE	High	Master Protein	P49756	P49756	RBM25	2	RNA-binding protein 25 OS=Homo sapiens OX=9606 GN=RBM25 PE=1 SV=3	0	FALSE	6.64	4	2	3	2	1	843	100.1	6.32	0	2
FALSE	High	Master Protein	P53396	P53396	ACLY	3	ATP-citrate synthase OS=Homo sapiens OX=9606 GN=ACLY PE=1 SV=3	0	FALSE	6.524	2	3	4	3	1	1101	120.8	7.33	4.18	3
FALSE	High	Master Protein	Q9Y2J2	Q9Y2J2	EPB41L3	3	Band 4.1-like protein 3 OS=Homo sapiens OX=9606 GN=EPB41L3 PE=1 SV=2	0	FALSE	6.523	2	3	3	3	1	1087	120.6	5.19	0	3
FALSE	High	Master Protein	Q14566	Q14566	MCM6	4	DNA replication licensing factor MCM6 OS=Homo sapiens OX=9606 GN=MCM6 PE=1 SV=1	0	FALSE	6.489	6	4	4	4	1	821	92.8	5.41	0	4
FALSE	High	Master Protein	P17812	P17812	CTPS1	2	CTP synthase 1 OS=Homo sapiens OX=9606 GN=CTPS1 PE=1 SV=2	0	FALSE	6.489	4	2	2	2	1	591	66.6	6.46	2.16	2
FALSE	High	Master Protein	P49207	P49207	RPL34	3	60S ribosomal protein L34 OS=Homo sapiens OX=9606 GN=RPL34 PE=1 SV=3	0	FALSE	6.483	21	3	4	3	1	117	13.3	11.47	6.87	3
FALSE	High	Master Protein	P11387	P11387	TOP1	4	DNA topoisomerase 1 OS=Homo sapiens OX=9606 GN=TOP1 PE=1 SV=2	0	FALSE	6.483	5	4	4	4	1	765	90.7	9.31	1.98	4
FALSE	High	Master Protein	P83881	P83881	RPL36A	3	60S ribosomal protein L36a OS=Homo sapiens OX=9606 GN=RPL36A PE=1 SV=2	0	FALSE	6.419	25	3	3	3	1	106	12.4	10.58	0	3
FALSE	High	Master Protein	P18077	P18077	RPL35A	3	60S ribosomal protein L35a OS=Homo sapiens OX=9606 GN=RPL35A PE=1 SV=2	0	FALSE	6.289	25	3	3	3	1	110	12.5	11.06	0	3
FALSE	High	Master Protein	P22102	P22102	GART	3	Trifunctional purine biosynthetic protein adenosine-3 OS=Homo sapiens OX=9606 GN=GART PE=1 SV=1	0	FALSE	6.237	4	3	3	3	1	1010	107.7	6.7	0	3
FALSE	High	Master Protein	Q2NL82	Q2NL82	TSR1	2	Pre-rRNA-processing protein TSR1 homolog OS=Homo sapiens OX=9606 GN=TSR1 PE=1 SV=1	0	FALSE	6.168	3	2	2	2	1	804	91.8	7.42	0	2
FALSE	High	Master Protein	P14678	P14678	SNRPB	3	Small nuclear ribonucleoprotein-associated proteins B and B' OS=Homo sapiens OX=9606 GN=SNRPB PE=1 SV=2	0	FALSE	6.122	12	3	3	3	1	240	24.6	11.19	1.73	3
FALSE	High	Master Protein	Q14697	Q14697	GANAB	3	Neutral alpha-glucosidase AB OS=Homo sapiens OX=9606 GN=GANAB PE=1 SV=3	0	FALSE	5.978	4	3	3	3	1	944	106.8	6.14	2.29	3
FALSE	High	Master Protein	Q9GZR7	Q9GZR7	DDX24	3	ATP-dependent RNA helicase DDX24 OS=Homo sapiens OX=9606 GN=DDX24 PE=1 SV=1	0	FALSE	5.97	4	3	3	3	1	859	96.3	9.06	1.82	3
FALSE	High	Master Protein	P13929	P13929	ENO3	2	Beta-enolase OS=Homo sapiens OX=9606 GN=ENO3 PE=1 SV=5	0	FALSE	5.963	5	2	2	1	1	434	47	7.71	2.33	2
FALSE	High	Master Protein	P62899	P62899	RPL31	2	60S ribosomal protein L31 OS=Homo sapiens OX=9606 GN=RPL31 PE=1 SV=1	0	FALSE	5.942	18	2	2	2	1	125	14.5	10.54	3.02	2
FALSE	High	Master Protein	Q15057	Q15057	ACAP2	2	Arf-GAP with coiled-coil, ANK repeat and PH domain-containing protein 2 OS=Homo sapiens OX=9606 GN=ACAP2 PE=1 SV=3	0	FALSE	5.934	3	2	2	2	1	778	88	6.8	3.43	2
FALSE	High	Master Protein	Q16630	Q16630	CPSF6	2	Cleavage and polyadenylation specificity factor subunit 6 OS=Homo sapiens OX=9606 GN=CPSF6 PE=1 SV=2	0	FALSE	5.93	5	2	2	2	1	551	59.2	7.15	1.76	2
FALSE	High	Master Protein	P33176	P33176	KIF5B	2	Kinesin-1 heavy chain OS=Homo sapiens OX=9606 GN=KIF5B PE=1 SV=1	0	FALSE	5.915	3	2	2	2	1	963	109.6	6.51	1.75	2
FALSE	High	Master Protein	Q96S55	Q96S55	WRNIP1	2	ATPase WRNIP1 OS=Homo sapiens OX=9606 GN=WRNIP1 PE=1 SV=2	0	FALSE	5.902	4	2	2	2	1	665	72.1	6.1	0	2
FALSE	High	Master Protein	P27816	P27816	MAP4	3	Microtubule-associated protein 4 OS=Homo sapiens OX=9606 GN=MAP4 PE=1 SV=3	0	FALSE	5.878	4	3	3	3	1	1152	120.9	5.43	0	3
FALSE	High	Master Protein	P61254	P61254	RPL26	3	60S ribosomal protein L26 OS=Homo sapiens OX=9606 GN=RPL26 PE=1 SV=1	0	FALSE	5.874	17	3	3	3	1	145	17.2	10.55	3.53	3
FALSE	High	Master Protein	P51116	P51116	FXR2	3	Fragile X mental retardation syndrome-related protein 2 OS=Homo sapiens OX=9606 GN=FXR2 PE=1 SV=2	0	FALSE	5.85	4	3	3	1	1	673	74.2	6.23	1.73	3
FALSE	High	Master Protein	P62081	P62081	RPS7	2	40S ribosomal protein S7 OS=Homo sapiens OX=9606 GN=RPS7 PE=1 SV=1	0	FALSE	5.837	10	2	2	2	1	194	22.1	10.1	4.63	2
FALSE	High	Master Protein	Q14103	Q14103	HNRNPD	2	Heterogeneous nuclear ribonucleoprotein D0 OS=Homo sapiens OX=9606 GN=HNRNPD PE=1 SV=1	0	FALSE	5.787	6	2	2	1	1	355	38.4	7.81	2.1	2
FALSE	High	Master Protein	O94776	O94776	MTA2	3	Metastasis-associated protein MTA2 OS=Homo sapiens OX=9606 GN=MTA2 PE=1 SV=1	0	FALSE	5.785	5	3	3	3	1	668	75	9.66	1.87	3
FALSE	High	Master Protein	Q5VUJ6	Q5VUJ6	LRCH2	2	Leucine-rich repeat and calponin homology domain-containing protein 2 OS=Homo sapiens OX=9606 GN=LRCH2 PE=2 SV=2	0	FALSE	5.783	2	2	2	1	1	765	84.5	6.55	2.27	2
FALSE	High	Master Protein	P33991	P33991	MCM4	2	DNA replication licensing factor MCM4 OS=Homo sapiens OX=9606 GN=MCM4 PE=1 SV=5	0	FALSE	5.761	3	2	2	2	1	863	96.5	6.74	1.6	2
FALSE	High	Master Protein	P31040	P31040	SDHA	2	Succinate dehydrogenase [ubiquinone] flavoprotein subunit, mitochondrial OS=Homo sapiens OX=9606 GN=SDHA PE=1 SV=2	0	FALSE	5.724	4	2	2	2	1	664	72.6	7.39	0	2
FALSE	High	Master Protein	O00425	O00425	IGF2BP3	2	Insulin-like growth factor 2 mRNA-binding protein 3 OS=Homo sapiens OX=9606 GN=IGF2BP3 PE=1 SV=2	0	FALSE	5.719	4	2	2	1	1	579	63.7	8.87	1.91	2
FALSE	High	Master Protein	Q9H3U1	Q9H3U1	UNC45A	2	Protein unc-45 homolog A OS=Homo sapiens OX=9606 GN=UNC45A PE=1 SV=1	0	FALSE	5.714	3	2	2	2	1	944	103	6.07	1.79	2
FALSE	High	Master Protein	Q9H7D7	Q9H7D7	WDR26	2	WD repeat-containing protein 26 OS=Homo sapiens OX=9606 GN=WDR26 PE=1 SV=3	0	FALSE	5.707	3	2	2	2	1	661	72.1	6.16	1.89	2
FALSE	High	Master Protein	O75083	O75083	WDR1	2	WD repeat-containing protein 1 OS=Homo sapiens OX=9606 GN=WDR1 PE=1 SV=4	0	FALSE	5.706	4	2	2	2	1	606	66.2	6.65	4.1	2
FALSE	High	Master Protein	P78347	P78347	GTF2I	3	General transcription factor II-I OS=Homo sapiens OX=9606 GN=GTF2I PE=1 SV=2	0	FALSE	5.693	3	3	3	3	1	998	112.3	6.39	3.6	3
FALSE	High	Master Protein	P62318	P62318	SNRPD3	2	Small nuclear ribonucleoprotein Sm D3 OS=Homo sapiens OX=9606 GN=SNRPD3 PE=1 SV=1	0	FALSE	5.628	15	2	2	2	1	126	13.9	10.32	1.66	2
FALSE	High	Master Protein	P07355	P07355	ANXA2	2	Annexin A2 OS=Homo sapiens OX=9606 GN=ANXA2 PE=1 SV=2	0	FALSE	5.617	7	2	2	2	1	339	38.6	7.75	1.83	2
FALSE	High	Master Protein	Q86V81	Q86V81	ALYREF	2	THO complex subunit 4 OS=Homo sapiens OX=9606 GN=ALYREF PE=1 SV=3	0	FALSE	5.567	11	2	2	2	1	257	26.9	11.15	1.66	2
FALSE	High	Master Protein	P69905	P69905	HBA1; HBA2	2	Hemoglobin subunit alpha OS=Homo sapiens OX=9606 GN=HBA1 PE=1 SV=2	0	FALSE	5.425	17	2	3	2	1	142	15.2	8.68	5.31	2
FALSE	High	Master Protein	P78316	P78316	NOP14	3	Nucleolar protein 14 OS=Homo sapiens OX=9606 GN=NOP14 PE=1 SV=3	0	FALSE	5.403	3	3	3	3	1	857	97.6	7.58	0	3
FALSE	High	Master Protein	P42677	P42677	RPS27	2	40S ribosomal protein S27 OS=Homo sapiens OX=9606 GN=RPS27 PE=1 SV=3	0	FALSE	5.363	25	2	2	2	1	84	9.5	9.45	2.3	2
FALSE	High	Master Protein	Q5JTH9	Q5JTH9	RRP12	2	RRP12-like protein OS=Homo sapiens OX=9606 GN=RRP12 PE=1 SV=2	0	FALSE	5.332	2	2	2	2	1	1297	143.6	8.75	0	2
FALSE	High	Master Protein	Q9BPX5	Q9BPX5	ARPC5L	3	Actin-related protein 2/3 complex subunit 5-like protein OS=Homo sapiens OX=9606 GN=ARPC5L PE=1 SV=1	0	FALSE	5.301	21	3	3	3	1	153	16.9	6.6	1.72	3
FALSE	High	Master Protein	Q93084	Q93084	ATP2A3	2	Sarcoplasmic/endoplasmic reticulum calcium ATPase 3 OS=Homo sapiens OX=9606 GN=ATP2A3 PE=1 SV=2	0	FALSE	5.284	3	2	2	2	1	1043	113.9	5.57	1.66	2
FALSE	High	Master Protein	P63173	P63173	RPL38	2	60S ribosomal protein L38 OS=Homo sapiens OX=9606 GN=RPL38 PE=1 SV=2	0	FALSE	5.262	36	2	2	2	1	70	8.2	10.1	0	2
FALSE	High	Master Protein	P38159	P38159	RBMX	2	RNA-binding motif protein, X chromosome OS=Homo sapiens OX=9606 GN=RBMX PE=1 SV=3	0	FALSE	5.237	5	2	2	2	1	391	42.3	10.05	0	2
FALSE	High	Master Protein	P46783	P46783	RPS10	2	40S ribosomal protein S10 OS=Homo sapiens OX=9606 GN=RPS10 PE=1 SV=1	0	FALSE	5.207	15	2	2	2	1	165	18.9	10.15	1.85	2
FALSE	High	Master Protein	O75821	O75821	EIF3G	2	Eukaryotic translation initiation factor 3 subunit G OS=Homo sapiens OX=9606 GN=EIF3G PE=1 SV=2	0	FALSE	5.188	8	2	2	2	1	320	35.6	6.13	2.68	2
FALSE	High	Master Protein	Q92769	Q92769	HDAC2	2	Histone deacetylase 2 OS=Homo sapiens OX=9606 GN=HDAC2 PE=1 SV=2	0	FALSE	5.184	5	2	2	2	1	488	55.3	5.91	1.85	2
FALSE	High	Master Protein	P04075	P04075	ALDOA	2	Fructose-bisphosphate aldolase A OS=Homo sapiens OX=9606 GN=ALDOA PE=1 SV=2	0	FALSE	5.163	8	2	3	2	1	364	39.4	8.09	3.39	2
FALSE	High	Master Protein	Q9NYL9	Q9NYL9	TMOD3	2	Tropomodulin-3 OS=Homo sapiens OX=9606 GN=TMOD3 PE=1 SV=1	0	FALSE	5.139	7	2	2	2	1	352	39.6	5.19	2.04	2
FALSE	High	Master Protein	Q6VN20	Q6VN20	RANBP10	2	Ran-binding protein 10 OS=Homo sapiens OX=9606 GN=RANBP10 PE=1 SV=1	0	FALSE	5.125	4	2	3	2	1	620	67.2	6.77	1.67	2
FALSE	High	Master Protein	P13797	P13797	PLS3	3	Plastin-3 OS=Homo sapiens OX=9606 GN=PLS3 PE=1 SV=4	0	FALSE	5.083	5	3	3	3	1	630	70.8	5.6	0	3
FALSE	High	Master Protein	Q6ZVM7	Q6ZVM7	TOM1L2	3	TOM1-like protein 2 OS=Homo sapiens OX=9606 GN=TOM1L2 PE=1 SV=1	0	FALSE	5.06	6	3	3	3	1	507	55.5	4.79	0	3
FALSE	High	Master Protein	Q12792	Q12792	TWF1	2	Twinfilin-1 OS=Homo sapiens OX=9606 GN=TWF1 PE=1 SV=3	0	FALSE	5.045	6	2	2	2	1	350	40.3	6.96	2.12	2
FALSE	High	Master Protein	P62995	P62995	TRA2B	2	Transformer-2 protein homolog beta OS=Homo sapiens OX=9606 GN=TRA2B PE=1 SV=1	0	FALSE	4.981	9	2	3	2	1	288	33.6	11.25	1.75	2
FALSE	High	Master Protein	Q99460	Q99460	PSMD1	2	26S proteasome non-ATPase regulatory subunit 1 OS=Homo sapiens OX=9606 GN=PSMD1 PE=1 SV=2	0	FALSE	4.965	2	2	2	2	1	953	105.8	5.39	1.88	2
FALSE	High	Master Protein	Q09161	Q09161	NCBP1	2	Nuclear cap-binding protein subunit 1 OS=Homo sapiens OX=9606 GN=NCBP1 PE=1 SV=1	0	FALSE	4.964	2	2	2	2	1	790	91.8	6.43	1.94	2
FALSE	High	Master Protein	P35637	P35637	FUS	2	RNA-binding protein FUS OS=Homo sapiens OX=9606 GN=FUS PE=1 SV=1	0	FALSE	4.869	6	2	2	2	1	526	53.4	9.36	1.73	2
FALSE	High	Master Protein	Q12874	Q12874	SF3A3	2	Splicing factor 3A subunit 3 OS=Homo sapiens OX=9606 GN=SF3A3 PE=1 SV=1	0	FALSE	4.809	4	2	2	2	1	501	58.8	5.38	0	2
FALSE	High	Master Protein	Q9BXJ9	Q9BXJ9	NAA15	3	N-alpha-acetyltransferase 15, NatA auxiliary subunit OS=Homo sapiens OX=9606 GN=NAA15 PE=1 SV=1	0	FALSE	4.768	3	3	3	3	1	866	101.2	7.42	0	3
FALSE	High	Master Protein	Q9Y2L1	Q9Y2L1	DIS3	2	Exosome complex exonuclease RRP44 OS=Homo sapiens OX=9606 GN=DIS3 PE=1 SV=2	0	FALSE	4.759	2	2	2	2	1	958	108.9	7.14	0	2
FALSE	High	Master Protein	P22695	P22695	UQCRC2	2	Cytochrome b-c1 complex subunit 2, mitochondrial OS=Homo sapiens OX=9606 GN=UQCRC2 PE=1 SV=3	0	FALSE	4.734	6	2	3	2	1	453	48.4	8.63	0	2
FALSE	High	Master Protein	P20042	P20042	EIF2S2	2	Eukaryotic translation initiation factor 2 subunit 2 OS=Homo sapiens OX=9606 GN=EIF2S2 PE=1 SV=2	0	FALSE	4.733	5	2	2	2	1	333	38.4	5.8	1.81	2
FALSE	High	Master Protein	P56192	P56192	MARS1	3	Methionine--tRNA ligase, cytoplasmic OS=Homo sapiens OX=9606 GN=MARS PE=1 SV=2	0	FALSE	4.702	4	3	3	3	1	900	101.1	6.16	0	3
FALSE	High	Master Protein	P04004	P04004	VTN	1	Vitronectin OS=Homo sapiens OX=9606 GN=VTN PE=1 SV=1	0	FALSE	4.702	3	1	1	1	1	478	54.3	5.8	3.41	1
FALSE	High	Master Protein	Q7Z353	Q7Z353	HDX	2	Highly divergent homeobox OS=Homo sapiens OX=9606 GN=HDX PE=1 SV=1	0	FALSE	4.661	3	2	2	2	1	690	77.2	5.87	1.67	2
FALSE	High	Master Protein	O60488	O60488	ACSL4	3	Long-chain-fatty-acid--CoA ligase 4 OS=Homo sapiens OX=9606 GN=ACSL4 PE=1 SV=2	0	FALSE	4.646	5	3	4	3	1	711	79.1	8.38	0	3
FALSE	High	Master Protein	P19525	P19525	EIF2AK2	2	Interferon-induced, double-stranded RNA-activated protein kinase OS=Homo sapiens OX=9606 GN=EIF2AK2 PE=1 SV=2	0	FALSE	4.61	3	2	2	2	1	551	62.1	8.4	0	2
FALSE	High	Master Protein	Q0ZGT2	Q0ZGT2	NEXN	2	Nexilin OS=Homo sapiens OX=9606 GN=NEXN PE=1 SV=1	0	FALSE	4.594	3	2	2	2	1	675	80.6	5.33	0	2
FALSE	High	Master Protein	O94906	O94906	PRPF6	2	Pre-mRNA-processing factor 6 OS=Homo sapiens OX=9606 GN=PRPF6 PE=1 SV=1	0	FALSE	4.587	2	2	2	2	1	941	106.9	8.25	3.64	2
FALSE	High	Master Protein	O75400	O75400	PRPF40A	2	Pre-mRNA-processing factor 40 homolog A OS=Homo sapiens OX=9606 GN=PRPF40A PE=1 SV=2	0	FALSE	4.531	2	2	3	2	1	957	108.7	7.56	0	2
FALSE	High	Master Protein	P08631	P08631	HCK	2	Tyrosine-protein kinase HCK OS=Homo sapiens OX=9606 GN=HCK PE=1 SV=5	0	FALSE	4.512	3	2	2	1	1	526	59.6	6.7	1.7	2
FALSE	High	Master Protein	O15226	O15226	NKRF	2	NF-kappa-B-repressing factor OS=Homo sapiens OX=9606 GN=NKRF PE=1 SV=2	0	FALSE	4.402	3	2	2	2	1	690	77.6	8.79	0	2
FALSE	High	Master Protein	Q9HCE1	Q9HCE1	MOV10	2	Putative helicase MOV-10 OS=Homo sapiens OX=9606 GN=MOV10 PE=1 SV=2	0	FALSE	4.319	3	2	2	2	1	1003	113.6	8.82	0	2
FALSE	High	Master Protein	Q9Y3Z3	Q9Y3Z3	SAMHD1	3	Deoxynucleoside triphosphate triphosphohydrolase SAMHD1 OS=Homo sapiens OX=9606 GN=SAMHD1 PE=1 SV=2	0	FALSE	4.311	5	3	3	3	1	626	72.2	7.14	3.67	3
FALSE	High	Master Protein	Q13554	Q13554	CAMK2B	2	Calcium/calmodulin-dependent protein kinase type II subunit beta OS=Homo sapiens OX=9606 GN=CAMK2B PE=1 SV=3	0	FALSE	4.296	4	2	2	2	1	666	72.6	7.27	0	2
FALSE	High	Master Protein	P35606	P35606	COPB2	2	Coatomer subunit beta' OS=Homo sapiens OX=9606 GN=COPB2 PE=1 SV=2	0	FALSE	4.275	2	2	2	2	1	906	102.4	5.27	1.72	2
FALSE	High	Master Protein	P84103	P84103	SRSF3	1	Serine/arginine-rich splicing factor 3 OS=Homo sapiens OX=9606 GN=SRSF3 PE=1 SV=1	0	FALSE	4.241	13	1	1	1	1	164	19.3	11.65	3.57	1
FALSE	High	Master Protein	O75955	O75955	FLOT1	2	Flotillin-1 OS=Homo sapiens OX=9606 GN=FLOT1 PE=1 SV=3	0	FALSE	4.186	6	2	3	2	1	427	47.3	7.49	2.1	2
FALSE	High	Master Protein	Q8WXF1	Q8WXF1	PSPC1	2	Paraspeckle component 1 OS=Homo sapiens OX=9606 GN=PSPC1 PE=1 SV=1	0	FALSE	4.171	4	2	2	1	1	523	58.7	6.67	0	2
FALSE	High	Master Protein	Q15428	Q15428	SF3A2	2	Splicing factor 3A subunit 2 OS=Homo sapiens OX=9606 GN=SF3A2 PE=1 SV=2	0	FALSE	4.17	4	2	2	2	1	464	49.2	9.64	0	2
FALSE	High	Master Protein	Q96QK1	Q96QK1	VPS35	2	Vacuolar protein sorting-associated protein 35 OS=Homo sapiens OX=9606 GN=VPS35 PE=1 SV=2	0	FALSE	4.125	3	2	2	2	1	796	91.6	5.49	1.6	2
FALSE	High	Master Protein	Q9P270	Q9P270	SLAIN2	1	SLAIN motif-containing protein 2 OS=Homo sapiens OX=9606 GN=SLAIN2 PE=1 SV=2	0	FALSE	4.121	3	1	1	1	1	581	62.5	9.45	2.26	1
FALSE	High	Master Protein	O75534	O75534	CSDE1	2	Cold shock domain-containing protein E1 OS=Homo sapiens OX=9606 GN=CSDE1 PE=1 SV=2	0	FALSE	4.103	2	2	2	2	1	798	88.8	6.25	0	2
FALSE	High	Master Protein	Q8N163	Q8N163	CCAR2	2	Cell cycle and apoptosis regulator protein 2 OS=Homo sapiens OX=9606 GN=CCAR2 PE=1 SV=2	0	FALSE	4.06	3	2	2	2	1	923	102.8	5.22	1.7	2
FALSE	High	Master Protein	Q9H9B4	Q9H9B4	SFXN1	1	Sideroflexin-1 OS=Homo sapiens OX=9606 GN=SFXN1 PE=1 SV=4	0	FALSE	4.013	4	1	1	1	1	322	35.6	9.07	2.09	1
FALSE	High	Master Protein	P54105	P54105	CLNS1A	1	Methylosome subunit pICln OS=Homo sapiens OX=9606 GN=CLNS1A PE=1 SV=1	0	FALSE	3.94	5	1	1	1	1	237	26.2	4.11	2.17	1
FALSE	High	Master Protein	Q92945	Q92945	KHSRP	2	Far upstream element-binding protein 2 OS=Homo sapiens OX=9606 GN=KHSRP PE=1 SV=4	0	FALSE	3.858	4	2	2	2	1	711	73.1	7.3	0	2
FALSE	High	Master Protein	Q8ND56	Q8ND56	LSM14A	2	Protein LSM14 homolog A OS=Homo sapiens OX=9606 GN=LSM14A PE=1 SV=3	0	FALSE	3.84	2	2	2	2	1	463	50.5	9.52	0	2
FALSE	High	Master Protein	Q9UQ35	Q9UQ35	SRRM2	1	Serine/arginine repetitive matrix protein 2 OS=Homo sapiens OX=9606 GN=SRRM2 PE=1 SV=2	0	FALSE	3.774	1	1	1	1	1	2752	299.4	12.06	2.42	1
FALSE	High	Master Protein	O15145	O15145	ARPC3	1	Actin-related protein 2/3 complex subunit 3 OS=Homo sapiens OX=9606 GN=ARPC3 PE=1 SV=3	0	FALSE	3.757	6	1	1	1	1	178	20.5	8.59	3.12	1
FALSE	High	Master Protein	Q6UN15	Q6UN15	FIP1L1	1	Pre-mRNA 3'-end-processing factor FIP1 OS=Homo sapiens OX=9606 GN=FIP1L1 PE=1 SV=1	0	FALSE	3.727	2	1	1	1	1	594	66.5	5.59	2.18	1
FALSE	High	Master Protein	Q14739	Q14739	LBR	2	Lamin-B receptor OS=Homo sapiens OX=9606 GN=LBR PE=1 SV=2	0	FALSE	3.681	4	2	2	2	1	615	70.7	9.36	0	2
FALSE	High	Master Protein	Q7KZI7	Q7KZI7	MARK2	2	Serine/threonine-protein kinase MARK2 OS=Homo sapiens OX=9606 GN=MARK2 PE=1 SV=2	0	FALSE	3.65	4	2	2	2	1	788	87.9	9.72	0	2
FALSE	High	Master Protein	Q14247	Q14247	CTTN	2	Src substrate cortactin OS=Homo sapiens OX=9606 GN=CTTN PE=1 SV=2	0	FALSE	3.603	3	2	2	2	1	550	61.5	5.4	0	2
FALSE	High	Master Protein	Q9BXP5	Q9BXP5	SRRT	1	Serrate RNA effector molecule homolog OS=Homo sapiens OX=9606 GN=SRRT PE=1 SV=1	0	FALSE	3.54	1	1	1	1	1	876	100.6	5.96	1.74	1
FALSE	High	Master Protein	P02042	P02042	HBD	1	Hemoglobin subunit delta OS=Homo sapiens OX=9606 GN=HBD PE=1 SV=2	0	FALSE	3.524	7	1	1	1	1	147	16	8.05	3.01	1
FALSE	High	Master Protein	Q8IX12	Q8IX12	CCAR1	1	Cell division cycle and apoptosis regulator protein 1 OS=Homo sapiens OX=9606 GN=CCAR1 PE=1 SV=2	0	FALSE	3.508	1	1	1	1	1	1150	132.7	5.76	2.34	1
FALSE	High	Master Protein	Q06787	Q06787	FMR1	2	Synaptic functional regulator FMR1 OS=Homo sapiens OX=9606 GN=FMR1 PE=1 SV=1	0	FALSE	3.504	3	2	2	1	1	632	71.1	7.42	0	2
FALSE	High	Master Protein	P22234	P22234	PAICS	1	Multifunctional protein ADE2 OS=Homo sapiens OX=9606 GN=PAICS PE=1 SV=3	0	FALSE	3.492	3	1	1	1	1	425	47	7.23	2.53	1
FALSE	High	Master Protein	O14979	O14979	HNRNPDL	2	Heterogeneous nuclear ribonucleoprotein D-like OS=Homo sapiens OX=9606 GN=HNRNPDL PE=1 SV=3	0	FALSE	3.485	4	2	2	1	1	420	46.4	9.57	0	2
FALSE	High	Master Protein	Q14203	Q14203	DCTN1	2	Dynactin subunit 1 OS=Homo sapiens OX=9606 GN=DCTN1 PE=1 SV=3	0	FALSE	3.458	2	2	2	2	1	1278	141.6	5.81	0	2
FALSE	High	Master Protein	Q9Y2X3	Q9Y2X3	NOP58	1	Nucleolar protein 58 OS=Homo sapiens OX=9606 GN=NOP58 PE=1 SV=1	0	FALSE	3.392	2	1	1	1	1	529	59.5	8.92	2.34	1
FALSE	High	Master Protein	Q9NZB2	Q9NZB2	FAM120A	2	Constitutive coactivator of PPAR-gamma-like protein 1 OS=Homo sapiens OX=9606 GN=FAM120A PE=1 SV=2	0.001	FALSE	3.379	2	2	2	2	1	1118	121.8	8.88	0	2
FALSE	High	Master Protein	P62266	P62266	RPS23	1	40S ribosomal protein S23 OS=Homo sapiens OX=9606 GN=RPS23 PE=1 SV=3	0.001	FALSE	3.327	8	1	1	1	1	143	15.8	10.49	1.79	1
FALSE	High	Master Protein	Q01813	Q01813	PFKP	1	ATP-dependent 6-phosphofructokinase, platelet type OS=Homo sapiens OX=9606 GN=PFKP PE=1 SV=2	0.001	FALSE	3.287	2	1	1	1	1	784	85.5	7.55	0	1
FALSE	High	Master Protein	Q9P2J5	Q9P2J5	LARS1	2	Leucine--tRNA ligase, cytoplasmic OS=Homo sapiens OX=9606 GN=LARS PE=1 SV=2	0.001	FALSE	3.285	2	2	2	2	1	1176	134.4	7.3	0	2
FALSE	High	Master Protein	A0A0C4DH68	A0A0C4DH68	IGKV2-24	2	Immunoglobulin kappa variable 2-24 OS=Homo sapiens OX=9606 GN=IGKV2-24 PE=3 SV=1	0.001	FALSE	3.263	13	2	2	1	1	120	13.1	8.53	2.03	2
FALSE	High	Master Protein	Q6PKG0	Q6PKG0	LARP1	1	La-related protein 1 OS=Homo sapiens OX=9606 GN=LARP1 PE=1 SV=2	0.001	FALSE	3.243	1	1	1	1	1	1096	123.4	8.82	0	1
FALSE	High	Master Protein	P06737	P06737	PYGL	2	Glycogen phosphorylase, liver form OS=Homo sapiens OX=9606 GN=PYGL PE=1 SV=4	0.001	FALSE	3.233	2	2	2	2	1	847	97.1	7.17	0	2
FALSE	High	Master Protein	Q96DG6	Q96DG6	CMBL	2	Carboxymethylenebutenolidase homolog OS=Homo sapiens OX=9606 GN=CMBL PE=1 SV=1	0.001	FALSE	3.186	8	2	2	2	1	245	28	7.18	0	2
FALSE	High	Master Protein	P31689	P31689	DNAJA1	1	DnaJ homolog subfamily A member 1 OS=Homo sapiens OX=9606 GN=DNAJA1 PE=1 SV=2	0.001	FALSE	3.185	3	1	1	1	1	397	44.8	7.08	1.72	1
FALSE	High	Master Protein	P48444	P48444	ARCN1	2	Coatomer subunit delta OS=Homo sapiens OX=9606 GN=ARCN1 PE=1 SV=1	0.001	FALSE	3.184	3	2	2	2	1	511	57.2	6.21	0	2
FALSE	High	Master Protein	O60841	O60841	EIF5B	2	Eukaryotic translation initiation factor 5B OS=Homo sapiens OX=9606 GN=EIF5B PE=1 SV=4	0.001	FALSE	3.144	2	2	2	2	1	1220	138.7	5.49	0	2
FALSE	High	Master Protein	P11310	P11310	ACADM	2	Medium-chain specific acyl-CoA dehydrogenase, mitochondrial OS=Homo sapiens OX=9606 GN=ACADM PE=1 SV=1	0.001	FALSE	3.14	5	2	2	2	1	421	46.6	8.37	0	2
FALSE	High	Master Protein	P20700	P20700	LMNB1	1	Lamin-B1 OS=Homo sapiens OX=9606 GN=LMNB1 PE=1 SV=2	0.001	FALSE	3.132	2	1	1	1	1	586	66.4	5.16	2.8	1
FALSE	High	Master Protein	P23378	P23378	GLDC	1	Glycine dehydrogenase (decarboxylating), mitochondrial OS=Homo sapiens OX=9606 GN=GLDC PE=1 SV=2	0.001	FALSE	3.091	2	1	1	1	1	1020	112.7	7.11	0	1
FALSE	High	Master Protein	Q8NBJ5	Q8NBJ5	COLGALT1	1	Procollagen galactosyltransferase 1 OS=Homo sapiens OX=9606 GN=COLGALT1 PE=1 SV=1	0.001	FALSE	3.085	2	1	1	1	1	622	71.6	7.31	0	1
FALSE	High	Master Protein	Q9NY12	Q9NY12	GAR1	2	H/ACA ribonucleoprotein complex subunit 1 OS=Homo sapiens OX=9606 GN=GAR1 PE=1 SV=1	0.001	FALSE	3.073	7	2	2	2	1	217	22.3	10.92	0	2
FALSE	High	Master Protein	P62841	P62841	RPS15	1	40S ribosomal protein S15 OS=Homo sapiens OX=9606 GN=RPS15 PE=1 SV=2	0.001	FALSE	3.062	8	1	1	1	1	145	17	10.39	0	1
FALSE	High	Master Protein	Q16637	Q16637	SMN1; SMN2	1	Survival motor neuron protein OS=Homo sapiens OX=9606 GN=SMN1 PE=1 SV=1	0.001	FALSE	3.057	3	1	3	1	1	294	31.8	6.55	5.56	1
FALSE	High	Master Protein	O75494	O75494	SRSF10	1	Serine/arginine-rich splicing factor 10 OS=Homo sapiens OX=9606 GN=SRSF10 PE=1 SV=1	0.001	FALSE	3.039	5	1	1	1	1	262	31.3	11.27	0	1
FALSE	High	Master Protein	Q6P5R6	Q6P5R6	RPL22L1	1	60S ribosomal protein L22-like 1 OS=Homo sapiens OX=9606 GN=RPL22L1 PE=1 SV=2	0.001	FALSE	3.027	10	1	1	1	1	122	14.6	9.38	0	1
FALSE	High	Master Protein	P68431	P68431	H3C12; H3C8; H3C7; H3C10; H3C4; H3C6; H3C1; H3C11; H3C3; H3C2	2	Histone H3.1 OS=Homo sapiens OX=9606 GN=HIST1H3A PE=1 SV=2	0.001	FALSE	3.025	10	2	2	2	1	136	15.4	11.12	3.46	2
FALSE	High	Master Protein	O94905	O94905	ERLIN2	1	Erlin-2 OS=Homo sapiens OX=9606 GN=ERLIN2 PE=1 SV=1	0.001	FALSE	3.017	4	1	1	1	1	339	37.8	5.62	0	1
FALSE	High	Master Protein	P62861	P62861	FAU	1	40S ribosomal protein S30 OS=Homo sapiens OX=9606 GN=FAU PE=1 SV=1	0.001	FALSE	3.015	17	1	1	1	1	59	6.6	12.15	2.12	1
FALSE	High	Master Protein	P09914	P09914	IFIT1	1	Interferon-induced protein with tetratricopeptide repeats 1 OS=Homo sapiens OX=9606 GN=IFIT1 PE=1 SV=2	0.001	FALSE	3.003	2	1	1	1	1	478	55.3	7.2	0	1
FALSE	High	Master Protein	Q7L590	Q7L590	MCM10	1	Protein MCM10 homolog OS=Homo sapiens OX=9606 GN=MCM10 PE=1 SV=2	0.001	FALSE	2.968	2	1	1	1	1	875	98.1	8.75	0	1
FALSE	High	Master Protein	P60866	P60866	RPS20	2	40S ribosomal protein S20 OS=Homo sapiens OX=9606 GN=RPS20 PE=1 SV=1	0.001	FALSE	2.962	16	2	2	2	1	119	13.4	9.94	0	2
FALSE	High	Master Protein	Q9NZQ3	Q9NZQ3	NCKIPSD	1	NCK-interacting protein with SH3 domain OS=Homo sapiens OX=9606 GN=NCKIPSD PE=1 SV=1	0.001	FALSE	2.954	2	1	1	1	1	722	78.9	6.38	0	1
FALSE	High	Master Protein	O00178	O00178	GTPBP1	1	GTP-binding protein 1 OS=Homo sapiens OX=9606 GN=GTPBP1 PE=1 SV=3	0.001	FALSE	2.945	1	1	1	1	1	669	72.4	8.34	0	1
FALSE	High	Master Protein	P15311	P15311	EZR	1	Ezrin OS=Homo sapiens OX=9606 GN=EZR PE=1 SV=4	0.001	FALSE	2.936	2	1	1	1	1	586	69.4	6.27	1.99	1
FALSE	High	Master Protein	Q9HCS7	Q9HCS7	XAB2	2	Pre-mRNA-splicing factor SYF1 OS=Homo sapiens OX=9606 GN=XAB2 PE=1 SV=2	0.001	FALSE	2.927	2	2	2	2	1	855	99.9	6.23	0	2
FALSE	High	Master Protein	Q9UMR2	Q9UMR2	DDX19B	1	ATP-dependent RNA helicase DDX19B OS=Homo sapiens OX=9606 GN=DDX19B PE=1 SV=1	0.001	FALSE	2.923	2	1	1	1	1	479	53.9	6.3	1.7	1
FALSE	High	Master Protein	P60174	P60174	TPI1	1	Triosephosphate isomerase OS=Homo sapiens OX=9606 GN=TPI1 PE=1 SV=3	0.001	FALSE	2.919	4	1	1	1	1	286	30.8	5.92	0	1
FALSE	High	Master Protein	P19823	P19823	ITIH2	1	Inter-alpha-trypsin inhibitor heavy chain H2 OS=Homo sapiens OX=9606 GN=ITIH2 PE=1 SV=2	0.001	FALSE	2.901	2	1	1	1	1	946	106.4	6.86	0	1
FALSE	High	Master Protein	O00303	O00303	EIF3F	1	Eukaryotic translation initiation factor 3 subunit F OS=Homo sapiens OX=9606 GN=EIF3F PE=1 SV=1	0.001	FALSE	2.872	5	1	1	1	1	357	37.5	5.45	0	1
FALSE	High	Master Protein	O95347	O95347	SMC2	2	Structural maintenance of chromosomes protein 2 OS=Homo sapiens OX=9606 GN=SMC2 PE=1 SV=2	0.001	FALSE	2.87	2	2	2	2	1	1197	135.6	8.43	0	2
FALSE	High	Master Protein	P19623	P19623	SRM	1	Spermidine synthase OS=Homo sapiens OX=9606 GN=SRM PE=1 SV=1	0.001	FALSE	2.853	3	1	2	1	1	302	33.8	5.49	1.82	1
FALSE	High	Master Protein	P01859	P01859	IGHG2	1	Immunoglobulin heavy constant gamma 2 OS=Homo sapiens OX=9606 GN=IGHG2 PE=1 SV=2	0.001	FALSE	2.842	3	1	1	1	1	326	35.9	7.59	2.19	1
FALSE	High	Master Protein	Q9BZI7	Q9BZI7	UPF3B	1	Regulator of nonsense transcripts 3B OS=Homo sapiens OX=9606 GN=UPF3B PE=1 SV=1	0.001	FALSE	2.824	2	1	1	1	1	483	57.7	9.48	0	1
FALSE	High	Master Protein	P43487	P43487	RANBP1	1	Ran-specific GTPase-activating protein OS=Homo sapiens OX=9606 GN=RANBP1 PE=1 SV=1	0.001	FALSE	2.801	5	1	1	1	1	201	23.3	5.29	1.88	1
FALSE	High	Master Protein	Q13823	Q13823	GNL2	1	Nucleolar GTP-binding protein 2 OS=Homo sapiens OX=9606 GN=GNL2 PE=1 SV=1	0.001	FALSE	2.785	2	1	1	1	1	731	83.6	9.25	0	1
FALSE	High	Master Protein	P62314	P62314	SNRPD1	1	Small nuclear ribonucleoprotein Sm D1 OS=Homo sapiens OX=9606 GN=SNRPD1 PE=1 SV=1	0.003	FALSE	2.765	11	1	1	1	1	119	13.3	11.56	0	1
FALSE	High	Master Protein	P61421	P61421	ATP6V0D1	2	V-type proton ATPase subunit d 1 OS=Homo sapiens OX=9606 GN=ATP6V0D1 PE=1 SV=1	0.003	FALSE	2.76	7	2	2	2	1	351	40.3	5	0	2
FALSE	High	Master Protein	A0A0A0MS14	A0A0A0MS14	IGHV1-45	1	Immunoglobulin heavy variable 1-45 OS=Homo sapiens OX=9606 GN=IGHV1-45 PE=3 SV=1	0.003	FALSE	2.759	9	1	1	1	1	117	13.5	9.1	0	1
FALSE	High	Master Protein	Q01844	Q01844	EWSR1	2	RNA-binding protein EWS OS=Homo sapiens OX=9606 GN=EWSR1 PE=1 SV=1	0.003	FALSE	2.735	4	2	2	2	1	656	68.4	9.33	0	2
FALSE	High	Master Protein	O14617	O14617	AP3D1	1	AP-3 complex subunit delta-1 OS=Homo sapiens OX=9606 GN=AP3D1 PE=1 SV=1	0.003	FALSE	2.735	1	1	1	1	1	1153	130.1	8.48	2.03	1
FALSE	High	Master Protein	O00116	O00116	AGPS	1	Alkyldihydroxyacetonephosphate synthase, peroxisomal OS=Homo sapiens OX=9606 GN=AGPS PE=1 SV=1	0.003	FALSE	2.726	3	1	1	1	1	658	72.9	7.34	1.63	1
FALSE	High	Master Protein	Q9Y678	Q9Y678	COPG1	1	Coatomer subunit gamma-1 OS=Homo sapiens OX=9606 GN=COPG1 PE=1 SV=1	0.003	FALSE	2.711	1	1	1	1	1	874	97.7	5.47	1.99	1
FALSE	High	Master Protein	Q08554	Q08554	DSC1	1	Desmocollin-1 OS=Homo sapiens OX=9606 GN=DSC1 PE=1 SV=2	0.004	FALSE	2.692	2	1	1	1	1	894	99.9	5.43	0	1
FALSE	High	Master Protein	O43290	O43290	SART1	1	U4/U6.U5 tri-snRNP-associated protein 1 OS=Homo sapiens OX=9606 GN=SART1 PE=1 SV=1	0.004	FALSE	2.669	2	1	1	1	1	800	90.2	6.13	0	1
FALSE	High	Master Protein	Q13501	Q13501	SQSTM1	1	Sequestosome-1 OS=Homo sapiens OX=9606 GN=SQSTM1 PE=1 SV=1	0.004	FALSE	2.665	3	1	1	1	1	440	47.7	5.22	0	1
FALSE	High	Master Protein	P38606	P38606	ATP6V1A	1	V-type proton ATPase catalytic subunit A OS=Homo sapiens OX=9606 GN=ATP6V1A PE=1 SV=2	0.004	FALSE	2.662	2	1	1	1	1	617	68.3	5.52	0	1
FALSE	High	Master Protein	Q05519	Q05519	SRSF11	1	Serine/arginine-rich splicing factor 11 OS=Homo sapiens OX=9606 GN=SRSF11 PE=1 SV=1	0.004	FALSE	2.639	3	1	1	1	1	484	53.5	10.52	0	1
FALSE	High	Master Protein	Q9BVQ7	Q9BVQ7	SPATA5L1	1	Spermatogenesis-associated protein 5-like protein 1 OS=Homo sapiens OX=9606 GN=SPATA5L1 PE=1 SV=2	0.004	FALSE	2.636	1	1	1	1	1	753	80.7	8.09	1.68	1
FALSE	High	Master Protein	P49916	P49916	LIG3	2	DNA ligase 3 OS=Homo sapiens OX=9606 GN=LIG3 PE=1 SV=2	0.004	FALSE	2.625	2	2	2	2	1	1009	112.8	9.01	0	2
FALSE	High	Master Protein	P61204	P61204	ARF3	1	ADP-ribosylation factor 3 OS=Homo sapiens OX=9606 GN=ARF3 PE=1 SV=2	0.004	FALSE	2.618	6	1	1	1	1	181	20.6	7.43	0	1
FALSE	High	Master Protein	Q14684	Q14684	RRP1B	1	Ribosomal RNA processing protein 1 homolog B OS=Homo sapiens OX=9606 GN=RRP1B PE=1 SV=3	0.005	FALSE	2.56	2	1	1	1	1	758	84.4	9.76	0	1
FALSE	High	Master Protein	O14980	O14980	XPO1	1	Exportin-1 OS=Homo sapiens OX=9606 GN=XPO1 PE=1 SV=1	0.005	FALSE	2.545	1	1	1	1	1	1071	123.3	6.06	0	1
FALSE	High	Master Protein	P09622	P09622	DLD	1	Dihydrolipoyl dehydrogenase, mitochondrial OS=Homo sapiens OX=9606 GN=DLD PE=1 SV=2	0.006	FALSE	2.496	3	1	1	1	1	509	54.1	7.85	0	1
FALSE	High	Master Protein	Q9Y2D8	Q9Y2D8	SSX2IP	1	Afadin- and alpha-actinin-binding protein OS=Homo sapiens OX=9606 GN=SSX2IP PE=1 SV=3	0.006	FALSE	2.49	1	1	1	1	1	614	71.2	6.4	0	1
FALSE	High	Master Protein	Q96P63	Q96P63	SERPINB12	1	Serpin B12 OS=Homo sapiens OX=9606 GN=SERPINB12 PE=1 SV=1	0.006	FALSE	2.469	2	1	1	1	1	405	46.2	5.53	0	1
FALSE	High	Master Protein	Q10570	Q10570	CPSF1	1	Cleavage and polyadenylation specificity factor subunit 1 OS=Homo sapiens OX=9606 GN=CPSF1 PE=1 SV=2	0.006	FALSE	2.432	1	1	1	1	1	1443	160.8	6.4	0	1
FALSE	High	Master Protein	P10155	P10155	RO60	1	60 kDa SS-A/Ro ribonucleoprotein OS=Homo sapiens OX=9606 GN=TROVE2 PE=1 SV=2	0.006	FALSE	2.373	2	1	1	1	1	538	60.6	8.03	0	1
FALSE	High	Master Protein	Q13428	Q13428	TCOF1	1	Treacle protein OS=Homo sapiens OX=9606 GN=TCOF1 PE=1 SV=3	0.006	FALSE	2.366	1	1	1	1	1	1488	152	9.04	0	1
FALSE	High	Master Protein	Q08188	Q08188	TGM3	1	Protein-glutamine gamma-glutamyltransferase E OS=Homo sapiens OX=9606 GN=TGM3 PE=1 SV=4	0.006	FALSE	2.361	2	1	1	1	1	693	76.6	5.86	0	1
FALSE	High	Master Protein	Q8WWM7	Q8WWM7	ATXN2L	1	Ataxin-2-like protein OS=Homo sapiens OX=9606 GN=ATXN2L PE=1 SV=2	0.006	FALSE	2.357	2	1	1	1	1	1075	113.3	8.59	0	1
FALSE	High	Master Protein	P12277	P12277	CKB	1	Creatine kinase B-type OS=Homo sapiens OX=9606 GN=CKB PE=1 SV=1	0.006	FALSE	2.352	3	1	1	1	1	381	42.6	5.59	0	1
FALSE	High	Master Protein	P46087	P46087	NOP2	1	Probable 28S rRNA (cytosine(4447)-C(5))-methyltransferase OS=Homo sapiens OX=9606 GN=NOP2 PE=1 SV=2	0.006	FALSE	2.33	2	1	1	1	1	812	89.2	9.23	2.1	1
FALSE	High	Master Protein	O43663	O43663	PRC1	1	Protein regulator of cytokinesis 1 OS=Homo sapiens OX=9606 GN=PRC1 PE=1 SV=2	0.006	FALSE	2.297	2	1	1	1	1	620	71.6	6.68	0	1
FALSE	High	Master Protein	P26640	P26640	VARS1	1	Valine--tRNA ligase OS=Homo sapiens OX=9606 GN=VARS PE=1 SV=4	0.006	FALSE	2.293	1	1	1	1	1	1264	140.4	7.59	0	1
FALSE	High	Master Protein	Q9P2I0	Q9P2I0	CPSF2	1	Cleavage and polyadenylation specificity factor subunit 2 OS=Homo sapiens OX=9606 GN=CPSF2 PE=1 SV=2	0.006	FALSE	2.273	1	1	1	1	1	782	88.4	5.11	0	1
FALSE	High	Master Protein	Q9P2M7	Q9P2M7	CGN	1	Cingulin OS=Homo sapiens OX=9606 GN=CGN PE=1 SV=2	0.006	FALSE	2.272	1	1	1	1	1	1197	136.3	5.54	0	1
FALSE	High	Master Protein	P21796	P21796	VDAC1	1	Voltage-dependent anion-selective channel protein 1 OS=Homo sapiens OX=9606 GN=VDAC1 PE=1 SV=2	0.006	FALSE	2.263	4	1	1	1	1	283	30.8	8.54	0	1
FALSE	High	Master Protein	P04181	P04181	OAT	1	Ornithine aminotransferase, mitochondrial OS=Homo sapiens OX=9606 GN=OAT PE=1 SV=1	0.006	FALSE	2.26	2	1	1	1	1	439	48.5	7.03	0	1
FALSE	High	Master Protein	P52294	P52294	KPNA1	1	Importin subunit alpha-5 OS=Homo sapiens OX=9606 GN=KPNA1 PE=1 SV=3	0.006	FALSE	2.255	3	1	1	1	1	538	60.2	5.01	0	1
FALSE	High	Master Protein	Q06265	Q06265	EXOSC9	1	Exosome complex component RRP45 OS=Homo sapiens OX=9606 GN=EXOSC9 PE=1 SV=3	0.006	FALSE	2.238	2	1	2	1	1	439	48.9	5.29	1.61	1
FALSE	High	Master Protein	Q96AG4	Q96AG4	LRRC59	1	Leucine-rich repeat-containing protein 59 OS=Homo sapiens OX=9606 GN=LRRC59 PE=1 SV=1	0.006	FALSE	2.238	3	1	1	1	1	307	34.9	9.57	0	1
FALSE	High	Master Protein	Q9BUA3	Q9BUA3	SPINDOC	1	SPIN1-docking protein OS=Homo sapiens OX=9606 GN=C11orf84 PE=1 SV=3	0.006	FALSE	2.234	2	1	1	1	1	381	41	5.01	1.62	1
FALSE	High	Master Protein	Q9H8H2	Q9H8H2	DDX31	1	Probable ATP-dependent RNA helicase DDX31 OS=Homo sapiens OX=9606 GN=DDX31 PE=1 SV=2	0.006	FALSE	2.23	1	1	1	1	1	851	94	9.99	0	1
FALSE	High	Master Protein	Q13425	Q13425	SNTB2	1	Beta-2-syntrophin OS=Homo sapiens OX=9606 GN=SNTB2 PE=1 SV=1	0.006	FALSE	2.227	2	1	2	1	1	540	57.9	8.82	0	1
FALSE	High	Master Protein	A2RTX5	A2RTX5	TARS3	1	Probable threonine--tRNA ligase 2, cytoplasmic OS=Homo sapiens OX=9606 GN=TARSL2 PE=1 SV=1	0.006	FALSE	2.222	1	1	1	1	1	802	92.6	6.05	0	1
FALSE	High	Master Protein	Q99700	Q99700	ATXN2	1	Ataxin-2 OS=Homo sapiens OX=9606 GN=ATXN2 PE=1 SV=2	0.006	FALSE	2.203	1	1	1	1	1	1313	140.2	9.57	0	1
FALSE	High	Master Protein	P23528	P23528	CFL1	1	Cofilin-1 OS=Homo sapiens OX=9606 GN=CFL1 PE=1 SV=3	0.006	FALSE	2.174	8	1	1	1	1	166	18.5	8.09	0	1
FALSE	High	Master Protein	P61221	P61221	ABCE1	1	ATP-binding cassette sub-family E member 1 OS=Homo sapiens OX=9606 GN=ABCE1 PE=1 SV=1	0.007	FALSE	2.167	2	1	1	1	1	599	67.3	8.34	0	1
FALSE	High	Master Protein	P63167	P63167	DYNLL1	1	Dynein light chain 1, cytoplasmic OS=Homo sapiens OX=9606 GN=DYNLL1 PE=1 SV=1	0.007	FALSE	2.166	12	1	1	1	1	89	10.4	7.4	0	1
FALSE	High	Master Protein	Q96JJ3	Q96JJ3	ELMO2	1	Engulfment and cell motility protein 2 OS=Homo sapiens OX=9606 GN=ELMO2 PE=1 SV=2	0.007	FALSE	2.164	1	1	1	1	1	720	82.6	5.9	0	1
FALSE	High	Master Protein	P53597	P53597	SUCLG1	1	Succinate--CoA ligase [ADP/GDP-forming] subunit alpha, mitochondrial OS=Homo sapiens OX=9606 GN=SUCLG1 PE=1 SV=4	0.007	FALSE	2.161	5	1	1	1	1	346	36.2	8.79	0	1
FALSE	High	Master Protein	P62891	P62891	RPL39	1	60S ribosomal protein L39 OS=Homo sapiens OX=9606 GN=RPL39 PE=1 SV=2	0.007	FALSE	2.156	20	1	1	1	1	51	6.4	12.56	0	1
FALSE	High	Master Protein	Q8IY81	Q8IY81	FTSJ3	1	pre-rRNA processing protein FTSJ3 OS=Homo sapiens OX=9606 GN=FTSJ3 PE=1 SV=2	0.008	FALSE	2.146	1	1	1	1	1	847	96.5	8.4	0	1
FALSE	High	Master Protein	Q86V48	Q86V48	LUZP1	1	Leucine zipper protein 1 OS=Homo sapiens OX=9606 GN=LUZP1 PE=1 SV=2	0.008	FALSE	2.143	1	1	2	1	1	1076	120.2	8.5	0	1
FALSE	High	Master Protein	Q9H2U1	Q9H2U1	DHX36	1	ATP-dependent RNA helicase DHX36 OS=Homo sapiens OX=9606 GN=DHX36 PE=1 SV=2	0.008	FALSE	2.136	1	1	1	1	1	1008	114.7	7.68	0	1
FALSE	High	Master Protein	P38432	P38432	COIL	1	Coilin OS=Homo sapiens OX=9606 GN=COIL PE=1 SV=1	0.008	FALSE	2.126	1	1	1	1	1	576	62.6	9.07	0	1
FALSE	High	Master Protein	P61619	P61619	SEC61A1	1	Protein transport protein Sec61 subunit alpha isoform 1 OS=Homo sapiens OX=9606 GN=SEC61A1 PE=1 SV=2	0.008	FALSE	2.116	2	1	1	1	1	476	52.2	8.06	0	1
FALSE	High	Master Protein	O75116	O75116	ROCK2	1	Rho-associated protein kinase 2 OS=Homo sapiens OX=9606 GN=ROCK2 PE=1 SV=4	0.008	FALSE	2.089	1	1	1	1	1	1388	160.8	6.02	0	1
FALSE	High	Master Protein	Q9BR76	Q9BR76	CORO1B	1	Coronin-1B OS=Homo sapiens OX=9606 GN=CORO1B PE=1 SV=1	0.008	FALSE	2.085	2	1	1	1	1	489	54.2	5.88	0	1
FALSE	High	Master Protein	P15313	P15313	ATP6V1B1	1	V-type proton ATPase subunit B, kidney isoform OS=Homo sapiens OX=9606 GN=ATP6V1B1 PE=1 SV=3	0.008	FALSE	2.072	2	1	1	1	1	513	56.8	5.66	0	1
FALSE	High	Master Protein	Q15750	Q15750	TAB1	1	TGF-beta-activated kinase 1 and MAP3K7-binding protein 1 OS=Homo sapiens OX=9606 GN=TAB1 PE=1 SV=1	0.008	FALSE	2.063	2	1	1	1	1	504	54.6	5.52	1.87	1
FALSE	High	Master Protein	P30566	P30566	ADSL	1	Adenylosuccinate lyase OS=Homo sapiens OX=9606 GN=ADSL PE=1 SV=2	0.009	FALSE	2.051	2	1	1	1	1	484	54.9	7.11	0	1

## Sheet: M protein
Checked	Protein FDR Confidence: Combined	Master	Accession	UniProt Accession	Gene Symbol	# Peptides	Description	Exp. q-value: Combined	Contaminant	Sum PEP Score	Coverage [%]	# Peptides	# PSMs	# Unique Peptides	# Protein Groups	# AAs	MW [kDa]	calc. pI	Score Sequest HT: Sequest HT	# Peptides (by Search Engine): Sequest HT
FALSE	High	Master Protein	P78527	P78527	PRKDC	1	DNA-dependent protein kinase catalytic subunit OS=Homo sapiens OX=9606 GN=PRKDC PE=1 SV=3	0	FALSE	678.415	40	156	210	156	1	4128	468.8	7.12	465.67	156
FALSE	High	Master Protein	P07814	P07814	EPRS1	2	Bifunctional glutamate/proline--tRNA ligase OS=Homo sapiens OX=9606 GN=EPRS PE=1 SV=5	0	FALSE	477.048	61	86	126	86	1	1512	170.5	7.33	317.79	86
FALSE	High	Master Protein	Q92616	Q92616	GCN1	3	eIF-2-alpha kinase activator GCN1 OS=Homo sapiens OX=9606 GN=GCN1 PE=1 SV=6	0	FALSE	449.582	44	106	140	106	1	2671	292.6	7.47	329.16	106
FALSE	High	Master Protein	P08238	P08238	HSP90AB1	4	Heat shock protein HSP 90-beta OS=Homo sapiens OX=9606 GN=HSP90AB1 PE=1 SV=4	0	FALSE	379.932	62	53	130	30	1	724	83.2	5.03	344.71	53
FALSE	High	Master Protein	O75533	O75533	SF3B1	5	Splicing factor 3B subunit 1 OS=Homo sapiens OX=9606 GN=SF3B1 PE=1 SV=3	0	FALSE	379.167	59	63	107	63	1	1304	145.7	7.09	272.53	63
FALSE	High	Master Protein	O14980	O14980	XPO1	6	Exportin-1 OS=Homo sapiens OX=9606 GN=XPO1 PE=1 SV=1	0	FALSE	364.978	47	46	120	46	1	1071	123.3	6.06	322.7	46
FALSE	High	Master Protein	O00410	O00410	IPO5	7	Importin-5 OS=Homo sapiens OX=9606 GN=IPO5 PE=1 SV=4	0	FALSE	357.98	52	47	103	43	1	1097	123.6	4.94	291.24	47
FALSE	High	Master Protein	P07900	P07900	HSP90AA1	8	Heat shock protein HSP 90-alpha OS=Homo sapiens OX=9606 GN=HSP90AA1 PE=1 SV=5	0	FALSE	335.069	54	50	114	29	1	732	84.6	5.02	314.57	50
FALSE	High	Master Protein	P42704	P42704	LRPPRC	9	Leucine-rich PPR motif-containing protein, mitochondrial OS=Homo sapiens OX=9606 GN=LRPPRC PE=1 SV=3	0	FALSE	321.958	52	64	90	64	1	1394	157.8	6.13	220.8	64
FALSE	High	Master Protein	Q5VYK3	Q5VYK3	ECPAS	10	Proteasome adapter and scaffold protein ECM29 OS=Homo sapiens OX=9606 GN=ECPAS PE=1 SV=2	0	FALSE	321.545	44	62	90	62	1	1845	204.2	7.12	231.25	62
FALSE	High	Master Protein	P05023	P05023	ATP1A1	11	Sodium/potassium-transporting ATPase subunit alpha-1 OS=Homo sapiens OX=9606 GN=ATP1A1 PE=1 SV=1	0	FALSE	318.646	46	50	90	34	1	1023	112.8	5.49	254.02	50
FALSE	High	Master Protein	P68371	P68371	TUBB4B	12	Tubulin beta-4B chain OS=Homo sapiens OX=9606 GN=TUBB4B PE=1 SV=1	0	FALSE	315.729	73	28	100	1	1	445	49.8	4.89	309.52	28
FALSE	High	Master Protein	P07437	P07437	TUBB	13	Tubulin beta chain OS=Homo sapiens OX=9606 GN=TUBB PE=1 SV=2	0	FALSE	309.545	73	28	100	5	1	444	49.6	4.89	312.48	28
FALSE	High	Master Protein	P53621	P53621	COPA	14	Coatomer subunit alpha OS=Homo sapiens OX=9606 GN=COPA PE=1 SV=2	0	FALSE	306.396	60	61	83	61	1	1224	138.3	7.66	208.76	61
FALSE	High	Master Protein	Q00610	Q00610	CLTC	15	Clathrin heavy chain 1 OS=Homo sapiens OX=9606 GN=CLTC PE=1 SV=5	0	FALSE	294.211	43	59	84	59	1	1675	191.5	5.69	208.07	59
FALSE	High	Master Protein	P41252	P41252	IARS1	16	Isoleucine--tRNA ligase, cytoplasmic OS=Homo sapiens OX=9606 GN=IARS PE=1 SV=2	0	FALSE	286.747	51	59	84	59	1	1262	144.4	6.15	207.69	59
FALSE	High	Master Protein	P04350	P04350	TUBB4A	17	Tubulin beta-4A chain OS=Homo sapiens OX=9606 GN=TUBB4A PE=1 SV=2	0	FALSE	286.653	74	28	93	4	1	444	49.6	4.88	282.04	28
FALSE	High	Master Protein	P49327	P49327	FASN	18	Fatty acid synthase OS=Homo sapiens OX=9606 GN=FASN PE=1 SV=3	0	FALSE	282.219	38	70	83	70	1	2511	273.3	6.44	186.76	70
FALSE	High	Master Protein	P55060	P55060	CSE1L	19	Exportin-2 OS=Homo sapiens OX=9606 GN=CSE1L PE=1 SV=3	0	FALSE	280.547	48	50	88	50	1	971	110.3	5.77	221.17	50
FALSE	High	Master Protein	Q14203	Q14203	DCTN1	20	Dynactin subunit 1 OS=Homo sapiens OX=9606 GN=DCTN1 PE=1 SV=3	0	FALSE	275.843	50	53	77	53	1	1278	141.6	5.81	193.71	53
FALSE	High	Master Protein	Q86VP6	Q86VP6	CAND1	21	Cullin-associated NEDD8-dissociated protein 1 OS=Homo sapiens OX=9606 GN=CAND1 PE=1 SV=2	0	FALSE	274.593	43	51	83	47	1	1230	136.3	5.78	200.03	51
FALSE	High	Master Protein	Q9BVA1	Q9BVA1	TUBB2B	22	Tubulin beta-2B chain OS=Homo sapiens OX=9606 GN=TUBB2B PE=1 SV=1	0	FALSE	274.321	73	28	90	1	1	445	49.9	4.89	258.85	28
FALSE	High	Master Protein	Q13885	Q13885	TUBB2A	23	Tubulin beta-2A chain OS=Homo sapiens OX=9606 GN=TUBB2A PE=1 SV=1	0	FALSE	273.702	73	28	90	1	1	445	49.9	4.89	259.4	28
FALSE	High	Master Protein	O95373	O95373	IPO7	24	Importin-7 OS=Homo sapiens OX=9606 GN=IPO7 PE=1 SV=1	0	FALSE	267.545	39	41	74	40	1	1038	119.4	4.82	212.65	41
FALSE	High	Master Protein	Q14974	Q14974	KPNB1	25	Importin subunit beta-1 OS=Homo sapiens OX=9606 GN=KPNB1 PE=1 SV=2	0	FALSE	265.307	43	32	71	32	1	876	97.1	4.78	212.73	32
FALSE	High	Master Protein	P06737	P06737	PYGL	26	Glycogen phosphorylase, liver form OS=Homo sapiens OX=9606 GN=PYGL PE=1 SV=4	0	FALSE	261.478	54	47	76	39	1	847	97.1	7.17	195.41	47
FALSE	High	Master Protein	Q15021	Q15021	NCAPD2	27	Condensin complex subunit 1 OS=Homo sapiens OX=9606 GN=NCAPD2 PE=1 SV=3	0	FALSE	258.92	44	49	70	49	1	1401	157.1	6.61	195.99	49
FALSE	High	Master Protein	P16615	P16615	ATP2A2	28	Sarcoplasmic/endoplasmic reticulum calcium ATPase 2 OS=Homo sapiens OX=9606 GN=ATP2A2 PE=1 SV=1	0	FALSE	256.175	42	46	74	46	1	1042	114.7	5.34	183.29	46
FALSE	High	Master Protein	O14654	O14654	IRS4	29	Insulin receptor substrate 4 OS=Homo sapiens OX=9606 GN=IRS4 PE=1 SV=1	0	FALSE	242.076	44	44	70	43	1	1257	133.7	8.44	181.12	44
FALSE	High	Master Protein	Q9P2J5	Q9P2J5	LARS1	30	Leucine--tRNA ligase, cytoplasmic OS=Homo sapiens OX=9606 GN=LARS PE=1 SV=2	0	FALSE	238.955	49	51	70	51	1	1176	134.4	7.3	162.12	51
FALSE	High	Master Protein	Q16891	Q16891	IMMT	31	MICOS complex subunit MIC60 OS=Homo sapiens OX=9606 GN=IMMT PE=1 SV=1	0	FALSE	238.087	61	44	64	44	1	758	83.6	6.48	177.73	44
FALSE	High	Master Protein	Q9BQE3	Q9BQE3	TUBA1C	32	Tubulin alpha-1C chain OS=Homo sapiens OX=9606 GN=TUBA1C PE=1 SV=1	0	FALSE	236.902	66	28	81	3	1	449	49.9	5.1	229.64	28
FALSE	High	Master Protein	Q71U36	Q71U36	TUBA1A	33	Tubulin alpha-1A chain OS=Homo sapiens OX=9606 GN=TUBA1A PE=1 SV=1	0	FALSE	235.049	66	28	77	2	1	451	50.1	5.06	225.74	28
FALSE	High	Master Protein	Q8TEX9	Q8TEX9	IPO4	34	Importin-4 OS=Homo sapiens OX=9606 GN=IPO4 PE=1 SV=2	0	FALSE	231.546	42	35	64	35	1	1081	118.6	4.96	177.83	35
FALSE	High	Master Protein	Q9NVI1	Q9NVI1	FANCI	35	Fanconi anemia group I protein OS=Homo sapiens OX=9606 GN=FANCI PE=1 SV=4	0	FALSE	226.269	43	54	69	54	1	1328	149.2	6.74	162.63	54
FALSE	High	Master Protein	Q14204	Q14204	DYNC1H1	36	Cytoplasmic dynein 1 heavy chain 1 OS=Homo sapiens OX=9606 GN=DYNC1H1 PE=1 SV=5	0	FALSE	224.333	17	67	76	67	1	4646	532.1	6.4	145.78	67
FALSE	High	Master Protein	Q8N3U4	Q8N3U4	STAG2	37	Cohesin subunit SA-2 OS=Homo sapiens OX=9606 GN=STAG2 PE=1 SV=3	0	FALSE	220.569	40	44	61	44	1	1231	141.2	5.43	151.47	44
FALSE	High	Master Protein	P25705	P25705	ATP5F1A	38	ATP synthase subunit alpha, mitochondrial OS=Homo sapiens OX=9606 GN=ATP5F1A PE=1 SV=1	0	FALSE	219.692	55	30	73	30	1	553	59.7	9.13	208.51	30
FALSE	High	Master Protein	P68366	P68366	TUBA4A	39	Tubulin alpha-4A chain OS=Homo sapiens OX=9606 GN=TUBA4A PE=1 SV=1	0	FALSE	214.403	60	25	65	5	1	448	49.9	5.06	198.08	25
FALSE	High	Master Protein	P0DMV9	P0DMV9	HSPA1B	40	Heat shock 70 kDa protein 1B OS=Homo sapiens OX=9606 GN=HSPA1B PE=1 SV=1	0	FALSE	214.401	58	34	60	31	1	641	70	5.66	168.97	34
FALSE	High	Master Protein	P33993	P33993	MCM7	41	DNA replication licensing factor MCM7 OS=Homo sapiens OX=9606 GN=MCM7 PE=1 SV=4	0	FALSE	213.871	56	36	58	36	1	719	81.3	6.46	158.42	36
FALSE	High	Master Protein	P40939	P40939	HADHA	42	Trifunctional enzyme subunit alpha, mitochondrial OS=Homo sapiens OX=9606 GN=HADHA PE=1 SV=2	0	FALSE	206.914	62	39	57	39	1	763	82.9	9.04	152.31	39
FALSE	High	Master Protein	Q9BQG0	Q9BQG0	MYBBP1A	43	Myb-binding protein 1A OS=Homo sapiens OX=9606 GN=MYBBP1A PE=1 SV=2	0	FALSE	206.03	39	45	64	45	1	1328	148.8	9.28	137.69	45
FALSE	High	Master Protein	Q9BXW9	Q9BXW9	FANCD2	44	Fanconi anemia group D2 protein OS=Homo sapiens OX=9606 GN=FANCD2 PE=1 SV=2	0	FALSE	204.772	37	46	60	46	1	1451	164	5.88	137.49	46
FALSE	High	Master Protein	O95347	O95347	SMC2	45	Structural maintenance of chromosomes protein 2 OS=Homo sapiens OX=9606 GN=SMC2 PE=1 SV=2	0	FALSE	202.908	45	50	65	50	1	1197	135.6	8.43	135.47	50
FALSE	High	Master Protein	Q14152	Q14152	EIF3A	46	Eukaryotic translation initiation factor 3 subunit A OS=Homo sapiens OX=9606 GN=EIF3A PE=1 SV=1	0	FALSE	202.048	46	60	76	60	1	1382	166.5	6.79	136.33	60
FALSE	High	Master Protein	Q9HAV4	Q9HAV4	XPO5	47	Exportin-5 OS=Homo sapiens OX=9606 GN=XPO5 PE=1 SV=1	0	FALSE	198.647	41	44	64	44	1	1204	136.2	5.8	141.6	44
FALSE	High	Master Protein	P04264	P04264	KRT1	48	Keratin, type II cytoskeletal 1 OS=Homo sapiens OX=9606 GN=KRT1 PE=1 SV=6	0	FALSE	197.529	57	35	59	32	1	644	66	8.12	171.35	35
FALSE	High	Master Protein	Q7L576	Q7L576	CYFIP1	49	Cytoplasmic FMR1-interacting protein 1 OS=Homo sapiens OX=9606 GN=CYFIP1 PE=1 SV=1	0	FALSE	196.634	42	49	61	32	1	1253	145.1	6.9	136.5	49
FALSE	High	Master Protein	P17987	P17987	TCP1	50	T-complex protein 1 subunit alpha OS=Homo sapiens OX=9606 GN=TCP1 PE=1 SV=1	0	FALSE	196.521	61	31	59	31	1	556	60.3	6.11	177.9	31
FALSE	High	Master Protein	P47897	P47897	QARS1	51	Glutamine--tRNA ligase OS=Homo sapiens OX=9606 GN=QARS PE=1 SV=1	0	FALSE	190.445	57	40	54	40	1	775	87.7	7.15	142.57	40
FALSE	High	Master Protein	Q9H583	Q9H583	HEATR1	52	HEAT repeat-containing protein 1 OS=Homo sapiens OX=9606 GN=HEATR1 PE=1 SV=3	0	FALSE	187.757	27	48	58	48	1	2144	242.2	6.54	116.75	48
FALSE	High	Master Protein	P04843	P04843	RPN1	53	Dolichyl-diphosphooligosaccharide--protein glycosyltransferase subunit 1 OS=Homo sapiens OX=9606 GN=RPN1 PE=1 SV=1	0	FALSE	187.094	60	31	45	31	1	607	68.5	6.38	146.18	31
FALSE	High	Master Protein	O75694	O75694	NUP155	54	Nuclear pore complex protein Nup155 OS=Homo sapiens OX=9606 GN=NUP155 PE=1 SV=1	0	FALSE	186.77	32	37	58	37	1	1391	155.1	6.16	135.47	37
FALSE	High	Master Protein	Q12769	Q12769	NUP160	55	Nuclear pore complex protein Nup160 OS=Homo sapiens OX=9606 GN=NUP160 PE=1 SV=3	0	FALSE	186.144	33	38	54	38	1	1436	162	5.5	144.16	38
FALSE	High	Master Protein	Q9C0E2	Q9C0E2	XPO4	56	Exportin-4 OS=Homo sapiens OX=9606 GN=XPO4 PE=1 SV=2	0	FALSE	183.018	36	36	53	35	1	1151	130.1	5.05	121.72	36
FALSE	High	Master Protein	Q92621	Q92621	NUP205	57	Nuclear pore complex protein Nup205 OS=Homo sapiens OX=9606 GN=NUP205 PE=1 SV=3	0	FALSE	182.141	28	52	59	52	1	2012	227.8	6.19	115.59	52
FALSE	High	Master Protein	P55786	P55786	NPEPPS	58	Puromycin-sensitive aminopeptidase OS=Homo sapiens OX=9606 GN=NPEPPS PE=1 SV=2	0	FALSE	181.483	46	37	57	37	1	919	103.2	5.72	144.92	37
FALSE	High	Master Protein	Q13620	Q13620	CUL4B	59	Cullin-4B OS=Homo sapiens OX=9606 GN=CUL4B PE=1 SV=4	0	FALSE	181.163	44	49	61	33	1	913	103.9	7.37	129.21	49
FALSE	High	Master Protein	P09960	P09960	LTA4H	60	Leukotriene A-4 hydrolase OS=Homo sapiens OX=9606 GN=LTA4H PE=1 SV=2	0	FALSE	180.772	60	33	51	33	1	611	69.2	6.18	133.9	33
FALSE	High	Master Protein	O75155	O75155	CAND2	61	Cullin-associated NEDD8-dissociated protein 2 OS=Homo sapiens OX=9606 GN=CAND2 PE=1 SV=3	0	FALSE	179.587	39	36	51	32	1	1236	135.2	5.68	125.93	36
FALSE	High	Master Protein	P52272	P52272	HNRNPM	62	Heterogeneous nuclear ribonucleoprotein M OS=Homo sapiens OX=9606 GN=HNRNPM PE=1 SV=3	0	FALSE	179.25	56	37	60	37	1	730	77.5	8.7	130.81	37
FALSE	High	Master Protein	P06576	P06576	ATP5F1B	63	ATP synthase subunit beta, mitochondrial OS=Homo sapiens OX=9606 GN=ATP5F1B PE=1 SV=3	0	FALSE	178.28	50	21	48	21	1	529	56.5	5.4	153.29	21
FALSE	High	Master Protein	P11142	P11142	HSPA8	64	Heat shock cognate 71 kDa protein OS=Homo sapiens OX=9606 GN=HSPA8 PE=1 SV=1	0	FALSE	177.947	50	28	54	23	1	646	70.9	5.52	150.17	28
FALSE	High	Master Protein	Q92973	Q92973	TNPO1	65	Transportin-1 OS=Homo sapiens OX=9606 GN=TNPO1 PE=1 SV=2	0	FALSE	177.462	43	31	54	23	1	898	102.3	4.98	131.3	31
FALSE	High	Master Protein	Q96P70	Q96P70	IPO9	66	Importin-9 OS=Homo sapiens OX=9606 GN=IPO9 PE=1 SV=3	0	FALSE	176.539	30	27	47	27	1	1041	115.9	4.81	124.69	27
FALSE	High	Master Protein	Q13509	Q13509	TUBB3	67	Tubulin beta-3 chain OS=Homo sapiens OX=9606 GN=TUBB3 PE=1 SV=2	0	FALSE	175.464	40	19	61	1	1	450	50.4	4.93	176.58	19
FALSE	High	Master Protein	P35908	P35908	KRT2	68	Keratin, type II cytoskeletal 2 epidermal OS=Homo sapiens OX=9606 GN=KRT2 PE=1 SV=2	0	FALSE	173.961	68	33	43	27	1	639	65.4	8	117.31	33
FALSE	High	Master Protein	P42224	P42224	STAT1	69	Signal transducer and activator of transcription 1-alpha/beta OS=Homo sapiens OX=9606 GN=STAT1 PE=1 SV=2	0	FALSE	172.83	45	31	48	31	1	750	87.3	6.05	124.24	31
FALSE	High	Master Protein	Q8N1F7	Q8N1F7	NUP93	70	Nuclear pore complex protein Nup93 OS=Homo sapiens OX=9606 GN=NUP93 PE=1 SV=2	0	FALSE	171.298	55	40	54	40	1	819	93.4	5.72	127.79	40
FALSE	High	Master Protein	O95163	O95163	ELP1	71	Elongator complex protein 1 OS=Homo sapiens OX=9606 GN=ELP1 PE=1 SV=3	0	FALSE	168.92	37	41	49	41	1	1332	150.2	5.94	107.69	41
FALSE	High	Master Protein	Q8WUM0	Q8WUM0	NUP133	72	Nuclear pore complex protein Nup133 OS=Homo sapiens OX=9606 GN=NUP133 PE=1 SV=2	0	FALSE	168.645	39	37	52	37	1	1156	128.9	5.1	112.24	37
FALSE	High	Master Protein	P11021	P11021	HSPA5	73	Endoplasmic reticulum chaperone BiP OS=Homo sapiens OX=9606 GN=HSPA5 PE=1 SV=2	0	FALSE	168.062	53	33	49	31	1	654	72.3	5.16	120.91	33
FALSE	High	Master Protein	Q86Y56	Q86Y56	DNAAF5	74	Dynein assembly factor 5, axonemal OS=Homo sapiens OX=9606 GN=DNAAF5 PE=1 SV=4	0	FALSE	166.375	46	33	50	33	1	855	93.5	6.42	124.87	33
FALSE	High	Master Protein	P56192	P56192	MARS1	75	Methionine--tRNA ligase, cytoplasmic OS=Homo sapiens OX=9606 GN=MARS PE=1 SV=2	0	FALSE	165.935	45	32	49	32	1	900	101.1	6.16	114.78	32
FALSE	High	Master Protein	P48643	P48643	CCT5	76	T-complex protein 1 subunit epsilon OS=Homo sapiens OX=9606 GN=CCT5 PE=1 SV=1	0	FALSE	164.863	50	29	50	28	1	541	59.6	5.66	121.74	29
FALSE	High	Master Protein	P60842	P60842	EIF4A1	77	Eukaryotic initiation factor 4A-I OS=Homo sapiens OX=9606 GN=EIF4A1 PE=1 SV=1	0	FALSE	164.389	59	26	46	22	1	406	46.1	5.48	113.09	26
FALSE	High	Master Protein	P14868	P14868	DARS1	78	Aspartate--tRNA ligase, cytoplasmic OS=Homo sapiens OX=9606 GN=DARS PE=1 SV=2	0	FALSE	163.202	72	34	48	34	1	501	57.1	6.55	100.66	34
FALSE	High	Master Protein	Q01813	Q01813	PFKP	79	ATP-dependent 6-phosphofructokinase, platelet type OS=Homo sapiens OX=9606 GN=PFKP PE=1 SV=2	0	FALSE	162.624	40	31	46	26	1	784	85.5	7.55	97.6	31
FALSE	High	Master Protein	P55884	P55884	EIF3B	80	Eukaryotic translation initiation factor 3 subunit B OS=Homo sapiens OX=9606 GN=EIF3B PE=1 SV=3	0	FALSE	161.564	43	32	49	32	1	814	92.4	5	124.31	32
FALSE	High	Master Protein	O43242	O43242	PSMD3	81	26S proteasome non-ATPase regulatory subunit 3 OS=Homo sapiens OX=9606 GN=PSMD3 PE=1 SV=2	0	FALSE	160.053	56	34	48	34	1	534	60.9	8.44	103.32	34
FALSE	High	Master Protein	O15397	O15397	IPO8	82	Importin-8 OS=Homo sapiens OX=9606 GN=IPO8 PE=1 SV=2	0	FALSE	160.044	38	36	44	34	1	1037	119.9	5.16	113.91	36
FALSE	High	Master Protein	P36578	P36578	RPL4	83	60S ribosomal protein L4 OS=Homo sapiens OX=9606 GN=RPL4 PE=1 SV=5	0	FALSE	158.783	51	29	47	29	1	427	47.7	11.06	112.94	29
FALSE	High	Master Protein	P35527	P35527	KRT9	84	Keratin, type I cytoskeletal 9 OS=Homo sapiens OX=9606 GN=KRT9 PE=1 SV=3	0	FALSE	157.836	55	25	41	24	1	623	62	5.24	118.06	25
FALSE	High	Master Protein	P54136	P54136	RARS1	85	Arginine--tRNA ligase, cytoplasmic OS=Homo sapiens OX=9606 GN=RARS PE=1 SV=2	0	FALSE	156.561	53	34	53	34	1	660	75.3	6.68	108.55	34
FALSE	High	Master Protein	P11216	P11216	PYGB	86	Glycogen phosphorylase, brain form OS=Homo sapiens OX=9606 GN=PYGB PE=1 SV=5	0	FALSE	156.419	50	38	44	28	1	843	96.6	6.86	104.8	38
FALSE	High	Master Protein	Q9UJS0	Q9UJS0	SLC25A13	87	Calcium-binding mitochondrial carrier protein Aralar2 OS=Homo sapiens OX=9606 GN=SLC25A13 PE=1 SV=2	0	FALSE	153.931	47	31	50	20	1	675	74.1	8.62	140.36	31
FALSE	High	Master Protein	Q00839	Q00839	HNRNPU	88	Heterogeneous nuclear ribonucleoprotein U OS=Homo sapiens OX=9606 GN=HNRNPU PE=1 SV=6	0	FALSE	153.163	35	30	50	30	1	825	90.5	6	117.51	30
FALSE	High	Master Protein	Q9Y5L0	Q9Y5L0	TNPO3	89	Transportin-3 OS=Homo sapiens OX=9606 GN=TNPO3 PE=1 SV=3	0	FALSE	153.141	39	28	41	28	1	923	104.1	5.57	95.78	28
FALSE	High	Master Protein	Q9Y2A7	Q9Y2A7	NCKAP1	90	Nck-associated protein 1 OS=Homo sapiens OX=9606 GN=NCKAP1 PE=1 SV=1	0	FALSE	152.92	35	35	50	35	1	1128	128.7	6.62	92.79	35
FALSE	High	Master Protein	O43592	O43592	XPOT	91	Exportin-T OS=Homo sapiens OX=9606 GN=XPOT PE=1 SV=2	0	FALSE	152.63	36	28	42	28	1	962	109.9	5.39	109.04	28
FALSE	High	Master Protein	Q9UBB9	Q9UBB9	TFIP11	92	Tuftelin-interacting protein 11 OS=Homo sapiens OX=9606 GN=TFIP11 PE=1 SV=1	0	FALSE	150.787	42	34	47	34	1	837	96.8	5.67	92.9	34
FALSE	High	Master Protein	Q9Y6D5	Q9Y6D5	ARFGEF2	93	Brefeldin A-inhibited guanine nucleotide-exchange protein 2 OS=Homo sapiens OX=9606 GN=ARFGEF2 PE=1 SV=3	0	FALSE	150.058	28	39	48	26	1	1785	201.9	6.33	102.03	39
FALSE	High	Master Protein	Q14697	Q14697	GANAB	94	Neutral alpha-glucosidase AB OS=Homo sapiens OX=9606 GN=GANAB PE=1 SV=3	0	FALSE	148.997	43	31	46	31	1	944	106.8	6.14	108.4	31
FALSE	High	Master Protein	P49411	P49411	TUFM	95	Elongation factor Tu, mitochondrial OS=Homo sapiens OX=9606 GN=TUFM PE=1 SV=2	0	FALSE	146.388	62	26	37	26	1	452	49.5	7.61	100.7	26
FALSE	High	Master Protein	P57678	P57678	GEMIN4	96	Gem-associated protein 4 OS=Homo sapiens OX=9606 GN=GEMIN4 PE=1 SV=2	0	FALSE	146.132	36	32	43	32	1	1058	120	6.04	108.93	32
FALSE	High	Master Protein	P49368	P49368	CCT3	97	T-complex protein 1 subunit gamma OS=Homo sapiens OX=9606 GN=CCT3 PE=1 SV=4	0	FALSE	146.098	59	31	42	31	1	545	60.5	6.49	112	31
FALSE	High	Master Protein	Q9Y285	Q9Y285	FARSA	98	Phenylalanine--tRNA ligase alpha subunit OS=Homo sapiens OX=9606 GN=FARSA PE=1 SV=3	0	FALSE	144.71	56	22	38	22	1	508	57.5	7.8	111.02	22
FALSE	High	Master Protein	Q9BXJ9	Q9BXJ9	NAA15	99	N-alpha-acetyltransferase 15, NatA auxiliary subunit OS=Homo sapiens OX=9606 GN=NAA15 PE=1 SV=1	0	FALSE	143.599	40	38	47	37	1	866	101.2	7.42	100.12	38
FALSE	High	Master Protein	P20700	P20700	LMNB1	100	Lamin-B1 OS=Homo sapiens OX=9606 GN=LMNB1 PE=1 SV=2	0	FALSE	142.152	56	37	45	31	1	586	66.4	5.16	91.85	37
FALSE	High	Master Protein	Q92538	Q92538	GBF1	101	Golgi-specific brefeldin A-resistance guanine nucleotide exchange factor 1 OS=Homo sapiens OX=9606 GN=GBF1 PE=1 SV=2	0	FALSE	142.119	25	37	41	37	1	1859	206.3	5.73	94.77	37
FALSE	High	Master Protein	P00338	P00338	LDHA	102	L-lactate dehydrogenase A chain OS=Homo sapiens OX=9606 GN=LDHA PE=1 SV=2	0	FALSE	142.03	53	18	40	17	1	332	36.7	8.27	110.61	18
FALSE	High	Master Protein	P50991	P50991	CCT4	103	T-complex protein 1 subunit delta OS=Homo sapiens OX=9606 GN=CCT4 PE=1 SV=4	0	FALSE	141.734	66	31	47	30	1	539	57.9	7.83	109.11	31
FALSE	High	Master Protein	Q9Y2L1	Q9Y2L1	DIS3	104	Exosome complex exonuclease RRP44 OS=Homo sapiens OX=9606 GN=DIS3 PE=1 SV=2	0	FALSE	140.27	40	33	40	33	1	958	108.9	7.14	77.99	33
FALSE	High	Master Protein	Q99613	Q99613	EIF3C	105	Eukaryotic translation initiation factor 3 subunit C OS=Homo sapiens OX=9606 GN=EIF3C PE=1 SV=1	0	FALSE	139.721	30	27	41	27	1	913	105.3	5.68	80.08	27
FALSE	High	Master Protein	P42345	P42345	MTOR	106	Serine/threonine-protein kinase mTOR OS=Homo sapiens OX=9606 GN=MTOR PE=1 SV=1	0	FALSE	137.805	19	36	41	36	1	2549	288.7	7.17	80.61	36
FALSE	High	Master Protein	P13645	P13645	KRT10	107	Keratin, type I cytoskeletal 10 OS=Homo sapiens OX=9606 GN=KRT10 PE=1 SV=6	0	FALSE	137.706	46	28	42	25	1	584	58.8	5.21	117.77	28
FALSE	High	Master Protein	P68104	P68104	EEF1A1	108	Elongation factor 1-alpha 1 OS=Homo sapiens OX=9606 GN=EEF1A1 PE=1 SV=1	0	FALSE	136.544	44	19	34	19	1	462	50.1	9.01	120.27	19
FALSE	High	Master Protein	O15067	O15067	PFAS	109	Phosphoribosylformylglycinamidine synthase OS=Homo sapiens OX=9606 GN=PFAS PE=1 SV=4	0	FALSE	135.747	31	30	38	30	1	1338	144.6	5.76	101.07	30
FALSE	High	Master Protein	Q9Y4R8	Q9Y4R8	TELO2	110	Telomere length regulation protein TEL2 homolog OS=Homo sapiens OX=9606 GN=TELO2 PE=1 SV=2	0	FALSE	135.549	39	30	38	30	1	837	91.7	5.76	90.4	30
FALSE	High	Master Protein	Q9BSJ2	Q9BSJ2	TUBGCP2	111	Gamma-tubulin complex component 2 OS=Homo sapiens OX=9606 GN=TUBGCP2 PE=1 SV=2	0	FALSE	135.417	48	34	42	34	1	902	102.5	6.84	77.07	34
FALSE	High	Master Protein	Q7Z3U7	Q7Z3U7	MON2	112	Protein MON2 homolog OS=Homo sapiens OX=9606 GN=MON2 PE=1 SV=3	0	FALSE	135.336	23	37	45	37	1	1717	190.2	6.06	93.28	37
FALSE	High	Master Protein	P11586	P11586	MTHFD1	113	C-1-tetrahydrofolate synthase, cytoplasmic OS=Homo sapiens OX=9606 GN=MTHFD1 PE=1 SV=3	0	FALSE	135.279	42	36	40	36	1	935	101.5	7.3	89.61	36
FALSE	High	Master Protein	P09874	P09874	PARP1	114	Poly [ADP-ribose] polymerase 1 OS=Homo sapiens OX=9606 GN=PARP1 PE=1 SV=4	0	FALSE	135.076	40	34	44	34	1	1014	113	8.88	86.22	34
FALSE	High	Master Protein	Q15029	Q15029	EFTUD2	115	116 kDa U5 small nuclear ribonucleoprotein component OS=Homo sapiens OX=9606 GN=EFTUD2 PE=1 SV=1	0	FALSE	134.797	38	29	37	28	1	972	109.4	5	89.35	29
FALSE	High	Master Protein	Q08211	Q08211	DHX9	116	ATP-dependent RNA helicase A OS=Homo sapiens OX=9606 GN=DHX9 PE=1 SV=4	0	FALSE	133.485	32	34	38	34	1	1270	140.9	6.84	84.33	34
FALSE	High	Master Protein	P02786	P02786	TFRC	117	Transferrin receptor protein 1 OS=Homo sapiens OX=9606 GN=TFRC PE=1 SV=2	0	FALSE	133.255	44	29	39	29	1	760	84.8	6.61	102.22	29
FALSE	High	Master Protein	O14617	O14617	AP3D1	118	AP-3 complex subunit delta-1 OS=Homo sapiens OX=9606 GN=AP3D1 PE=1 SV=1	0	FALSE	132.104	30	28	35	28	1	1153	130.1	8.48	76	28
FALSE	High	Master Protein	Q5JTH9	Q5JTH9	RRP12	119	RRP12-like protein OS=Homo sapiens OX=9606 GN=RRP12 PE=1 SV=2	0	FALSE	131.351	30	34	43	34	1	1297	143.6	8.75	78.53	34
FALSE	High	Master Protein	O43143	O43143	DHX15	120	Pre-mRNA-splicing factor ATP-dependent RNA helicase DHX15 OS=Homo sapiens OX=9606 GN=DHX15 PE=1 SV=2	0	FALSE	130.429	38	27	46	27	1	795	90.9	7.46	98.08	27
FALSE	High	Master Protein	P30876	P30876	POLR2B	121	DNA-directed RNA polymerase II subunit RPB2 OS=Homo sapiens OX=9606 GN=POLR2B PE=1 SV=1	0	FALSE	130.207	32	28	38	27	1	1174	133.8	6.87	91.38	28
FALSE	High	Master Protein	Q9UI26	Q9UI26	IPO11	122	Importin-11 OS=Homo sapiens OX=9606 GN=IPO11 PE=1 SV=1	0	FALSE	128.265	28	27	39	27	1	975	112.5	5.25	75.68	27
FALSE	High	Master Protein	P19338	P19338	NCL	123	Nucleolin OS=Homo sapiens OX=9606 GN=NCL PE=1 SV=3	0	FALSE	128.142	34	29	40	29	1	710	76.6	4.7	100.42	29
FALSE	High	Master Protein	Q09161	Q09161	NCBP1	124	Nuclear cap-binding protein subunit 1 OS=Homo sapiens OX=9606 GN=NCBP1 PE=1 SV=1	0	FALSE	127.539	40	24	34	24	1	790	91.8	6.43	81.81	24
FALSE	High	Master Protein	Q5H9R7	Q5H9R7	PPP6R3	125	Serine/threonine-protein phosphatase 6 regulatory subunit 3 OS=Homo sapiens OX=9606 GN=PPP6R3 PE=1 SV=2	0	FALSE	127.315	36	29	39	28	1	873	97.6	4.6	84.74	29
FALSE	High	Master Protein	P14625	P14625	HSP90B1	126	Endoplasmin OS=Homo sapiens OX=9606 GN=HSP90B1 PE=1 SV=1	0	FALSE	125.408	39	28	35	26	1	803	92.4	4.84	83.84	28
FALSE	High	Master Protein	Q96QK1	Q96QK1	VPS35	127	Vacuolar protein sorting-associated protein 35 OS=Homo sapiens OX=9606 GN=VPS35 PE=1 SV=2	0	FALSE	125.291	37	26	34	26	1	796	91.6	5.49	79.46	26
FALSE	High	Master Protein	P38646	P38646	HSPA9	128	Stress-70 protein, mitochondrial OS=Homo sapiens OX=9606 GN=HSPA9 PE=1 SV=2	0	FALSE	124.865	50	29	40	28	1	679	73.6	6.16	84.41	29
FALSE	High	Master Protein	Q9Y3Z3	Q9Y3Z3	SAMHD1	129	Deoxynucleoside triphosphate triphosphohydrolase SAMHD1 OS=Homo sapiens OX=9606 GN=SAMHD1 PE=1 SV=2	0	FALSE	124.648	50	25	41	25	1	626	72.2	7.14	88.07	25
FALSE	High	Master Protein	Q9UM54	Q9UM54	MYO6	130	Unconventional myosin-VI OS=Homo sapiens OX=9606 GN=MYO6 PE=1 SV=4	0	FALSE	123.549	30	33	42	33	1	1294	149.6	8.53	83.38	33
FALSE	High	Master Protein	P52948	P52948	NUP98	131	Nuclear pore complex protein Nup98-Nup96 OS=Homo sapiens OX=9606 GN=NUP98 PE=1 SV=4	0	FALSE	123.242	18	29	36	29	1	1817	197.5	6.4	86.36	29
FALSE	High	Master Protein	Q9H0A0	Q9H0A0	NAT10	132	RNA cytidine acetyltransferase OS=Homo sapiens OX=9606 GN=NAT10 PE=1 SV=2	0	FALSE	122.511	34	33	42	33	1	1025	115.7	8.27	71.35	33
FALSE	High	Master Protein	P05141	P05141	SLC25A5	133	ADP/ATP translocase 2 OS=Homo sapiens OX=9606 GN=SLC25A5 PE=1 SV=7	0	FALSE	122.502	54	23	43	9	1	298	32.8	9.69	99.17	23
FALSE	High	Master Protein	Q13263	Q13263	TRIM28	134	Transcription intermediary factor 1-beta OS=Homo sapiens OX=9606 GN=TRIM28 PE=1 SV=5	0	FALSE	122.016	35	22	32	22	1	835	88.5	5.77	83.75	22
FALSE	High	Master Protein	Q9BUF5	Q9BUF5	TUBB6	135	Tubulin beta-6 chain OS=Homo sapiens OX=9606 GN=TUBB6 PE=1 SV=1	0	FALSE	121.233	48	19	46	5	1	446	49.8	4.88	115.53	19
FALSE	High	Master Protein	Q96F07	Q96F07	CYFIP2	136	Cytoplasmic FMR1-interacting protein 2 OS=Homo sapiens OX=9606 GN=CYFIP2 PE=1 SV=2	0	FALSE	121.222	25	30	39	13	1	1278	148.3	7.31	84.77	30
FALSE	High	Master Protein	P53396	P53396	ACLY	137	ATP-citrate synthase OS=Homo sapiens OX=9606 GN=ACLY PE=1 SV=3	0	FALSE	121.212	34	29	36	29	1	1101	120.8	7.33	79.38	29
FALSE	High	Master Protein	P13639	P13639	EEF2	138	Elongation factor 2 OS=Homo sapiens OX=9606 GN=EEF2 PE=1 SV=4	0	FALSE	120.644	35	28	38	27	1	858	95.3	6.83	92.56	28
FALSE	High	Master Protein	Q12768	Q12768	WASHC5	139	WASH complex subunit 5 OS=Homo sapiens OX=9606 GN=WASHC5 PE=1 SV=1	0	FALSE	119.368	32	32	37	32	1	1159	134.2	6.98	71.09	32
FALSE	High	Master Protein	P28340	P28340	POLD1	140	DNA polymerase delta catalytic subunit OS=Homo sapiens OX=9606 GN=POLD1 PE=1 SV=2	0	FALSE	119.094	32	32	37	32	1	1107	123.6	7.03	71.28	32
FALSE	High	Master Protein	P63244	P63244	RACK1	141	Receptor of activated protein C kinase 1 OS=Homo sapiens OX=9606 GN=RACK1 PE=1 SV=3	0	FALSE	118.839	77	18	29	18	1	317	35.1	7.69	92.8	18
FALSE	High	Master Protein	Q9NTJ3	Q9NTJ3	SMC4	142	Structural maintenance of chromosomes protein 4 OS=Homo sapiens OX=9606 GN=SMC4 PE=1 SV=2	0	FALSE	118.666	28	34	38	34	1	1288	147.1	6.79	67.18	34
FALSE	High	Master Protein	Q5SRE5	Q5SRE5	NUP188	143	Nucleoporin NUP188 homolog OS=Homo sapiens OX=9606 GN=NUP188 PE=1 SV=1	0	FALSE	118.443	24	36	41	36	1	1749	195.9	6.73	77.5	36
FALSE	High	Master Protein	O00203	O00203	AP3B1	144	AP-3 complex subunit beta-1 OS=Homo sapiens OX=9606 GN=AP3B1 PE=1 SV=3	0	FALSE	118.03	32	36	42	36	1	1094	121.2	6.04	71.58	36
FALSE	High	Master Protein	Q13200	Q13200	PSMD2	145	26S proteasome non-ATPase regulatory subunit 2 OS=Homo sapiens OX=9606 GN=PSMD2 PE=1 SV=3	0	FALSE	117.888	38	26	33	26	1	908	100.1	5.2	72.49	26
FALSE	High	Master Protein	P17858	P17858	PFKL	146	ATP-dependent 6-phosphofructokinase, liver type OS=Homo sapiens OX=9606 GN=PFKL PE=1 SV=6	0	FALSE	117.797	34	21	30	17	1	780	85	7.5	79.23	21
FALSE	High	Master Protein	P28331	P28331	NDUFS1	147	NADH-ubiquinone oxidoreductase 75 kDa subunit, mitochondrial OS=Homo sapiens OX=9606 GN=NDUFS1 PE=1 SV=3	0	FALSE	116.422	48	27	38	27	1	727	79.4	6.23	97.29	27
FALSE	High	Master Protein	O95573	O95573	ACSL3	148	Long-chain-fatty-acid--CoA ligase 3 OS=Homo sapiens OX=9606 GN=ACSL3 PE=1 SV=3	0	FALSE	116.353	48	27	33	25	1	720	80.4	8.38	64.09	27
FALSE	High	Master Protein	P07384	P07384	CAPN1	149	Calpain-1 catalytic subunit OS=Homo sapiens OX=9606 GN=CAPN1 PE=1 SV=1	0	FALSE	114.98	46	30	38	30	1	714	81.8	5.67	86.78	30
FALSE	High	Master Protein	O00571	O00571	DDX3X	150	ATP-dependent RNA helicase DDX3X OS=Homo sapiens OX=9606 GN=DDX3X PE=1 SV=3	0	FALSE	114.857	48	26	36	25	1	662	73.2	7.18	76.45	26
FALSE	High	Master Protein	O95831	O95831	AIFM1	151	Apoptosis-inducing factor 1, mitochondrial OS=Homo sapiens OX=9606 GN=AIFM1 PE=1 SV=1	0	FALSE	114.841	46	24	31	24	1	613	66.9	8.95	82.04	24
FALSE	High	Master Protein	Q9Y4W6	Q9Y4W6	AFG3L2	152	AFG3-like protein 2 OS=Homo sapiens OX=9606 GN=AFG3L2 PE=1 SV=2	0	FALSE	113.912	41	26	37	26	1	797	88.5	8.66	85.2	26
FALSE	High	Master Protein	P39023	P39023	RPL3	153	60S ribosomal protein L3 OS=Homo sapiens OX=9606 GN=RPL3 PE=1 SV=2	0	FALSE	112.423	39	19	32	19	1	403	46.1	10.18	81.74	19
FALSE	High	Master Protein	P08237	P08237	PFKM	154	ATP-dependent 6-phosphofructokinase, muscle type OS=Homo sapiens OX=9606 GN=PFKM PE=1 SV=2	0	FALSE	111.795	42	27	30	23	1	780	85.1	7.99	64.43	27
FALSE	High	Master Protein	P12236	P12236	SLC25A6	155	ADP/ATP translocase 3 OS=Homo sapiens OX=9606 GN=SLC25A6 PE=1 SV=4	0	FALSE	111.31	55	22	41	5	1	298	32.8	9.74	89.49	22
FALSE	High	Master Protein	P53618	P53618	COPB1	156	Coatomer subunit beta OS=Homo sapiens OX=9606 GN=COPB1 PE=1 SV=3	0	FALSE	110.854	36	27	34	27	1	953	107.1	6.05	65.4	27
FALSE	High	Master Protein	Q9Y678	Q9Y678	COPG1	157	Coatomer subunit gamma-1 OS=Homo sapiens OX=9606 GN=COPG1 PE=1 SV=1	0	FALSE	109.543	36	26	35	22	1	874	97.7	5.47	70.11	26
FALSE	High	Master Protein	Q9UG63	Q9UG63	ABCF2	158	ATP-binding cassette sub-family F member 2 OS=Homo sapiens OX=9606 GN=ABCF2 PE=1 SV=2	0	FALSE	109.402	38	22	36	22	1	623	71.2	7.37	76.77	22
FALSE	High	Master Protein	Q86XI2	Q86XI2	NCAPG2	159	Condensin-2 complex subunit G2 OS=Homo sapiens OX=9606 GN=NCAPG2 PE=1 SV=1	0	FALSE	109.271	31	29	38	29	1	1143	130.9	6.87	86.23	29
FALSE	High	Master Protein	P14618	P14618	PKM	160	Pyruvate kinase PKM OS=Homo sapiens OX=9606 GN=PKM PE=1 SV=4	0	FALSE	108.948	56	22	30	22	1	531	57.9	7.84	75.77	22
FALSE	High	Master Protein	Q29RF7	Q29RF7	PDS5A	161	Sister chromatid cohesion protein PDS5 homolog A OS=Homo sapiens OX=9606 GN=PDS5A PE=1 SV=1	0	FALSE	107.588	28	28	30	25	1	1337	150.7	7.91	64.46	28
FALSE	High	Master Protein	Q8WVM8	Q8WVM8	SCFD1	162	Sec1 family domain-containing protein 1 OS=Homo sapiens OX=9606 GN=SCFD1 PE=1 SV=4	0	FALSE	107.148	46	20	28	20	1	642	72.3	6.27	55.59	20
FALSE	High	Master Protein	P46020	P46020	PHKA1	163	Phosphorylase b kinase regulatory subunit alpha, skeletal muscle isoform OS=Homo sapiens OX=9606 GN=PHKA1 PE=1 SV=2	0	FALSE	107.136	29	27	33	24	1	1223	137.2	6.19	70.81	27
FALSE	High	Master Protein	Q8TEQ6	Q8TEQ6	GEMIN5	164	Gem-associated protein 5 OS=Homo sapiens OX=9606 GN=GEMIN5 PE=1 SV=3	0	FALSE	106.888	25	29	35	29	1	1508	168.5	6.62	54.27	29
FALSE	High	Master Protein	P13637	P13637	ATP1A3	165	Sodium/potassium-transporting ATPase subunit alpha-3 OS=Homo sapiens OX=9606 GN=ATP1A3 PE=1 SV=3	0	FALSE	106.226	18	17	29	1	1	1013	111.7	5.38	80.14	17
FALSE	High	Master Protein	P22102	P22102	GART	166	Trifunctional purine biosynthetic protein adenosine-3 OS=Homo sapiens OX=9606 GN=GART PE=1 SV=1	0	FALSE	106.095	34	25	29	25	1	1010	107.7	6.7	73.15	25
FALSE	High	Master Protein	Q96T76	Q96T76	MMS19	167	MMS19 nucleotide excision repair protein homolog OS=Homo sapiens OX=9606 GN=MMS19 PE=1 SV=2	0	FALSE	105.565	33	26	32	26	1	1030	113.2	6.35	75.89	26
FALSE	High	Master Protein	Q9H4A4	Q9H4A4	RNPEP	168	Aminopeptidase B OS=Homo sapiens OX=9606 GN=RNPEP PE=1 SV=2	0	FALSE	105.098	47	24	28	24	1	650	72.5	5.74	73.76	24
FALSE	High	Master Protein	Q96QU8	Q96QU8	XPO6	169	Exportin-6 OS=Homo sapiens OX=9606 GN=XPO6 PE=1 SV=1	0	FALSE	104.781	25	29	36	29	1	1125	128.8	6.35	69.42	29
FALSE	High	Master Protein	P26640	P26640	VARS1	170	Valine--tRNA ligase OS=Homo sapiens OX=9606 GN=VARS PE=1 SV=4	0	FALSE	103.936	29	30	31	30	1	1264	140.4	7.59	65.58	30
FALSE	High	Master Protein	P23396	P23396	RPS3	171	40S ribosomal protein S3 OS=Homo sapiens OX=9606 GN=RPS3 PE=1 SV=2	0	FALSE	103.615	77	24	39	24	1	243	26.7	9.66	97.12	24
FALSE	High	Master Protein	Q9H9E3	Q9H9E3	COG4	172	Conserved oligomeric Golgi complex subunit 4 OS=Homo sapiens OX=9606 GN=COG4 PE=1 SV=3	0	FALSE	103.517	35	25	28	25	1	785	89	5.19	70.14	25
FALSE	High	Master Protein	O43175	O43175	PHGDH	173	D-3-phosphoglycerate dehydrogenase OS=Homo sapiens OX=9606 GN=PHGDH PE=1 SV=4	0	FALSE	103.482	48	23	29	23	1	533	56.6	6.71	81.26	23
FALSE	High	Master Protein	Q9NR30	Q9NR30	DDX21	174	Nucleolar RNA helicase 2 OS=Homo sapiens OX=9606 GN=DDX21 PE=1 SV=5	0	FALSE	103.248	37	23	30	23	1	783	87.3	9.28	65.69	23
FALSE	High	Master Protein	P83436	P83436	COG7	175	Conserved oligomeric Golgi complex subunit 7 OS=Homo sapiens OX=9606 GN=COG7 PE=1 SV=1	0	FALSE	103.065	38	22	28	22	1	770	86.3	5.47	65.42	22
FALSE	High	Master Protein	Q92841	Q92841	DDX17	176	Probable ATP-dependent RNA helicase DDX17 OS=Homo sapiens OX=9606 GN=DDX17 PE=1 SV=2	0	FALSE	102.94	36	24	31	19	1	729	80.2	8.27	77.47	24
FALSE	High	Master Protein	Q6YHU6	Q6YHU6	THADA	177	Thyroid adenoma-associated protein OS=Homo sapiens OX=9606 GN=THADA PE=1 SV=1	0	FALSE	101.746	19	30	32	30	1	1953	219.5	6.06	65.51	30
FALSE	High	Master Protein	P06733	P06733	ENO1	178	Alpha-enolase OS=Homo sapiens OX=9606 GN=ENO1 PE=1 SV=2	0	FALSE	100.438	44	18	30	18	1	434	47.1	7.39	73.07	18
FALSE	High	Master Protein	Q6PJG6	Q6PJG6	BRAT1	179	BRCA1-associated ATM activator 1 OS=Homo sapiens OX=9606 GN=BRAT1 PE=1 SV=2	0	FALSE	100.252	43	27	31	27	1	821	88.1	5.27	67.83	27
FALSE	High	Master Protein	P17844	P17844	DDX5	180	Probable ATP-dependent RNA helicase DDX5 OS=Homo sapiens OX=9606 GN=DDX5 PE=1 SV=1	0	FALSE	100.22	41	23	31	18	1	614	69.1	8.92	64.11	23
FALSE	High	Master Protein	Q9UQE7	Q9UQE7	SMC3	181	Structural maintenance of chromosomes protein 3 OS=Homo sapiens OX=9606 GN=SMC3 PE=1 SV=2	0	FALSE	100.16	28	25	30	25	1	1217	141.5	7.18	58.88	25
FALSE	High	Master Protein	P54886	P54886	ALDH18A1	182	Delta-1-pyrroline-5-carboxylate synthase OS=Homo sapiens OX=9606 GN=ALDH18A1 PE=1 SV=2	0	FALSE	99.872	41	26	31	26	1	795	87.2	7.12	75.74	26
FALSE	High	Master Protein	Q06210	Q06210	GFPT1	183	Glutamine--fructose-6-phosphate aminotransferase [isomerizing] 1 OS=Homo sapiens OX=9606 GN=GFPT1 PE=1 SV=3	0	FALSE	99.606	39	22	27	18	1	699	78.8	7.11	61.3	22
FALSE	High	Master Protein	Q12931	Q12931	TRAP1	184	Heat shock protein 75 kDa, mitochondrial OS=Homo sapiens OX=9606 GN=TRAP1 PE=1 SV=3	0	FALSE	99.599	36	25	30	24	1	704	80.1	8.21	70.79	25
FALSE	High	Master Protein	O60502	O60502	OGA	185	Protein O-GlcNAcase OS=Homo sapiens OX=9606 GN=MGEA5 PE=1 SV=2	0	FALSE	99.023	37	28	32	28	1	916	102.8	4.91	64.93	28
FALSE	High	Master Protein	Q99832	Q99832	CCT7	186	T-complex protein 1 subunit eta OS=Homo sapiens OX=9606 GN=CCT7 PE=1 SV=2	0	FALSE	98.928	43	22	33	22	1	543	59.3	7.65	74.81	22
FALSE	High	Master Protein	P22695	P22695	UQCRC2	187	Cytochrome b-c1 complex subunit 2, mitochondrial OS=Homo sapiens OX=9606 GN=UQCRC2 PE=1 SV=3	0	FALSE	98.531	41	14	26	14	1	453	48.4	8.63	82.36	14
FALSE	High	Master Protein	O14981	O14981	BTAF1	188	TATA-binding protein-associated factor 172 OS=Homo sapiens OX=9606 GN=BTAF1 PE=1 SV=2	0	FALSE	97.792	19	26	29	26	1	1849	206.8	6.52	61.21	26
FALSE	High	Master Protein	Q9UBF2	Q9UBF2	COPG2	189	Coatomer subunit gamma-2 OS=Homo sapiens OX=9606 GN=COPG2 PE=1 SV=1	0	FALSE	97.37	35	22	29	18	1	871	97.6	5.81	66.98	22
FALSE	High	Master Protein	Q9ULK4	Q9ULK4	MED23	190	Mediator of RNA polymerase II transcription subunit 23 OS=Homo sapiens OX=9606 GN=MED23 PE=1 SV=2	0	FALSE	96.637	22	25	29	25	1	1368	156.4	7.4	63.23	25
FALSE	High	Master Protein	Q9Y6D6	Q9Y6D6	ARFGEF1	191	Brefeldin A-inhibited guanine nucleotide-exchange protein 1 OS=Homo sapiens OX=9606 GN=ARFGEF1 PE=1 SV=2	0	FALSE	96.616	18	27	31	14	1	1849	208.6	5.85	56.62	27
FALSE	High	Master Protein	Q93008	Q93008	USP9X	192	Probable ubiquitin carboxyl-terminal hydrolase FAF-X OS=Homo sapiens OX=9606 GN=USP9X PE=1 SV=3	0	FALSE	96.037	14	33	36	32	1	2570	292.1	5.8	53.68	33
FALSE	High	Master Protein	P42695	P42695	NCAPD3	193	Condensin-2 complex subunit D3 OS=Homo sapiens OX=9606 GN=NCAPD3 PE=1 SV=2	0	FALSE	95.881	19	24	30	24	1	1498	168.8	7.5	71.46	24
FALSE	High	Master Protein	P41250	P41250	GARS1	194	Glycine--tRNA ligase OS=Homo sapiens OX=9606 GN=GARS PE=1 SV=3	0	FALSE	95.568	37	23	29	22	1	739	83.1	7.03	57.3	23
FALSE	High	Master Protein	P57740	P57740	NUP107	195	Nuclear pore complex protein Nup107 OS=Homo sapiens OX=9606 GN=NUP107 PE=1 SV=1	0	FALSE	94.898	36	29	33	29	1	925	106.3	5.43	65.52	29
FALSE	High	Master Protein	Q08J23	Q08J23	NSUN2	196	tRNA (cytosine(34)-C(5))-methyltransferase OS=Homo sapiens OX=9606 GN=NSUN2 PE=1 SV=2	0	FALSE	94.468	41	24	30	24	1	767	86.4	6.77	54.13	24
FALSE	High	Master Protein	Q14C86	Q14C86	GAPVD1	197	GTPase-activating protein and VPS9 domain-containing protein 1 OS=Homo sapiens OX=9606 GN=GAPVD1 PE=1 SV=2	0	FALSE	94.355	24	26	27	25	1	1478	164.9	5.22	51.32	26
FALSE	High	Master Protein	Q14683	Q14683	SMC1A	198	Structural maintenance of chromosomes protein 1A OS=Homo sapiens OX=9606 GN=SMC1A PE=1 SV=2	0	FALSE	93.882	23	24	29	24	1	1233	143.1	7.64	55.12	24
FALSE	High	Master Protein	P04844	P04844	RPN2	199	Dolichyl-diphosphooligosaccharide--protein glycosyltransferase subunit 2 OS=Homo sapiens OX=9606 GN=RPN2 PE=1 SV=3	0	FALSE	93.671	31	17	22	17	1	631	69.2	5.69	67.45	17
FALSE	High	Master Protein	O75643	O75643	SNRNP200	200	U5 small nuclear ribonucleoprotein 200 kDa helicase OS=Homo sapiens OX=9606 GN=SNRNP200 PE=1 SV=2	0	FALSE	93.601	16	29	33	29	1	2136	244.4	6.06	56.76	29
FALSE	High	Master Protein	Q15386	Q15386	UBE3C	201	Ubiquitin-protein ligase E3C OS=Homo sapiens OX=9606 GN=UBE3C PE=1 SV=3	0	FALSE	92.249	29	23	27	23	1	1083	123.8	6.71	55.62	23
FALSE	High	Master Protein	Q9UIA9	Q9UIA9	XPO7	202	Exportin-7 OS=Homo sapiens OX=9606 GN=XPO7 PE=1 SV=3	0	FALSE	91.745	25	22	29	22	1	1087	123.8	6.32	60.17	22
FALSE	High	Master Protein	O94874	O94874	UFL1	203	E3 UFM1-protein ligase 1 OS=Homo sapiens OX=9606 GN=UFL1 PE=1 SV=2	0	FALSE	91.17	31	21	26	21	1	794	89.5	6.79	62.15	21
FALSE	High	Master Protein	O43795	O43795	MYO1B	204	Unconventional myosin-Ib OS=Homo sapiens OX=9606 GN=MYO1B PE=1 SV=3	0	FALSE	90.965	28	28	29	28	1	1136	131.9	9.38	44.47	28
FALSE	High	Master Protein	Q14146	Q14146	URB2	205	Unhealthy ribosome biogenesis protein 2 homolog OS=Homo sapiens OX=9606 GN=URB2 PE=2 SV=2	0	FALSE	90.768	21	28	29	28	1	1524	170.4	7.31	62.39	28
FALSE	High	Master Protein	P46459	P46459	NSF	206	Vesicle-fusing ATPase OS=Homo sapiens OX=9606 GN=NSF PE=1 SV=3	0	FALSE	90.666	37	26	34	26	1	744	82.5	6.95	61.71	26
FALSE	High	Master Protein	P10809	P10809	HSPD1	207	60 kDa heat shock protein, mitochondrial OS=Homo sapiens OX=9606 GN=HSPD1 PE=1 SV=2	0	FALSE	90.522	43	19	22	19	1	573	61	5.87	66.33	19
FALSE	High	Master Protein	Q00325	Q00325	SLC25A3	208	Phosphate carrier protein, mitochondrial OS=Homo sapiens OX=9606 GN=SLC25A3 PE=1 SV=2	0	FALSE	90.033	37	18	30	18	1	362	40.1	9.38	69.43	18
FALSE	High	Master Protein	O60264	O60264	SMARCA5	209	SWI/SNF-related matrix-associated actin-dependent regulator of chromatin subfamily A member 5 OS=Homo sapiens OX=9606 GN=SMARCA5 PE=1 SV=1	0	FALSE	89.145	30	29	31	19	1	1052	121.8	8.09	37.48	29
FALSE	High	Master Protein	Q92598	Q92598	HSPH1	210	Heat shock protein 105 kDa OS=Homo sapiens OX=9606 GN=HSPH1 PE=1 SV=1	0	FALSE	89.124	37	24	26	22	1	858	96.8	5.39	39.24	24
FALSE	High	Master Protein	P31943	P31943	HNRNPH1	211	Heterogeneous nuclear ribonucleoprotein H OS=Homo sapiens OX=9606 GN=HNRNPH1 PE=1 SV=4	0	FALSE	89.059	45	14	25	7	1	449	49.2	6.3	52.01	14
FALSE	High	Master Protein	P27824	P27824	CANX	212	Calnexin OS=Homo sapiens OX=9606 GN=CANX PE=1 SV=2	0	FALSE	88.977	31	16	27	16	1	592	67.5	4.6	51.42	16
FALSE	High	Master Protein	Q9BW92	Q9BW92	TARS2	213	Threonine--tRNA ligase, mitochondrial OS=Homo sapiens OX=9606 GN=TARS2 PE=1 SV=1	0	FALSE	88.206	41	24	27	24	1	718	81	7.3	57.05	24
FALSE	High	Master Protein	Q8TC07	Q8TC07	TBC1D15	214	TBC1 domain family member 15 OS=Homo sapiens OX=9606 GN=TBC1D15 PE=1 SV=2	0	FALSE	88.2	39	25	31	25	1	691	79.4	5.67	55.37	25
FALSE	High	Master Protein	O60518	O60518	RANBP6	215	Ran-binding protein 6 OS=Homo sapiens OX=9606 GN=RANBP6 PE=1 SV=2	0	FALSE	88.145	23	22	30	18	1	1105	124.6	5.01	56.42	22
FALSE	High	Master Protein	Q96JB2	Q96JB2	COG3	216	Conserved oligomeric Golgi complex subunit 3 OS=Homo sapiens OX=9606 GN=COG3 PE=1 SV=3	0	FALSE	87.718	35	23	27	23	1	828	94	5.57	53.07	23
FALSE	High	Master Protein	Q9UBX3	Q9UBX3	SLC25A10	217	Mitochondrial dicarboxylate carrier OS=Homo sapiens OX=9606 GN=SLC25A10 PE=1 SV=2	0	FALSE	87.684	59	14	24	14	1	287	31.3	9.54	67.54	14
FALSE	High	Master Protein	Q13619	Q13619	CUL4A	218	Cullin-4A OS=Homo sapiens OX=9606 GN=CUL4A PE=1 SV=3	0	FALSE	87.626	31	25	29	9	1	759	87.6	8.13	61.32	25
FALSE	High	Master Protein	Q14997	Q14997	PSME4	219	Proteasome activator complex subunit 4 OS=Homo sapiens OX=9606 GN=PSME4 PE=1 SV=2	0	FALSE	87.182	17	26	27	26	1	1843	211.2	6.9	60.03	26
FALSE	High	Master Protein	O43264	O43264	ZW10	220	Centromere/kinetochore protein zw10 homolog OS=Homo sapiens OX=9606 GN=ZW10 PE=1 SV=3	0	FALSE	86.307	36	22	29	22	1	779	88.8	6.27	48.58	22
FALSE	High	Master Protein	P52292	P52292	KPNA2	221	Importin subunit alpha-1 OS=Homo sapiens OX=9606 GN=KPNA2 PE=1 SV=1	0	FALSE	86.199	37	15	27	15	1	529	57.8	5.4	74.5	15
FALSE	High	Master Protein	P52701	P52701	MSH6	222	DNA mismatch repair protein Msh6 OS=Homo sapiens OX=9606 GN=MSH6 PE=1 SV=2	0	FALSE	86.141	23	24	27	24	1	1360	152.7	6.9	52.27	24
FALSE	High	Master Protein	P50990	P50990	CCT8	223	T-complex protein 1 subunit theta OS=Homo sapiens OX=9606 GN=CCT8 PE=1 SV=4	0	FALSE	85.911	50	23	25	23	1	548	59.6	5.6	49.46	23
FALSE	High	Master Protein	P13010	P13010	XRCC5	224	X-ray repair cross-complementing protein 5 OS=Homo sapiens OX=9606 GN=XRCC5 PE=1 SV=3	0	FALSE	85.842	36	24	31	24	1	732	82.7	5.81	50.56	24
FALSE	High	Master Protein	Q14671	Q14671	PUM1	225	Pumilio homolog 1 OS=Homo sapiens OX=9606 GN=PUM1 PE=1 SV=3	0	FALSE	85.794	23	21	25	21	1	1186	126.4	6.84	48.57	21
FALSE	High	Master Protein	Q8NI27	Q8NI27	THOC2	226	THO complex subunit 2 OS=Homo sapiens OX=9606 GN=THOC2 PE=1 SV=2	0	FALSE	85.79	20	26	29	26	1	1593	182.7	8.44	56.18	26
FALSE	High	Master Protein	Q96KP1	Q96KP1	EXOC2	227	Exocyst complex component 2 OS=Homo sapiens OX=9606 GN=EXOC2 PE=1 SV=1	0	FALSE	85.657	32	26	28	26	1	924	104	6.9	57.96	26
FALSE	High	Master Protein	P28288	P28288	ABCD3	228	ATP-binding cassette sub-family D member 3 OS=Homo sapiens OX=9606 GN=ABCD3 PE=1 SV=1	0	FALSE	85.565	32	18	22	18	1	659	75.4	9.36	53.67	18
FALSE	High	Master Protein	O15371	O15371	EIF3D	229	Eukaryotic translation initiation factor 3 subunit D OS=Homo sapiens OX=9606 GN=EIF3D PE=1 SV=1	0	FALSE	85.553	39	16	21	16	1	548	63.9	6.05	48.78	16
FALSE	High	Master Protein	O43156	O43156	TTI1	230	TELO2-interacting protein 1 homolog OS=Homo sapiens OX=9606 GN=TTI1 PE=1 SV=3	0	FALSE	85.462	23	21	26	21	1	1089	122	5.97	53.66	21
FALSE	High	Master Protein	P78371	P78371	CCT2	231	T-complex protein 1 subunit beta OS=Homo sapiens OX=9606 GN=CCT2 PE=1 SV=4	0	FALSE	85.445	43	18	23	18	1	535	57.5	6.46	50.58	18
FALSE	High	Master Protein	Q68E01	Q68E01	INTS3	232	Integrator complex subunit 3 OS=Homo sapiens OX=9606 GN=INTS3 PE=1 SV=1	0	FALSE	85.282	27	22	24	22	1	1043	118	5.8	55.72	22
FALSE	High	Master Protein	Q14498	Q14498	RBM39	233	RNA-binding protein 39 OS=Homo sapiens OX=9606 GN=RBM39 PE=1 SV=2	0	FALSE	85.24	39	17	22	17	1	530	59.3	10.1	54.77	17
FALSE	High	Master Protein	O14744	O14744	PRMT5	234	Protein arginine N-methyltransferase 5 OS=Homo sapiens OX=9606 GN=PRMT5 PE=1 SV=4	0	FALSE	85.026	36	19	26	19	1	637	72.6	6.29	54.37	19
FALSE	High	Master Protein	Q9Y3T9	Q9Y3T9	NOC2L	235	Nucleolar complex protein 2 homolog OS=Homo sapiens OX=9606 GN=NOC2L PE=1 SV=4	0	FALSE	84.973	27	22	32	22	1	749	84.9	5.62	62.34	22
FALSE	High	Master Protein	P50570	P50570	DNM2	236	Dynamin-2 OS=Homo sapiens OX=9606 GN=DNM2 PE=1 SV=2	0	FALSE	84.826	28	24	30	24	1	870	98	7.44	51.56	24
FALSE	High	Master Protein	P21399	P21399	ACO1	237	Cytoplasmic aconitate hydratase OS=Homo sapiens OX=9606 GN=ACO1 PE=1 SV=3	0	FALSE	84.583	32	25	31	25	1	889	98.3	6.68	54.8	25
FALSE	High	Master Protein	Q7L8L6	Q7L8L6	FASTKD5	238	FAST kinase domain-containing protein 5, mitochondrial OS=Homo sapiens OX=9606 GN=FASTKD5 PE=1 SV=1	0	FALSE	84.567	37	23	24	23	1	764	86.5	8.13	44.56	23
FALSE	High	Master Protein	O95155	O95155	UBE4B	239	Ubiquitin conjugation factor E4 B OS=Homo sapiens OX=9606 GN=UBE4B PE=1 SV=1	0	FALSE	84.264	23	22	27	22	1	1302	146.1	6.55	50.67	22
FALSE	High	Master Protein	Q12906	Q12906	ILF3	240	Interleukin enhancer-binding factor 3 OS=Homo sapiens OX=9606 GN=ILF3 PE=1 SV=3	0	FALSE	83.749	23	18	25	18	1	894	95.3	8.76	62.7	18
FALSE	High	Master Protein	Q8TCG1	Q8TCG1	CIP2A	241	Protein CIP2A OS=Homo sapiens OX=9606 GN=CIP2A PE=1 SV=2	0	FALSE	83.604	28	25	28	25	1	905	102.1	6.23	53.99	25
FALSE	High	Master Protein	Q96A65	Q96A65	EXOC4	242	Exocyst complex component 4 OS=Homo sapiens OX=9606 GN=EXOC4 PE=1 SV=1	0	FALSE	83.039	30	22	25	22	1	974	110.4	6.49	42.78	22
FALSE	High	Master Protein	P33991	P33991	MCM4	243	DNA replication licensing factor MCM4 OS=Homo sapiens OX=9606 GN=MCM4 PE=1 SV=5	0	FALSE	82.77	36	22	25	22	1	863	96.5	6.74	51.78	22
FALSE	High	Master Protein	Q9NXF1	Q9NXF1	TEX10	244	Testis-expressed protein 10 OS=Homo sapiens OX=9606 GN=TEX10 PE=1 SV=2	0	FALSE	82.677	30	23	27	23	1	929	105.6	9.36	46.82	23
FALSE	High	Master Protein	Q969V3	Q969V3	NCLN	245	Nicalin OS=Homo sapiens OX=9606 GN=NCLN PE=1 SV=2	0	FALSE	82.5	39	17	20	17	1	563	62.9	6.89	54.58	17
FALSE	High	Master Protein	P12235	P12235	SLC25A4	246	ADP/ATP translocase 1 OS=Homo sapiens OX=9606 GN=SLC25A4 PE=1 SV=4	0	FALSE	82.358	42	16	32	2	1	298	33	9.76	74.58	16
FALSE	High	Master Protein	Q9Y262	Q9Y262	EIF3L	247	Eukaryotic translation initiation factor 3 subunit L OS=Homo sapiens OX=9606 GN=EIF3L PE=1 SV=1	0	FALSE	82.267	36	20	27	20	1	564	66.7	6.34	50.01	20
FALSE	High	Master Protein	P11940	P11940	PABPC1	248	Polyadenylate-binding protein 1 OS=Homo sapiens OX=9606 GN=PABPC1 PE=1 SV=2	0	FALSE	82.093	34	20	26	15	1	636	70.6	9.5	48.33	20
FALSE	High	Master Protein	P18124	P18124	RPL7	249	60S ribosomal protein L7 OS=Homo sapiens OX=9606 GN=RPL7 PE=1 SV=1	0	FALSE	81.87	56	17	26	17	1	248	29.2	10.65	60.64	17
FALSE	High	Master Protein	O75746	O75746	SLC25A12	250	Calcium-binding mitochondrial carrier protein Aralar1 OS=Homo sapiens OX=9606 GN=SLC25A12 PE=1 SV=2	0	FALSE	81.788	32	22	30	11	1	678	74.7	8.38	64.38	22
FALSE	High	Master Protein	P31930	P31930	UQCRC1	251	Cytochrome b-c1 complex subunit 1, mitochondrial OS=Homo sapiens OX=9606 GN=UQCRC1 PE=1 SV=3	0	FALSE	81.472	44	15	22	14	1	480	52.6	6.37	56.11	15
FALSE	High	Master Protein	P17812	P17812	CTPS1	252	CTP synthase 1 OS=Homo sapiens OX=9606 GN=CTPS1 PE=1 SV=2	0	FALSE	81.12	39	19	22	17	1	591	66.6	6.46	53.88	19
FALSE	High	Master Protein	Q9BW27	Q9BW27	NUP85	253	Nuclear pore complex protein Nup85 OS=Homo sapiens OX=9606 GN=NUP85 PE=1 SV=1	0	FALSE	80.98	37	20	24	20	1	656	75	5.55	52.93	20
FALSE	High	Master Protein	O60313	O60313	OPA1	254	Dynamin-like 120 kDa protein, mitochondrial OS=Homo sapiens OX=9606 GN=OPA1 PE=1 SV=3	0	FALSE	80.73	29	22	24	22	1	960	111.6	7.87	51.33	22
FALSE	High	Master Protein	Q08AM6	Q08AM6	VAC14	255	Protein VAC14 homolog OS=Homo sapiens OX=9606 GN=VAC14 PE=1 SV=1	0	FALSE	80.691	33	22	24	22	1	782	87.9	6.13	47.43	22
FALSE	High	Master Protein	P62826	P62826	RAN	256	GTP-binding nuclear protein Ran OS=Homo sapiens OX=9606 GN=RAN PE=1 SV=3	0	FALSE	80.376	48	13	25	13	1	216	24.4	7.49	72.02	13
FALSE	High	Master Protein	Q14139	Q14139	UBE4A	257	Ubiquitin conjugation factor E4 A OS=Homo sapiens OX=9606 GN=UBE4A PE=1 SV=2	0	FALSE	80.076	26	20	25	20	1	1066	122.5	5.24	59.55	20
FALSE	High	Master Protein	A5YKK6	A5YKK6	CNOT1	258	CCR4-NOT transcription complex subunit 1 OS=Homo sapiens OX=9606 GN=CNOT1 PE=1 SV=2	0	FALSE	79.078	13	26	27	26	1	2376	266.8	7.11	33.32	26
FALSE	High	Master Protein	P25205	P25205	MCM3	259	DNA replication licensing factor MCM3 OS=Homo sapiens OX=9606 GN=MCM3 PE=1 SV=3	0	FALSE	78.998	34	25	29	25	1	808	90.9	5.77	52.91	25
FALSE	High	Master Protein	O75153	O75153	CLUH	260	Clustered mitochondria protein homolog OS=Homo sapiens OX=9606 GN=CLUH PE=1 SV=2	0	FALSE	78.643	19	21	24	21	1	1309	146.6	6.13	54.65	21
FALSE	High	Master Protein	P46940	P46940	IQGAP1	261	Ras GTPase-activating-like protein IQGAP1 OS=Homo sapiens OX=9606 GN=IQGAP1 PE=1 SV=1	0	FALSE	78.579	18	23	24	22	1	1657	189.1	6.48	50.61	23
FALSE	High	Master Protein	Q9BPX3	Q9BPX3	NCAPG	262	Condensin complex subunit 3 OS=Homo sapiens OX=9606 GN=NCAPG PE=1 SV=1	0	FALSE	78.515	23	20	21	20	1	1015	114.3	5.59	44.77	20
FALSE	High	Master Protein	Q9NVI7	Q9NVI7	ATAD3A	263	ATPase family AAA domain-containing protein 3A OS=Homo sapiens OX=9606 GN=ATAD3A PE=1 SV=2	0	FALSE	77.631	36	22	27	7	1	634	71.3	8.98	65.59	22
FALSE	High	Master Protein	P11498	P11498	PC	264	Pyruvate carboxylase, mitochondrial OS=Homo sapiens OX=9606 GN=PC PE=1 SV=2	0	FALSE	77.093	28	24	25	24	1	1178	129.6	6.84	49.03	24
FALSE	High	Master Protein	P38606	P38606	ATP6V1A	265	V-type proton ATPase catalytic subunit A OS=Homo sapiens OX=9606 GN=ATP6V1A PE=1 SV=2	0	FALSE	77.055	46	21	25	21	1	617	68.3	5.52	39.79	21
FALSE	High	Master Protein	Q9NXE4	Q9NXE4	SMPD4	266	Sphingomyelin phosphodiesterase 4 OS=Homo sapiens OX=9606 GN=SMPD4 PE=1 SV=3	0	FALSE	76.943	28	21	28	21	1	866	97.7	8.27	46.19	21
FALSE	High	Master Protein	Q9UGJ1	Q9UGJ1	TUBGCP4	267	Gamma-tubulin complex component 4 OS=Homo sapiens OX=9606 GN=TUBGCP4 PE=1 SV=1	0	FALSE	76.836	32	15	21	15	1	667	76	6.65	48.46	15
FALSE	High	Master Protein	O00116	O00116	AGPS	268	Alkyldihydroxyacetonephosphate synthase, peroxisomal OS=Homo sapiens OX=9606 GN=AGPS PE=1 SV=1	0	FALSE	76.62	43	19	20	19	1	658	72.9	7.34	43.24	19
FALSE	High	Master Protein	Q9HCS7	Q9HCS7	XAB2	269	Pre-mRNA-splicing factor SYF1 OS=Homo sapiens OX=9606 GN=XAB2 PE=1 SV=2	0	FALSE	75.774	31	25	29	25	1	855	99.9	6.23	44.75	25
FALSE	High	Master Protein	Q6NUQ1	Q6NUQ1	RINT1	270	RAD50-interacting protein 1 OS=Homo sapiens OX=9606 GN=RINT1 PE=1 SV=1	0	FALSE	75.476	26	19	23	19	1	792	90.6	5.45	56.62	19
FALSE	High	Master Protein	Q9UHI6	Q9UHI6	DDX20	271	Probable ATP-dependent RNA helicase DDX20 OS=Homo sapiens OX=9606 GN=DDX20 PE=1 SV=2	0	FALSE	75.262	32	19	23	19	1	824	92.2	6.95	50.55	19
FALSE	High	Master Protein	Q9Y3P9	Q9Y3P9	RABGAP1	272	Rab GTPase-activating protein 1 OS=Homo sapiens OX=9606 GN=RABGAP1 PE=1 SV=3	0	FALSE	74.953	21	20	24	17	1	1069	121.7	5.25	46.58	20
FALSE	High	Master Protein	P09914	P09914	IFIT1	273	Interferon-induced protein with tetratricopeptide repeats 1 OS=Homo sapiens OX=9606 GN=IFIT1 PE=1 SV=2	0	FALSE	74.497	38	15	20	15	1	478	55.3	7.2	46.73	15
FALSE	High	Master Protein	Q5JTZ9	Q5JTZ9	AARS2	274	Alanine--tRNA ligase, mitochondrial OS=Homo sapiens OX=9606 GN=AARS2 PE=1 SV=1	0	FALSE	74.033	28	21	21	21	1	985	107.3	6.27	42.14	21
FALSE	High	Master Protein	O94906	O94906	PRPF6	275	Pre-mRNA-processing factor 6 OS=Homo sapiens OX=9606 GN=PRPF6 PE=1 SV=1	0	FALSE	74.025	27	22	24	22	1	941	106.9	8.25	39.46	22
FALSE	High	Master Protein	Q9NSD9	Q9NSD9	FARSB	276	Phenylalanine--tRNA ligase beta subunit OS=Homo sapiens OX=9606 GN=FARSB PE=1 SV=3	0	FALSE	73.87	35	20	25	20	1	589	66.1	6.84	51.98	20
FALSE	High	Master Protein	Q93034	Q93034	CUL5	277	Cullin-5 OS=Homo sapiens OX=9606 GN=CUL5 PE=1 SV=4	0	FALSE	73.774	31	23	25	23	1	780	90.9	7.94	51.91	23
FALSE	High	Master Protein	Q13435	Q13435	SF3B2	278	Splicing factor 3B subunit 2 OS=Homo sapiens OX=9606 GN=SF3B2 PE=1 SV=2	0	FALSE	73.026	27	21	25	21	1	895	100.2	5.67	55.41	21
FALSE	High	Master Protein	O60716	O60716	CTNND1	279	Catenin delta-1 OS=Homo sapiens OX=9606 GN=CTNND1 PE=1 SV=1	0	FALSE	72.738	25	18	22	18	1	968	108.1	6.23	45.89	18
FALSE	High	Master Protein	O94822	O94822	LTN1	280	E3 ubiquitin-protein ligase listerin OS=Homo sapiens OX=9606 GN=LTN1 PE=1 SV=6	0	FALSE	72.14	17	24	27	24	1	1766	200.4	6.25	41.03	24
FALSE	High	Master Protein	P13807	P13807	GYS1	281	Glycogen [starch] synthase, muscle OS=Homo sapiens OX=9606 GN=GYS1 PE=1 SV=2	0	FALSE	72.019	28	17	20	17	1	737	83.7	6.18	47.26	17
FALSE	High	Master Protein	P68032	P68032	ACTC1	282	Actin, alpha cardiac muscle 1 OS=Homo sapiens OX=9606 GN=ACTC1 PE=1 SV=1	0	FALSE	71.959	26	10	24	1	1	377	42	5.39	55.85	10
FALSE	High	Master Protein	O00159	O00159	MYO1C	283	Unconventional myosin-Ic OS=Homo sapiens OX=9606 GN=MYO1C PE=1 SV=4	0	FALSE	71.817	25	22	24	22	1	1063	121.6	9.41	43.6	22
FALSE	High	Master Protein	Q9NTI5	Q9NTI5	PDS5B	284	Sister chromatid cohesion protein PDS5 homolog B OS=Homo sapiens OX=9606 GN=PDS5B PE=1 SV=1	0	FALSE	71.747	18	19	23	16	1	1447	164.6	8.47	47.94	19
FALSE	High	Master Protein	O60678	O60678	PRMT3	285	Protein arginine N-methyltransferase 3 OS=Homo sapiens OX=9606 GN=PRMT3 PE=1 SV=4	0	FALSE	71.654	37	17	20	17	1	531	59.9	5.35	37.94	17
FALSE	High	Master Protein	O14787	O14787	TNPO2	286	Transportin-2 OS=Homo sapiens OX=9606 GN=TNPO2 PE=1 SV=3	0	FALSE	71.383	21	16	24	8	1	897	101.3	5.01	40.24	16
FALSE	High	Master Protein	Q7Z5K2	Q7Z5K2	WAPL	287	Wings apart-like protein homolog OS=Homo sapiens OX=9606 GN=WAPL PE=1 SV=1	0	FALSE	71.318	24	19	19	19	1	1190	132.9	5.44	30.52	19
FALSE	High	Master Protein	P26639	P26639	TARS1	288	Threonine--tRNA ligase, cytoplasmic OS=Homo sapiens OX=9606 GN=TARS PE=1 SV=3	0	FALSE	70.926	32	20	21	20	1	723	83.4	6.67	50.21	20
FALSE	High	Master Protein	Q9Y2X3	Q9Y2X3	NOP58	289	Nucleolar protein 58 OS=Homo sapiens OX=9606 GN=NOP58 PE=1 SV=1	0	FALSE	70.858	36	14	18	14	1	529	59.5	8.92	49.14	14
FALSE	High	Master Protein	P67809	P67809	YBX1	290	Nuclease-sensitive element-binding protein 1 OS=Homo sapiens OX=9606 GN=YBX1 PE=1 SV=3	0	FALSE	70.762	57	14	19	9	1	324	35.9	9.88	36.84	14
FALSE	High	Master Protein	Q02978	Q02978	SLC25A11	291	Mitochondrial 2-oxoglutarate/malate carrier protein OS=Homo sapiens OX=9606 GN=SLC25A11 PE=1 SV=3	0	FALSE	70.742	51	14	21	14	1	314	34	9.91	56.24	14
FALSE	High	Master Protein	Q96CS3	Q96CS3	FAF2	292	FAS-associated factor 2 OS=Homo sapiens OX=9606 GN=FAF2 PE=1 SV=2	0	FALSE	69.437	42	14	19	14	1	445	52.6	5.62	48.34	14
FALSE	High	Master Protein	O00567	O00567	NOP56	293	Nucleolar protein 56 OS=Homo sapiens OX=9606 GN=NOP56 PE=1 SV=4	0	FALSE	69.437	30	16	18	16	1	594	66	9.19	39.94	16
FALSE	High	Master Protein	O60684	O60684	KPNA6	294	Importin subunit alpha-7 OS=Homo sapiens OX=9606 GN=KPNA6 PE=1 SV=1	0	FALSE	69.412	34	17	20	9	1	536	60	4.98	52.98	17
FALSE	High	Master Protein	P42285	P42285	MTREX	295	Exosome RNA helicase MTR4 OS=Homo sapiens OX=9606 GN=MTREX PE=1 SV=3	0	FALSE	69.321	21	19	23	19	1	1042	117.7	6.52	30.46	19
FALSE	High	Master Protein	P62701	P62701	RPS4X	296	40S ribosomal protein S4, X isoform OS=Homo sapiens OX=9606 GN=RPS4X PE=1 SV=2	0	FALSE	69.174	58	17	26	17	1	263	29.6	10.15	43.87	17
FALSE	High	Master Protein	Q7Z4H7	Q7Z4H7	HAUS6	297	HAUS augmin-like complex subunit 6 OS=Homo sapiens OX=9606 GN=HAUS6 PE=1 SV=2	0	FALSE	68.873	25	19	21	19	1	955	108.6	6.47	40.81	19
FALSE	High	Master Protein	P09622	P09622	DLD	298	Dihydrolipoyl dehydrogenase, mitochondrial OS=Homo sapiens OX=9606 GN=DLD PE=1 SV=2	0	FALSE	68.439	32	15	24	15	1	509	54.1	7.85	62.6	15
FALSE	High	Master Protein	Q7L2E3	Q7L2E3	DHX30	299	Putative ATP-dependent RNA helicase DHX30 OS=Homo sapiens OX=9606 GN=DHX30 PE=1 SV=1	0	FALSE	68.324	23	25	26	25	1	1194	133.9	8.78	42.79	25
FALSE	High	Master Protein	Q9UP83	Q9UP83	COG5	300	Conserved oligomeric Golgi complex subunit 5 OS=Homo sapiens OX=9606 GN=COG5 PE=1 SV=3	0	FALSE	68.239	25	18	21	18	1	839	92.7	6.6	40.66	18
FALSE	High	Master Protein	Q9Y5X1	Q9Y5X1	SNX9	301	Sorting nexin-9 OS=Homo sapiens OX=9606 GN=SNX9 PE=1 SV=1	0	FALSE	67.727	33	17	21	17	1	595	66.6	5.58	29.24	17
FALSE	High	Master Protein	Q15042	Q15042	RAB3GAP1	302	Rab3 GTPase-activating protein catalytic subunit OS=Homo sapiens OX=9606 GN=RAB3GAP1 PE=1 SV=3	0	FALSE	67.363	22	17	20	17	1	981	110.5	5.55	32.19	17
FALSE	High	Master Protein	Q53GQ0	Q53GQ0	HSD17B12	303	Very-long-chain 3-oxoacyl-CoA reductase OS=Homo sapiens OX=9606 GN=HSD17B12 PE=1 SV=2	0	FALSE	67.243	52	13	18	13	1	312	34.3	9.32	53.92	13
FALSE	High	Master Protein	P46782	P46782	RPS5	304	40S ribosomal protein S5 OS=Homo sapiens OX=9606 GN=RPS5 PE=1 SV=4	0	FALSE	67.129	47	12	22	12	1	204	22.9	9.72	62	12
FALSE	High	Master Protein	P62424	P62424	RPL7A	305	60S ribosomal protein L7a OS=Homo sapiens OX=9606 GN=RPL7A PE=1 SV=2	0	FALSE	67.049	47	17	25	17	1	266	30	10.61	46.86	17
FALSE	High	Master Protein	Q02878	Q02878	RPL6	306	60S ribosomal protein L6 OS=Homo sapiens OX=9606 GN=RPL6 PE=1 SV=3	0	FALSE	66.772	35	13	18	13	1	288	32.7	10.58	48.52	13
FALSE	High	Master Protein	Q13144	Q13144	EIF2B5	307	Translation initiation factor eIF-2B subunit epsilon OS=Homo sapiens OX=9606 GN=EIF2B5 PE=1 SV=3	0	FALSE	66.743	28	19	22	19	1	721	80.3	5.08	36.31	19
FALSE	High	Master Protein	P06493	P06493	CDK1	308	Cyclin-dependent kinase 1 OS=Homo sapiens OX=9606 GN=CDK1 PE=1 SV=3	0	FALSE	66.607	66	16	22	14	1	297	34.1	8.4	45	16
FALSE	High	Master Protein	Q12788	Q12788	TBL3	309	Transducin beta-like protein 3 OS=Homo sapiens OX=9606 GN=TBL3 PE=1 SV=2	0	FALSE	66.579	32	18	22	18	1	808	89	6.9	36.99	18
FALSE	High	Master Protein	P12956	P12956	XRCC6	310	X-ray repair cross-complementing protein 6 OS=Homo sapiens OX=9606 GN=XRCC6 PE=1 SV=2	0	FALSE	66.531	29	15	23	15	1	609	69.8	6.64	46.07	15
FALSE	High	Master Protein	P40227	P40227	CCT6A	311	T-complex protein 1 subunit zeta OS=Homo sapiens OX=9606 GN=CCT6A PE=1 SV=3	0	FALSE	65.181	33	16	21	16	1	531	58	6.68	52.13	16
FALSE	High	Master Protein	Q9NSE4	Q9NSE4	IARS2	312	Isoleucine--tRNA ligase, mitochondrial OS=Homo sapiens OX=9606 GN=IARS2 PE=1 SV=2	0	FALSE	64.915	24	21	23	21	1	1012	113.7	7.2	41.53	21
FALSE	High	Master Protein	Q5T9A4	Q5T9A4	ATAD3B	313	ATPase family AAA domain-containing protein 3B OS=Homo sapiens OX=9606 GN=ATAD3B PE=1 SV=1	0	FALSE	64.893	33	20	22	5	1	648	72.5	9.2	52.77	20
FALSE	High	Master Protein	P52789	P52789	HK2	314	Hexokinase-2 OS=Homo sapiens OX=9606 GN=HK2 PE=1 SV=2	0	FALSE	64.23	24	17	20	15	1	917	102.3	6.05	42.85	17
FALSE	High	Master Protein	Q14527	Q14527	HLTF	315	Helicase-like transcription factor OS=Homo sapiens OX=9606 GN=HLTF PE=1 SV=2	0	FALSE	64.045	23	18	20	18	1	1009	113.9	8.6	31.76	18
FALSE	High	Master Protein	P07195	P07195	LDHB	316	L-lactate dehydrogenase B chain OS=Homo sapiens OX=9606 GN=LDHB PE=1 SV=2	0	FALSE	63.72	40	14	21	13	1	334	36.6	6.05	36.69	14
FALSE	High	Master Protein	P62906	P62906	RPL10A	317	60S ribosomal protein L10a OS=Homo sapiens OX=9606 GN=RPL10A PE=1 SV=2	0	FALSE	63.688	41	11	18	11	1	217	24.8	9.94	41.44	11
FALSE	High	Master Protein	Q2M389	Q2M389	WASHC4	318	WASH complex subunit 4 OS=Homo sapiens OX=9606 GN=WASHC4 PE=1 SV=2	0	FALSE	63.65	18	21	24	20	1	1173	136.3	7.44	39.45	21
FALSE	High	Master Protein	Q9H3U1	Q9H3U1	UNC45A	319	Protein unc-45 homolog A OS=Homo sapiens OX=9606 GN=UNC45A PE=1 SV=1	0	FALSE	63.49	24	18	21	18	1	944	103	6.07	43.87	18
FALSE	High	Master Protein	P43243	P43243	MATR3	320	Matrin-3 OS=Homo sapiens OX=9606 GN=MATR3 PE=1 SV=2	0	FALSE	63.298	24	17	21	17	1	847	94.6	6.25	44.09	17
FALSE	High	Master Protein	Q9Y512	Q9Y512	SAMM50	321	Sorting and assembly machinery component 50 homolog OS=Homo sapiens OX=9606 GN=SAMM50 PE=1 SV=3	0	FALSE	63.24	44	17	20	17	1	469	51.9	6.9	38.59	17
FALSE	High	Master Protein	Q92797	Q92797	SYMPK	322	Symplekin OS=Homo sapiens OX=9606 GN=SYMPK PE=1 SV=2	0	FALSE	63.131	22	19	20	19	1	1274	141.1	6.13	36.53	19
FALSE	High	Master Protein	Q8IXI1	Q8IXI1	RHOT2	323	Mitochondrial Rho GTPase 2 OS=Homo sapiens OX=9606 GN=RHOT2 PE=1 SV=2	0	FALSE	63.104	31	13	15	13	1	618	68.1	5.86	39.97	13
FALSE	High	Master Protein	P15880	P15880	RPS2	324	40S ribosomal protein S2 OS=Homo sapiens OX=9606 GN=RPS2 PE=1 SV=2	0	FALSE	63.052	43	12	23	12	1	293	31.3	10.24	41.76	12
FALSE	High	Master Protein	Q9Y5V3	Q9Y5V3	MAGED1	325	Melanoma-associated antigen D1 OS=Homo sapiens OX=9606 GN=MAGED1 PE=1 SV=3	0	FALSE	62.538	23	16	18	14	1	778	86.1	5.83	45.38	16
FALSE	High	Master Protein	Q99623	Q99623	PHB2	326	Prohibitin-2 OS=Homo sapiens OX=9606 GN=PHB2 PE=1 SV=2	0	FALSE	62.529	47	12	17	12	1	299	33.3	9.83	37.62	12
FALSE	High	Master Protein	Q7Z4Q2	Q7Z4Q2	HEATR3	327	HEAT repeat-containing protein 3 OS=Homo sapiens OX=9606 GN=HEATR3 PE=1 SV=2	0	FALSE	62.286	28	17	19	17	1	680	74.5	5.11	42.88	17
FALSE	High	Master Protein	Q08945	Q08945	SSRP1	328	FACT complex subunit SSRP1 OS=Homo sapiens OX=9606 GN=SSRP1 PE=1 SV=1	0	FALSE	62.174	30	20	23	20	1	709	81	6.87	32.76	20
FALSE	High	Master Protein	Q9UPT5	Q9UPT5	EXOC7	329	Exocyst complex component 7 OS=Homo sapiens OX=9606 GN=EXOC7 PE=1 SV=3	0	FALSE	61.906	32	18	20	18	1	735	83.3	6.79	31.95	18
FALSE	High	Master Protein	Q9Y4W2	Q9Y4W2	LAS1L	330	Ribosomal biogenesis protein LAS1L OS=Homo sapiens OX=9606 GN=LAS1L PE=1 SV=2	0	FALSE	61.662	31	16	18	16	1	734	83	4.73	43.56	16
FALSE	High	Master Protein	O60645	O60645	EXOC3	331	Exocyst complex component 3 OS=Homo sapiens OX=9606 GN=EXOC3 PE=1 SV=2	0	FALSE	61.458	26	17	21	17	1	756	86.8	6.11	44.76	17
FALSE	High	Master Protein	Q14157	Q14157	UBAP2L	332	Ubiquitin-associated protein 2-like OS=Homo sapiens OX=9606 GN=UBAP2L PE=1 SV=2	0	FALSE	61.35	19	13	15	13	1	1087	114.5	7.11	39.44	13
FALSE	High	Master Protein	Q14739	Q14739	LBR	333	Lamin-B receptor OS=Homo sapiens OX=9606 GN=LBR PE=1 SV=2	0	FALSE	61.175	22	11	17	11	1	615	70.7	9.36	39.84	11
FALSE	High	Master Protein	P61247	P61247	RPS3A	334	40S ribosomal protein S3a OS=Homo sapiens OX=9606 GN=RPS3A PE=1 SV=2	0	FALSE	60.826	55	16	23	16	1	264	29.9	9.73	36.21	16
FALSE	High	Master Protein	P31040	P31040	SDHA	335	Succinate dehydrogenase [ubiquinone] flavoprotein subunit, mitochondrial OS=Homo sapiens OX=9606 GN=SDHA PE=1 SV=2	0	FALSE	60.583	31	15	19	15	1	664	72.6	7.39	27.74	15
FALSE	High	Master Protein	Q9UHB9	Q9UHB9	SRP68	336	Signal recognition particle subunit SRP68 OS=Homo sapiens OX=9606 GN=SRP68 PE=1 SV=2	0	FALSE	60.58	33	17	18	17	1	627	70.7	8.56	37.28	17
FALSE	High	Master Protein	O60763	O60763	USO1	337	General vesicular transport factor p115 OS=Homo sapiens OX=9606 GN=USO1 PE=1 SV=2	0	FALSE	60.478	22	16	16	16	1	962	107.8	4.91	39.99	16
FALSE	High	Master Protein	Q5VZE5	Q5VZE5	NAA35	338	N-alpha-acetyltransferase 35, NatC auxiliary subunit OS=Homo sapiens OX=9606 GN=NAA35 PE=1 SV=1	0	FALSE	60.411	31	20	21	20	1	725	83.6	7.05	29.77	20
FALSE	High	Master Protein	P46060	P46060	RANGAP1	339	Ran GTPase-activating protein 1 OS=Homo sapiens OX=9606 GN=RANGAP1 PE=1 SV=1	0	FALSE	59.809	41	18	20	18	1	587	63.5	4.68	45.16	18
FALSE	High	Master Protein	Q9UNF1	Q9UNF1	MAGED2	340	Melanoma-associated antigen D2 OS=Homo sapiens OX=9606 GN=MAGED2 PE=1 SV=2	0	FALSE	59.621	38	20	22	19	1	606	64.9	9.32	26.11	20
FALSE	High	Master Protein	P26641	P26641	EEF1G	341	Elongation factor 1-gamma OS=Homo sapiens OX=9606 GN=EEF1G PE=1 SV=3	0	FALSE	59.58	30	14	17	14	1	437	50.1	6.67	32.41	14
FALSE	High	Master Protein	Q96D09	Q96D09	GPRASP2	342	G-protein coupled receptor-associated sorting protein 2 OS=Homo sapiens OX=9606 GN=GPRASP2 PE=1 SV=1	0	FALSE	59.541	25	16	22	16	1	838	93.7	5.01	48.08	16
FALSE	High	Master Protein	Q9P2R3	Q9P2R3	ANKFY1	343	Rabankyrin-5 OS=Homo sapiens OX=9606 GN=ANKFY1 PE=1 SV=2	0	FALSE	59.019	19	17	17	17	1	1169	128.3	6.1	37.98	17
FALSE	High	Master Protein	O60488	O60488	ACSL4	344	Long-chain-fatty-acid--CoA ligase 4 OS=Homo sapiens OX=9606 GN=ACSL4 PE=1 SV=2	0	FALSE	58.977	36	17	18	15	1	711	79.1	8.38	36.63	17
FALSE	High	Master Protein	P62241	P62241	RPS8	345	40S ribosomal protein S8 OS=Homo sapiens OX=9606 GN=RPS8 PE=1 SV=2	0	FALSE	58.948	59	12	20	12	1	208	24.2	10.32	49.45	12
FALSE	High	Master Protein	P22087	P22087	FBL	346	rRNA 2'-O-methyltransferase fibrillarin OS=Homo sapiens OX=9606 GN=FBL PE=1 SV=2	0	FALSE	58.945	39	12	18	12	1	321	33.8	10.18	40.57	12
FALSE	High	Master Protein	Q9Y5A9	Q9Y5A9	YTHDF2	347	YTH domain-containing family protein 2 OS=Homo sapiens OX=9606 GN=YTHDF2 PE=1 SV=2	0	FALSE	58.711	22	11	14	11	1	579	62.3	8.79	31.13	11
FALSE	High	Master Protein	Q9H9A6	Q9H9A6	LRRC40	348	Leucine-rich repeat-containing protein 40 OS=Homo sapiens OX=9606 GN=LRRC40 PE=1 SV=1	0	FALSE	58.651	39	18	21	18	1	602	68.2	6.43	36.08	18
FALSE	High	Master Protein	Q92499	Q92499	DDX1	349	ATP-dependent RNA helicase DDX1 OS=Homo sapiens OX=9606 GN=DDX1 PE=1 SV=2	0	FALSE	58.547	29	17	18	17	1	740	82.4	7.23	41.22	17
FALSE	High	Master Protein	Q66K14	Q66K14	TBC1D9B	350	TBC1 domain family member 9B OS=Homo sapiens OX=9606 GN=TBC1D9B PE=1 SV=3	0	FALSE	58.489	17	17	21	17	1	1250	140.4	5.25	30.85	17
FALSE	High	Master Protein	Q14257	Q14257	RCN2	351	Reticulocalbin-2 OS=Homo sapiens OX=9606 GN=RCN2 PE=1 SV=1	0	FALSE	58.451	42	12	13	12	1	317	36.9	4.4	41.25	12
FALSE	High	Master Protein	Q9H993	Q9H993	ARMT1	352	Protein-glutamate O-methyltransferase OS=Homo sapiens OX=9606 GN=ARMT1 PE=1 SV=1	0	FALSE	58.391	29	13	16	13	1	441	51.1	5.76	47.08	13
FALSE	High	Master Protein	Q13616	Q13616	CUL1	353	Cullin-1 OS=Homo sapiens OX=9606 GN=CUL1 PE=1 SV=2	0	FALSE	58.374	26	18	20	18	1	776	89.6	8	29.87	18
FALSE	High	Master Protein	Q53R41	Q53R41	FASTKD1	354	FAST kinase domain-containing protein 1, mitochondrial OS=Homo sapiens OX=9606 GN=FASTKD1 PE=1 SV=1	0	FALSE	58.353	24	17	19	17	1	847	97.3	7.74	31.11	17
FALSE	High	Master Protein	Q9H9B4	Q9H9B4	SFXN1	355	Sideroflexin-1 OS=Homo sapiens OX=9606 GN=SFXN1 PE=1 SV=4	0	FALSE	58.35	42	12	17	12	1	322	35.6	9.07	44.96	12
FALSE	High	Master Protein	P31689	P31689	DNAJA1	356	DnaJ homolog subfamily A member 1 OS=Homo sapiens OX=9606 GN=DNAJA1 PE=1 SV=2	0	FALSE	58.056	40	13	18	13	1	397	44.8	7.08	36.6	13
FALSE	High	Master Protein	P46777	P46777	RPL5	357	60S ribosomal protein L5 OS=Homo sapiens OX=9606 GN=RPL5 PE=1 SV=3	0	FALSE	57.906	34	10	18	10	1	297	34.3	9.72	27.6	10
FALSE	High	Master Protein	O75146	O75146	HIP1R	358	Huntingtin-interacting protein 1-related protein OS=Homo sapiens OX=9606 GN=HIP1R PE=1 SV=2	0	FALSE	57.811	17	15	16	15	1	1068	119.3	6.67	34.92	15
FALSE	High	Master Protein	Q9NZ01	Q9NZ01	TECR	359	Very-long-chain enoyl-CoA reductase OS=Homo sapiens OX=9606 GN=TECR PE=1 SV=1	0	FALSE	57.71	25	10	18	10	1	308	36	9.45	46.53	10
FALSE	High	Master Protein	Q9BVP2	Q9BVP2	GNL3	360	Guanine nucleotide-binding protein-like 3 OS=Homo sapiens OX=9606 GN=GNL3 PE=1 SV=2	0	FALSE	57.659	30	16	18	15	1	549	62	9.16	48.13	16
FALSE	High	Master Protein	Q92974	Q92974	ARHGEF2	361	Rho guanine nucleotide exchange factor 2 OS=Homo sapiens OX=9606 GN=ARHGEF2 PE=1 SV=4	0	FALSE	57.525	26	19	19	19	1	986	111.5	7.27	35.6	19
FALSE	High	Master Protein	P27635	P27635	RPL10	362	60S ribosomal protein L10 OS=Homo sapiens OX=9606 GN=RPL10 PE=1 SV=4	0	FALSE	57.064	49	11	20	11	1	214	24.6	10.08	53.33	11
FALSE	High	Master Protein	Q92900	Q92900	UPF1	363	Regulator of nonsense transcripts 1 OS=Homo sapiens OX=9606 GN=UPF1 PE=1 SV=2	0	FALSE	57.058	18	17	18	17	1	1129	124.3	6.61	40.55	17
FALSE	High	Master Protein	O00411	O00411	POLRMT	364	DNA-directed RNA polymerase, mitochondrial OS=Homo sapiens OX=9606 GN=POLRMT PE=1 SV=2	0	FALSE	56.863	15	16	19	16	1	1230	138.5	8.98	26.87	16
FALSE	High	Master Protein	Q99570	Q99570	PIK3R4	365	Phosphoinositide 3-kinase regulatory subunit 4 OS=Homo sapiens OX=9606 GN=PIK3R4 PE=1 SV=3	0	FALSE	56.817	18	20	20	20	1	1358	153	7.17	38.97	20
FALSE	High	Master Protein	P23526	P23526	AHCY	366	Adenosylhomocysteinase OS=Homo sapiens OX=9606 GN=AHCY PE=1 SV=4	0	FALSE	56.716	39	15	17	14	1	432	47.7	6.34	37.08	15
FALSE	High	Master Protein	P52732	P52732	KIF11	367	Kinesin-like protein KIF11 OS=Homo sapiens OX=9606 GN=KIF11 PE=1 SV=2	0	FALSE	56.666	18	16	17	16	1	1056	119.1	5.64	24.8	16
FALSE	High	Master Protein	P38919	P38919	EIF4A3	368	Eukaryotic initiation factor 4A-III OS=Homo sapiens OX=9606 GN=EIF4A3 PE=1 SV=4	0	FALSE	56.236	30	15	18	11	1	411	46.8	6.73	39.13	15
FALSE	High	Master Protein	P67775	P67775	PPP2CA	369	Serine/threonine-protein phosphatase 2A catalytic subunit alpha isoform OS=Homo sapiens OX=9606 GN=PPP2CA PE=1 SV=1	0	FALSE	56.063	54	13	15	13	1	309	35.6	5.54	42.69	13
FALSE	High	Master Protein	Q99707	Q99707	MTR	370	Methionine synthase OS=Homo sapiens OX=9606 GN=MTR PE=1 SV=2	0	FALSE	55.972	15	16	19	16	1	1265	140.4	5.58	30.3	16
FALSE	High	Master Protein	Q14126	Q14126	DSG2	371	Desmoglein-2 OS=Homo sapiens OX=9606 GN=DSG2 PE=1 SV=2	0	FALSE	55.784	19	14	17	14	1	1118	122.2	5.24	36.23	14
FALSE	High	Master Protein	Q8WUM4	Q8WUM4	PDCD6IP	372	Programmed cell death 6-interacting protein OS=Homo sapiens OX=9606 GN=PDCD6IP PE=1 SV=1	0	FALSE	55.631	25	17	17	17	1	868	96	6.52	27.3	17
FALSE	High	Master Protein	P45880	P45880	VDAC2	373	Voltage-dependent anion-selective channel protein 2 OS=Homo sapiens OX=9606 GN=VDAC2 PE=1 SV=2	0	FALSE	55.535	49	11	16	11	1	294	31.5	7.56	45.05	11
FALSE	High	Master Protein	P55265	P55265	ADAR	374	Double-stranded RNA-specific adenosine deaminase OS=Homo sapiens OX=9606 GN=ADAR PE=1 SV=4	0	FALSE	55.502	17	16	17	16	1	1226	136	8.65	36.29	16
FALSE	High	Master Protein	Q9NRZ9	Q9NRZ9	HELLS	375	Lymphoid-specific helicase OS=Homo sapiens OX=9606 GN=HELLS PE=1 SV=1	0	FALSE	55.475	21	17	20	17	1	838	97	7.93	36.05	17
FALSE	High	Master Protein	P43246	P43246	MSH2	376	DNA mismatch repair protein Msh2 OS=Homo sapiens OX=9606 GN=MSH2 PE=1 SV=1	0	FALSE	55.309	22	17	18	17	1	934	104.7	5.77	33.62	17
FALSE	High	Master Protein	P30837	P30837	ALDH1B1	377	Aldehyde dehydrogenase X, mitochondrial OS=Homo sapiens OX=9606 GN=ALDH1B1 PE=1 SV=3	0	FALSE	54.723	33	13	15	12	1	517	57.2	6.8	34.94	13
FALSE	High	Master Protein	Q9UBB6	Q9UBB6	NCDN	378	Neurochondrin OS=Homo sapiens OX=9606 GN=NCDN PE=1 SV=1	0	FALSE	54.489	22	13	15	13	1	729	78.8	5.48	31.32	13
FALSE	High	Master Protein	Q8TAG9	Q8TAG9	EXOC6	379	Exocyst complex component 6 OS=Homo sapiens OX=9606 GN=EXOC6 PE=1 SV=3	0	FALSE	54.134	26	17	18	17	1	804	93.7	6.2	34.21	17
FALSE	High	Master Protein	O00148	O00148	DDX39A	380	ATP-dependent RNA helicase DDX39A OS=Homo sapiens OX=9606 GN=DDX39A PE=1 SV=2	0	FALSE	53.959	27	12	18	5	1	427	49.1	5.68	37.62	12
FALSE	High	Master Protein	Q16531	Q16531	DDB1	381	DNA damage-binding protein 1 OS=Homo sapiens OX=9606 GN=DDB1 PE=1 SV=1	0	FALSE	53.947	21	18	20	18	1	1140	126.9	5.26	32.42	18
FALSE	High	Master Protein	Q9UPN7	Q9UPN7	PPP6R1	382	Serine/threonine-protein phosphatase 6 regulatory subunit 1 OS=Homo sapiens OX=9606 GN=PPP6R1 PE=1 SV=5	0	FALSE	53.782	25	14	16	14	1	881	96.7	4.55	36.73	14
FALSE	High	Master Protein	Q9UBB4	Q9UBB4	ATXN10	383	Ataxin-10 OS=Homo sapiens OX=9606 GN=ATXN10 PE=1 SV=1	0	FALSE	53.624	36	14	14	14	1	475	53.5	5.25	33.32	14
FALSE	High	Master Protein	P05388	P05388	RPLP0	384	60S acidic ribosomal protein P0 OS=Homo sapiens OX=9606 GN=RPLP0 PE=1 SV=1	0	FALSE	53.607	48	11	14	11	1	317	34.3	5.97	45.71	11
FALSE	High	Master Protein	P40763	P40763	STAT3	385	Signal transducer and activator of transcription 3 OS=Homo sapiens OX=9606 GN=STAT3 PE=1 SV=2	0	FALSE	53.408	24	14	15	14	1	770	88	6.3	40.73	14
FALSE	High	Master Protein	P29144	P29144	TPP2	386	Tripeptidyl-peptidase 2 OS=Homo sapiens OX=9606 GN=TPP2 PE=1 SV=4	0	FALSE	53.299	17	17	18	17	1	1249	138.3	6.32	28.4	17
FALSE	High	Master Protein	Q16795	Q16795	NDUFA9	387	NADH dehydrogenase [ubiquinone] 1 alpha subcomplex subunit 9, mitochondrial OS=Homo sapiens OX=9606 GN=NDUFA9 PE=1 SV=2	0	FALSE	53.247	45	14	16	14	1	377	42.5	9.8	33.18	14
FALSE	High	Master Protein	P61978	P61978	HNRNPK	388	Heterogeneous nuclear ribonucleoprotein K OS=Homo sapiens OX=9606 GN=HNRNPK PE=1 SV=1	0	FALSE	53.002	38	13	16	13	1	463	50.9	5.54	42.77	13
FALSE	High	Master Protein	P61163	P61163	ACTR1A	389	Alpha-centractin OS=Homo sapiens OX=9606 GN=ACTR1A PE=1 SV=1	0	FALSE	52.908	44	11	14	6	1	376	42.6	6.64	38.58	11
FALSE	High	Master Protein	P30566	P30566	ADSL	390	Adenylosuccinate lyase OS=Homo sapiens OX=9606 GN=ADSL PE=1 SV=2	0	FALSE	52.846	34	11	14	11	1	484	54.9	7.11	39.75	11
FALSE	High	Master Protein	O75534	O75534	CSDE1	391	Cold shock domain-containing protein E1 OS=Homo sapiens OX=9606 GN=CSDE1 PE=1 SV=2	0	FALSE	52.718	27	17	19	17	1	798	88.8	6.25	24.4	17
FALSE	High	Master Protein	P61619	P61619	SEC61A1	392	Protein transport protein Sec61 subunit alpha isoform 1 OS=Homo sapiens OX=9606 GN=SEC61A1 PE=1 SV=2	0	FALSE	52.568	19	11	17	11	1	476	52.2	8.06	36.02	11
FALSE	High	Master Protein	Q9NZB2	Q9NZB2	FAM120A	393	Constitutive coactivator of PPAR-gamma-like protein 1 OS=Homo sapiens OX=9606 GN=FAM120A PE=1 SV=2	0	FALSE	52.473	17	13	15	13	1	1118	121.8	8.88	33.22	13
FALSE	High	Master Protein	P08243	P08243	ASNS	394	Asparagine synthetase [glutamine-hydrolyzing] OS=Homo sapiens OX=9606 GN=ASNS PE=1 SV=4	0	FALSE	52.324	27	12	14	12	1	561	64.3	6.86	31.29	12
FALSE	High	Master Protein	P55036	P55036	PSMD4	395	26S proteasome non-ATPase regulatory subunit 4 OS=Homo sapiens OX=9606 GN=PSMD4 PE=1 SV=1	0	FALSE	52.318	32	10	13	9	1	377	40.7	4.79	30.67	10
FALSE	High	Master Protein	P61221	P61221	ABCE1	396	ATP-binding cassette sub-family E member 1 OS=Homo sapiens OX=9606 GN=ABCE1 PE=1 SV=1	0	FALSE	52.22	28	12	15	12	1	599	67.3	8.34	42.49	12
FALSE	High	Master Protein	Q53H12	Q53H12	AGK	397	Acylglycerol kinase, mitochondrial OS=Homo sapiens OX=9606 GN=AGK PE=1 SV=2	0	FALSE	52.129	40	11	13	11	1	422	47.1	8.09	40.15	11
FALSE	High	Master Protein	P35232	P35232	PHB	398	Prohibitin OS=Homo sapiens OX=9606 GN=PHB PE=1 SV=1	0	FALSE	52.023	64	14	16	14	1	272	29.8	5.76	42.68	14
FALSE	High	Master Protein	Q6P2Q9	Q6P2Q9	PRPF8	399	Pre-mRNA-processing-splicing factor 8 OS=Homo sapiens OX=9606 GN=PRPF8 PE=1 SV=2	0	FALSE	51.892	9	19	22	19	1	2335	273.4	8.84	27.86	19
FALSE	High	Master Protein	Q9UKN8	Q9UKN8	GTF3C4	400	General transcription factor 3C polypeptide 4 OS=Homo sapiens OX=9606 GN=GTF3C4 PE=1 SV=2	0	FALSE	51.797	25	20	21	20	1	822	91.9	6.65	31.03	20
FALSE	High	Master Protein	P35613	P35613	BSG	401	Basigin OS=Homo sapiens OX=9606 GN=BSG PE=1 SV=2	0	FALSE	51.658	34	9	14	9	1	385	42.2	5.66	38.76	9
FALSE	High	Master Protein	P30153	P30153	PPP2R1A	402	Serine/threonine-protein phosphatase 2A 65 kDa regulatory subunit A alpha isoform OS=Homo sapiens OX=9606 GN=PPP2R1A PE=1 SV=4	0	FALSE	51.451	26	12	14	10	1	589	65.3	5.11	31.39	12
FALSE	High	Master Protein	Q6UB35	Q6UB35	MTHFD1L	403	Monofunctional C1-tetrahydrofolate synthase, mitochondrial OS=Homo sapiens OX=9606 GN=MTHFD1L PE=1 SV=1	0	FALSE	51.373	19	14	15	14	1	978	105.7	8.06	30.81	14
FALSE	High	Master Protein	P33992	P33992	MCM5	404	DNA replication licensing factor MCM5 OS=Homo sapiens OX=9606 GN=MCM5 PE=1 SV=5	0	FALSE	51.243	26	15	18	15	1	734	82.2	8.37	41.31	15
FALSE	High	Master Protein	P18621	P18621	RPL17	405	60S ribosomal protein L17 OS=Homo sapiens OX=9606 GN=RPL17 PE=1 SV=3	0	FALSE	51.232	52	9	13	9	1	184	21.4	10.17	34.2	9
FALSE	High	Master Protein	Q9BZE4	Q9BZE4	GTPBP4	406	Nucleolar GTP-binding protein 1 OS=Homo sapiens OX=9606 GN=GTPBP4 PE=1 SV=3	0	FALSE	50.96	31	18	19	18	1	634	73.9	9.5	21.15	18
FALSE	High	Master Protein	Q96ER3	Q96ER3	SAAL1	407	Protein SAAL1 OS=Homo sapiens OX=9606 GN=SAAL1 PE=1 SV=2	0	FALSE	50.951	37	13	16	13	1	474	53.5	4.5	30.79	13
FALSE	High	Master Protein	Q96G03	Q96G03	PGM2	408	Phosphoglucomutase-2 OS=Homo sapiens OX=9606 GN=PGM2 PE=1 SV=4	0	FALSE	50.775	27	11	15	11	1	612	68.2	6.73	30.83	11
FALSE	High	Master Protein	Q9NRF8	Q9NRF8	CTPS2	409	CTP synthase 2 OS=Homo sapiens OX=9606 GN=CTPS2 PE=1 SV=1	0	FALSE	50.768	36	16	16	14	1	586	65.6	6.9	38.06	16
FALSE	High	Master Protein	P55795	P55795	HNRNPH2	410	Heterogeneous nuclear ribonucleoprotein H2 OS=Homo sapiens OX=9606 GN=HNRNPH2 PE=1 SV=1	0	FALSE	50.337	31	10	18	4	1	449	49.2	6.3	35.37	10
FALSE	High	Master Protein	Q9UNS1	Q9UNS1	TIMELESS	411	Protein timeless homolog OS=Homo sapiens OX=9606 GN=TIMELESS PE=1 SV=2	0	FALSE	50.083	16	16	17	16	1	1208	138.6	5.4	28.57	16
FALSE	High	Master Protein	P50454	P50454	SERPINH1	412	Serpin H1 OS=Homo sapiens OX=9606 GN=SERPINH1 PE=1 SV=2	0	FALSE	49.837	39	11	13	11	1	418	46.4	8.69	32	11
FALSE	High	Master Protein	Q9BTW9	Q9BTW9	TBCD	413	Tubulin-specific chaperone D OS=Homo sapiens OX=9606 GN=TBCD PE=1 SV=2	0	FALSE	49.829	16	15	16	15	1	1192	132.5	6.19	23.15	15
FALSE	High	Master Protein	Q15477	Q15477	SKIV2L	414	Helicase SKI2W OS=Homo sapiens OX=9606 GN=SKIV2L PE=1 SV=3	0	FALSE	49.804	16	14	15	14	1	1246	137.7	6.06	37.25	14
FALSE	High	Master Protein	P39656	P39656	DDOST	415	Dolichyl-diphosphooligosaccharide--protein glycosyltransferase 48 kDa subunit OS=Homo sapiens OX=9606 GN=DDOST PE=1 SV=4	0	FALSE	49.685	37	11	15	11	1	456	50.8	6.55	39.95	11
FALSE	High	Master Protein	Q15645	Q15645	TRIP13	416	Pachytene checkpoint protein 2 homolog OS=Homo sapiens OX=9606 GN=TRIP13 PE=1 SV=2	0	FALSE	49.542	30	11	16	11	1	432	48.5	6.09	37.24	11
FALSE	High	Master Protein	Q9Y2V7	Q9Y2V7	COG6	417	Conserved oligomeric Golgi complex subunit 6 OS=Homo sapiens OX=9606 GN=COG6 PE=1 SV=2	0	FALSE	49.255	29	12	15	12	1	657	73.2	5.76	41.67	12
FALSE	High	Master Protein	O15269	O15269	SPTLC1	418	Serine palmitoyltransferase 1 OS=Homo sapiens OX=9606 GN=SPTLC1 PE=1 SV=1	0	FALSE	49.249	29	13	15	13	1	473	52.7	6.01	25.98	13
FALSE	High	Master Protein	P63010	P63010	AP2B1	419	AP-2 complex subunit beta OS=Homo sapiens OX=9606 GN=AP2B1 PE=1 SV=1	0	FALSE	49.044	18	17	17	7	1	937	104.5	5.38	21.3	17
FALSE	High	Master Protein	P62753	P62753	RPS6	420	40S ribosomal protein S6 OS=Homo sapiens OX=9606 GN=RPS6 PE=1 SV=1	0	FALSE	48.886	34	9	14	9	1	249	28.7	10.84	40.23	9
FALSE	High	Master Protein	P62280	P62280	RPS11	421	40S ribosomal protein S11 OS=Homo sapiens OX=9606 GN=RPS11 PE=1 SV=3	0	FALSE	48.843	53	10	17	10	1	158	18.4	10.3	41.94	10
FALSE	High	Master Protein	O14828	O14828	SCAMP3	422	Secretory carrier-associated membrane protein 3 OS=Homo sapiens OX=9606 GN=SCAMP3 PE=1 SV=3	0	FALSE	48.8	31	8	12	8	1	347	38.3	7.64	37.2	8
FALSE	High	Master Protein	P20020	P20020	ATP2B1	423	Plasma membrane calcium-transporting ATPase 1 OS=Homo sapiens OX=9606 GN=ATP2B1 PE=1 SV=3	0	FALSE	48.744	14	14	15	9	1	1258	138.7	6.04	31.73	14
FALSE	High	Master Protein	Q9BUQ8	Q9BUQ8	DDX23	424	Probable ATP-dependent RNA helicase DDX23 OS=Homo sapiens OX=9606 GN=DDX23 PE=1 SV=3	0	FALSE	48.543	19	16	19	16	1	820	95.5	9.55	34.91	16
FALSE	High	Master Protein	Q99460	Q99460	PSMD1	425	26S proteasome non-ATPase regulatory subunit 1 OS=Homo sapiens OX=9606 GN=PSMD1 PE=1 SV=2	0	FALSE	47.851	18	13	17	13	1	953	105.8	5.39	26.93	13
FALSE	High	Master Protein	P27708	P27708	CAD	426	CAD protein OS=Homo sapiens OX=9606 GN=CAD PE=1 SV=3	0	FALSE	47.455	9	16	16	16	1	2225	242.8	6.46	32.63	16
FALSE	High	Master Protein	Q96CW1	Q96CW1	AP2M1	427	AP-2 complex subunit mu OS=Homo sapiens OX=9606 GN=AP2M1 PE=1 SV=2	0	FALSE	47.325	33	13	17	13	1	435	49.6	9.54	22.78	13
FALSE	High	Master Protein	P11177	P11177	PDHB	428	Pyruvate dehydrogenase E1 component subunit beta, mitochondrial OS=Homo sapiens OX=9606 GN=PDHB PE=1 SV=3	0	FALSE	47.243	39	11	15	11	1	359	39.2	6.65	32.18	11
FALSE	High	Master Protein	Q96JJ3	Q96JJ3	ELMO2	429	Engulfment and cell motility protein 2 OS=Homo sapiens OX=9606 GN=ELMO2 PE=1 SV=2	0	FALSE	47.087	27	14	17	14	1	720	82.6	5.9	26.56	14
FALSE	High	Master Protein	Q9H2M9	Q9H2M9	RAB3GAP2	430	Rab3 GTPase-activating protein non-catalytic subunit OS=Homo sapiens OX=9606 GN=RAB3GAP2 PE=1 SV=1	0	FALSE	46.622	13	15	16	15	1	1393	155.9	5.62	24.29	15
FALSE	High	Master Protein	P52597	P52597	HNRNPF	431	Heterogeneous nuclear ribonucleoprotein F OS=Homo sapiens OX=9606 GN=HNRNPF PE=1 SV=3	0	FALSE	46.472	32	9	13	7	1	415	45.6	5.58	27.73	9
FALSE	High	Master Protein	O15270	O15270	SPTLC2	432	Serine palmitoyltransferase 2 OS=Homo sapiens OX=9606 GN=SPTLC2 PE=1 SV=1	0	FALSE	46.251	33	14	15	14	1	562	62.9	7.78	18.22	14
FALSE	High	Master Protein	Q6P3X3	Q6P3X3	TTC27	433	Tetratricopeptide repeat protein 27 OS=Homo sapiens OX=9606 GN=TTC27 PE=1 SV=1	0	FALSE	46.151	18	12	14	12	1	843	96.6	5.59	27.6	12
FALSE	High	Master Protein	P43490	P43490	NAMPT	434	Nicotinamide phosphoribosyltransferase OS=Homo sapiens OX=9606 GN=NAMPT PE=1 SV=1	0	FALSE	46.017	36	16	21	16	1	491	55.5	7.15	33.53	16
FALSE	High	Master Protein	P46977	P46977	STT3A	435	Dolichyl-diphosphooligosaccharide--protein glycosyltransferase subunit STT3A OS=Homo sapiens OX=9606 GN=STT3A PE=1 SV=2	0	FALSE	45.824	17	14	16	12	1	705	80.5	8.07	28.08	14
FALSE	High	Master Protein	Q96JG6	Q96JG6	VPS50	436	Syndetin OS=Homo sapiens OX=9606 GN=VPS50 PE=1 SV=3	0	FALSE	45.705	14	12	13	12	1	964	111.1	6.2	19.27	12
FALSE	High	Master Protein	O95394	O95394	PGM3	437	Phosphoacetylglucosamine mutase OS=Homo sapiens OX=9606 GN=PGM3 PE=1 SV=1	0	FALSE	45.541	28	13	13	13	1	542	59.8	6.25	27.93	13
FALSE	High	Master Protein	P26599	P26599	PTBP1	438	Polypyrimidine tract-binding protein 1 OS=Homo sapiens OX=9606 GN=PTBP1 PE=1 SV=1	0	FALSE	45.521	26	12	16	12	1	531	57.2	9.17	28.43	12
FALSE	High	Master Protein	O94829	O94829	IPO13	439	Importin-13 OS=Homo sapiens OX=9606 GN=IPO13 PE=1 SV=3	0	FALSE	45.363	15	11	13	11	1	963	108.1	5.3	29.27	11
FALSE	High	Master Protein	Q9H857	Q9H857	NT5DC2	440	5'-nucleotidase domain-containing protein 2 OS=Homo sapiens OX=9606 GN=NT5DC2 PE=1 SV=1	0	FALSE	45.314	37	14	14	14	1	520	60.7	6.77	22.59	14
FALSE	High	Master Protein	Q7Z2W4	Q7Z2W4	ZC3HAV1	441	Zinc finger CCCH-type antiviral protein 1 OS=Homo sapiens OX=9606 GN=ZC3HAV1 PE=1 SV=3	0	FALSE	45.209	18	13	15	13	1	902	101.4	8.4	33.96	13
FALSE	High	Master Protein	Q9UMS4	Q9UMS4	PRPF19	442	Pre-mRNA-processing factor 19 OS=Homo sapiens OX=9606 GN=PRPF19 PE=1 SV=1	0	FALSE	45.118	28	10	12	10	1	504	55.1	6.61	29.88	10
FALSE	High	Master Protein	P09651	P09651	HNRNPA1	443	Heterogeneous nuclear ribonucleoprotein A1 OS=Homo sapiens OX=9606 GN=HNRNPA1 PE=1 SV=5	0	FALSE	45.112	34	10	12	9	1	372	38.7	9.13	25.79	10
FALSE	High	Master Protein	Q6PGP7	Q6PGP7	TTC37	444	Tetratricopeptide repeat protein 37 OS=Homo sapiens OX=9606 GN=TTC37 PE=1 SV=1	0	FALSE	45.102	10	12	13	12	1	1564	175.4	7.53	24.59	12
FALSE	High	Master Protein	P50416	P50416	CPT1A	445	Carnitine O-palmitoyltransferase 1, liver isoform OS=Homo sapiens OX=9606 GN=CPT1A PE=1 SV=2	0	FALSE	44.727	19	13	14	13	1	773	88.3	8.65	27.03	13
FALSE	High	Master Protein	Q96KG9	Q96KG9	SCYL1	446	N-terminal kinase-like protein OS=Homo sapiens OX=9606 GN=SCYL1 PE=1 SV=1	0	FALSE	44.58	19	13	15	13	1	808	89.6	6.3	29.81	13
FALSE	High	Master Protein	Q15046	Q15046	KARS1	447	Lysine--tRNA ligase OS=Homo sapiens OX=9606 GN=KARS PE=1 SV=3	0	FALSE	44.484	26	14	15	14	1	597	68	6.35	28.32	14
FALSE	High	Master Protein	P49736	P49736	MCM2	448	DNA replication licensing factor MCM2 OS=Homo sapiens OX=9606 GN=MCM2 PE=1 SV=4	0	FALSE	44.373	15	11	15	11	1	904	101.8	5.52	42.69	11
FALSE	High	Master Protein	O00471	O00471	EXOC5	449	Exocyst complex component 5 OS=Homo sapiens OX=9606 GN=EXOC5 PE=1 SV=1	0	FALSE	44.321	22	13	15	13	1	708	81.8	6.71	30.57	13
FALSE	High	Master Protein	Q15392	Q15392	DHCR24	450	Delta(24)-sterol reductase OS=Homo sapiens OX=9606 GN=DHCR24 PE=1 SV=2	0	FALSE	44.254	25	12	13	12	1	516	60.1	8.16	31.84	12
FALSE	High	Master Protein	P46781	P46781	RPS9	451	40S ribosomal protein S9 OS=Homo sapiens OX=9606 GN=RPS9 PE=1 SV=3	0	FALSE	44.212	54	16	23	16	1	194	22.6	10.65	35.52	16
FALSE	High	Master Protein	P02533	P02533	KRT14	452	Keratin, type I cytoskeletal 14 OS=Homo sapiens OX=9606 GN=KRT14 PE=1 SV=4	0	FALSE	44.128	23	11	14	5	1	472	51.5	5.16	33.32	11
FALSE	High	Master Protein	O15355	O15355	PPM1G	453	Protein phosphatase 1G OS=Homo sapiens OX=9606 GN=PPM1G PE=1 SV=1	0	FALSE	44.106	26	9	13	9	1	546	59.2	4.36	33.42	9
FALSE	High	Master Protein	Q05397	Q05397	PTK2	454	Focal adhesion kinase 1 OS=Homo sapiens OX=9606 GN=PTK2 PE=1 SV=2	0	FALSE	44.102	17	13	13	13	1	1052	119.2	6.62	28.84	13
FALSE	High	Master Protein	Q96EY7	Q96EY7	PTCD3	455	Pentatricopeptide repeat domain-containing protein 3, mitochondrial OS=Homo sapiens OX=9606 GN=PTCD3 PE=1 SV=3	0	FALSE	43.935	26	15	16	14	1	689	78.5	6.42	23.56	15
FALSE	High	Master Protein	O60610	O60610	DIAPH1	456	Protein diaphanous homolog 1 OS=Homo sapiens OX=9606 GN=DIAPH1 PE=1 SV=2	0	FALSE	43.907	13	14	15	14	1	1272	141.3	5.41	24.93	14
FALSE	High	Master Protein	P24539	P24539	ATP5PB	457	ATP synthase F(0) complex subunit B1, mitochondrial OS=Homo sapiens OX=9606 GN=ATP5F1 PE=1 SV=2	0	FALSE	43.69	35	9	10	9	1	256	28.9	9.36	27.64	9
FALSE	High	Master Protein	P60228	P60228	EIF3E	458	Eukaryotic translation initiation factor 3 subunit E OS=Homo sapiens OX=9606 GN=EIF3E PE=1 SV=1	0	FALSE	43.664	30	12	14	12	1	445	52.2	6.04	31.51	12
FALSE	High	Master Protein	O60884	O60884	DNAJA2	459	DnaJ homolog subfamily A member 2 OS=Homo sapiens OX=9606 GN=DNAJA2 PE=1 SV=1	0	FALSE	43.62	29	13	15	13	1	412	45.7	6.48	30.39	13
FALSE	High	Master Protein	P22314	P22314	UBA1	460	Ubiquitin-like modifier-activating enzyme 1 OS=Homo sapiens OX=9606 GN=UBA1 PE=1 SV=3	0	FALSE	43.283	14	12	12	12	1	1058	117.8	5.76	27.07	12
FALSE	High	Master Protein	Q9UID3	Q9UID3	VPS51	461	Vacuolar protein sorting-associated protein 51 homolog OS=Homo sapiens OX=9606 GN=VPS51 PE=1 SV=2	0	FALSE	43.274	20	13	17	13	1	782	86	6.47	30.18	13
FALSE	High	Master Protein	Q8NF37	Q8NF37	LPCAT1	462	Lysophosphatidylcholine acyltransferase 1 OS=Homo sapiens OX=9606 GN=LPCAT1 PE=1 SV=2	0	FALSE	43.241	26	12	12	12	1	534	59.1	6.02	27.56	12
FALSE	High	Master Protein	P57088	P57088	TMEM33	463	Transmembrane protein 33 OS=Homo sapiens OX=9606 GN=TMEM33 PE=1 SV=2	0	FALSE	43.157	28	7	11	7	1	247	28	9.7	28.97	7
FALSE	High	Master Protein	Q9P035	Q9P035	HACD3	464	Very-long-chain (3R)-3-hydroxyacyl-CoA dehydratase 3 OS=Homo sapiens OX=9606 GN=HACD3 PE=1 SV=2	0	FALSE	43.133	28	12	14	12	1	362	43.1	8.94	34.02	12
FALSE	High	Master Protein	Q9H4L7	Q9H4L7	SMARCAD1	465	SWI/SNF-related matrix-associated actin-dependent regulator of chromatin subfamily A containing DEAD/H box 1 OS=Homo sapiens OX=9606 GN=SMARCAD1 PE=1 SV=2	0	FALSE	42.971	12	12	14	12	1	1026	117.3	5.55	23.54	12
FALSE	High	Master Protein	P08670	P08670	VIM	466	Vimentin OS=Homo sapiens OX=9606 GN=VIM PE=1 SV=4	0	FALSE	42.963	35	15	15	14	1	466	53.6	5.12	21.55	15
FALSE	High	Master Protein	P42166	P42166	TMPO	467	Lamina-associated polypeptide 2, isoform alpha OS=Homo sapiens OX=9606 GN=TMPO PE=1 SV=2	0	FALSE	42.951	25	13	14	9	1	694	75.4	7.66	29.93	13
FALSE	High	Master Protein	O60879	O60879	DIAPH2	468	Protein diaphanous homolog 2 OS=Homo sapiens OX=9606 GN=DIAPH2 PE=1 SV=1	0	FALSE	42.849	15	15	15	15	1	1101	125.5	6.58	20.93	15
FALSE	High	Master Protein	P55084	P55084	HADHB	469	Trifunctional enzyme subunit beta, mitochondrial OS=Homo sapiens OX=9606 GN=HADHB PE=1 SV=3	0	FALSE	42.828	31	13	15	13	1	474	51.3	9.41	25.14	13
FALSE	High	Master Protein	Q96D46	Q96D46	NMD3	470	60S ribosomal export protein NMD3 OS=Homo sapiens OX=9606 GN=NMD3 PE=1 SV=1	0	FALSE	42.696	30	11	12	11	1	503	57.6	7.14	22.52	11
FALSE	High	Master Protein	P61204	P61204	ARF3	471	ADP-ribosylation factor 3 OS=Homo sapiens OX=9606 GN=ARF3 PE=1 SV=2	0	FALSE	42.35	67	10	13	5	1	181	20.6	7.43	29.5	10
FALSE	High	Master Protein	Q9NZJ7	Q9NZJ7	MTCH1	472	Mitochondrial carrier homolog 1 OS=Homo sapiens OX=9606 GN=MTCH1 PE=1 SV=1	0	FALSE	42.346	34	11	14	11	1	389	41.5	9.32	22.05	11
FALSE	High	Master Protein	Q8WVB6	Q8WVB6	CHTF18	473	Chromosome transmission fidelity protein 18 homolog OS=Homo sapiens OX=9606 GN=CHTF18 PE=1 SV=1	0	FALSE	42.212	18	14	14	14	1	975	107.3	7.21	22.21	14
FALSE	High	Master Protein	Q9BQ52	Q9BQ52	ELAC2	474	Zinc phosphodiesterase ELAC protein 2 OS=Homo sapiens OX=9606 GN=ELAC2 PE=1 SV=2	0	FALSE	42.091	23	13	14	13	1	826	92.2	7.9	25.62	13
FALSE	High	Master Protein	Q9C0B7	Q9C0B7	TANGO6	475	Transport and Golgi organization protein 6 homolog OS=Homo sapiens OX=9606 GN=TANGO6 PE=1 SV=2	0	FALSE	41.976	14	12	12	12	1	1094	120.7	6.11	26.57	12
FALSE	High	Master Protein	O15084	O15084	ANKRD28	476	Serine/threonine-protein phosphatase 6 regulatory ankyrin repeat subunit A OS=Homo sapiens OX=9606 GN=ANKRD28 PE=1 SV=5	0	FALSE	41.965	18	12	12	12	1	1053	112.9	6.25	24.93	12
FALSE	High	Master Protein	P62805	P62805	H4C13; H4C12; H4C3; H4C15; H4C2; H4C5; H4C14; H4C6; H4C1; H4-16; H4C11; H4C8; H4C4; H4C9	477	Histone H4 OS=Homo sapiens OX=9606 GN=HIST1H4A PE=1 SV=2	0	FALSE	41.948	46	8	12	8	1	103	11.4	11.36	27.33	8
FALSE	High	Master Protein	Q13310	Q13310	PABPC4	478	Polyadenylate-binding protein 4 OS=Homo sapiens OX=9606 GN=PABPC4 PE=1 SV=1	0	FALSE	41.92	24	12	12	7	1	644	70.7	9.26	25.06	12
FALSE	High	Master Protein	P62081	P62081	RPS7	479	40S ribosomal protein S7 OS=Homo sapiens OX=9606 GN=RPS7 PE=1 SV=1	0	FALSE	41.855	47	8	13	8	1	194	22.1	10.1	33.81	8
FALSE	High	Master Protein	Q8WVX9	Q8WVX9	FAR1	480	Fatty acyl-CoA reductase 1 OS=Homo sapiens OX=9606 GN=FAR1 PE=1 SV=1	0	FALSE	41.793	30	12	13	12	1	515	59.3	9.17	24.69	12
FALSE	High	Master Protein	P11217	P11217	PYGM	481	Glycogen phosphorylase, muscle form OS=Homo sapiens OX=9606 GN=PYGM PE=1 SV=6	0	FALSE	41.781	16	11	13	1	1	842	97	7.03	28.28	11
FALSE	High	Master Protein	Q7Z3J2	Q7Z3J2	VPS35L	482	UPF0505 protein C16orf62 OS=Homo sapiens OX=9606 GN=C16orf62 PE=1 SV=2	0	FALSE	41.621	17	14	15	14	1	963	109.5	7.21	16.73	14
FALSE	High	Master Protein	Q6AI08	Q6AI08	HEATR6	483	HEAT repeat-containing protein 6 OS=Homo sapiens OX=9606 GN=HEATR6 PE=1 SV=1	0	FALSE	40.903	12	11	12	11	1	1181	128.7	7.03	30.16	11
FALSE	High	Master Protein	P08195	P08195	SLC3A2	484	4F2 cell-surface antigen heavy chain OS=Homo sapiens OX=9606 GN=SLC3A2 PE=1 SV=3	0	FALSE	40.868	23	11	13	11	1	630	68	5.01	29.11	11
FALSE	High	Master Protein	O43747	O43747	AP1G1	485	AP-1 complex subunit gamma-1 OS=Homo sapiens OX=9606 GN=AP1G1 PE=1 SV=5	0	FALSE	40.853	18	13	14	13	1	822	91.3	6.8	14.45	13
FALSE	High	Master Protein	P32969	P32969	RPL9P7; RPL9P8; RPL9P9; RPL9	486	60S ribosomal protein L9 OS=Homo sapiens OX=9606 GN=RPL9 PE=1 SV=1	0	FALSE	40.833	41	7	12	7	1	192	21.9	9.95	23.35	7
FALSE	High	Master Protein	Q2NKX8	Q2NKX8	ERCC6L	487	DNA excision repair protein ERCC-6-like OS=Homo sapiens OX=9606 GN=ERCC6L PE=1 SV=1	0	FALSE	40.803	14	14	14	14	1	1250	141	5.31	15.84	14
FALSE	High	Master Protein	Q02543	Q02543	RPL18A	488	60S ribosomal protein L18a OS=Homo sapiens OX=9606 GN=RPL18A PE=1 SV=2	0	FALSE	40.791	46	11	17	11	1	176	20.7	10.71	34.35	11
FALSE	High	Master Protein	Q9NUU7	Q9NUU7	DDX19A	489	ATP-dependent RNA helicase DDX19A OS=Homo sapiens OX=9606 GN=DDX19A PE=1 SV=1	0	FALSE	40.706	25	10	13	10	1	478	53.9	6.58	18.37	10
FALSE	High	Master Protein	Q9H223	Q9H223	EHD4	490	EH domain-containing protein 4 OS=Homo sapiens OX=9606 GN=EHD4 PE=1 SV=1	0	FALSE	40.646	26	12	12	10	1	541	61.1	6.76	20.29	12
FALSE	High	Master Protein	P62979	P62979	RPS27A	491	Ubiquitin-40S ribosomal protein S27a OS=Homo sapiens OX=9606 GN=RPS27A PE=1 SV=2	0	FALSE	40.515	54	8	17	8	1	156	18	9.64	32.58	8
FALSE	High	Master Protein	Q92945	Q92945	KHSRP	492	Far upstream element-binding protein 2 OS=Homo sapiens OX=9606 GN=KHSRP PE=1 SV=4	0	FALSE	40.481	18	11	12	11	1	711	73.1	7.3	26.14	11
FALSE	High	Master Protein	Q96ST3	Q96ST3	SIN3A	493	Paired amphipathic helix protein Sin3a OS=Homo sapiens OX=9606 GN=SIN3A PE=1 SV=2	0	FALSE	40.332	11	13	16	13	1	1273	145.1	7.25	29.21	13
FALSE	High	Master Protein	P18085	P18085	ARF4	494	ADP-ribosylation factor 4 OS=Homo sapiens OX=9606 GN=ARF4 PE=1 SV=3	0	FALSE	40.255	60	9	12	5	1	180	20.5	7.14	32.87	9
FALSE	High	Master Protein	Q9UJX4	Q9UJX4	ANAPC5	495	Anaphase-promoting complex subunit 5 OS=Homo sapiens OX=9606 GN=ANAPC5 PE=1 SV=2	0	FALSE	40.224	20	11	13	11	1	755	85	6.87	24.29	11
FALSE	High	Master Protein	A6NHL2	A6NHL2	TUBAL3	496	Tubulin alpha chain-like 3 OS=Homo sapiens OX=9606 GN=TUBAL3 PE=1 SV=2	0	FALSE	40.221	11	6	16	1	1	446	49.9	6.05	35.22	6
FALSE	High	Master Protein	Q9NYH9	Q9NYH9	UTP6	497	U3 small nucleolar RNA-associated protein 6 homolog OS=Homo sapiens OX=9606 GN=UTP6 PE=2 SV=2	0	FALSE	40.201	22	12	15	12	1	597	70.1	7.28	27.88	12
FALSE	High	Master Protein	Q4VCS5	Q4VCS5	AMOT	498	Angiomotin OS=Homo sapiens OX=9606 GN=AMOT PE=1 SV=1	0	FALSE	40.17	15	11	11	11	1	1084	118	7.64	19.96	11
FALSE	High	Master Protein	P62277	P62277	RPS13	499	40S ribosomal protein S13 OS=Homo sapiens OX=9606 GN=RPS13 PE=1 SV=2	0	FALSE	39.892	50	9	12	9	1	151	17.2	10.54	27.82	9
FALSE	High	Master Protein	Q9BWH6	Q9BWH6	RPAP1	500	RNA polymerase II-associated protein 1 OS=Homo sapiens OX=9606 GN=RPAP1 PE=1 SV=3	0	FALSE	39.701	12	13	14	13	1	1393	152.7	6.38	19.03	13
FALSE	High	Master Protein	Q96HW7	Q96HW7	INTS4	501	Integrator complex subunit 4 OS=Homo sapiens OX=9606 GN=INTS4 PE=1 SV=2	0	FALSE	39.324	15	12	13	12	1	963	108.1	6.44	15.51	12
FALSE	High	Master Protein	Q8IWX8	Q8IWX8	CHERP	502	Calcium homeostasis endoplasmic reticulum protein OS=Homo sapiens OX=9606 GN=CHERP PE=1 SV=3	0	FALSE	39.313	17	13	13	13	1	916	103.6	9.04	21.11	13
FALSE	High	Master Protein	Q8WTW3	Q8WTW3	COG1	503	Conserved oligomeric Golgi complex subunit 1 OS=Homo sapiens OX=9606 GN=COG1 PE=1 SV=1	0	FALSE	39.23	15	13	14	13	1	980	108.9	7.31	25.13	13
FALSE	High	Master Protein	Q10567	Q10567	AP1B1	504	AP-1 complex subunit beta-1 OS=Homo sapiens OX=9606 GN=AP1B1 PE=1 SV=2	0	FALSE	39.175	14	13	13	3	1	949	104.6	5.06	14.35	13
FALSE	High	Master Protein	P62917	P62917	RPL8	505	60S ribosomal protein L8 OS=Homo sapiens OX=9606 GN=RPL8 PE=1 SV=2	0	FALSE	39.049	28	6	12	6	1	257	28	11.03	37.14	6
FALSE	High	Master Protein	P04406	P04406	GAPDH	506	Glyceraldehyde-3-phosphate dehydrogenase OS=Homo sapiens OX=9606 GN=GAPDH PE=1 SV=3	0	FALSE	38.968	38	8	10	7	1	335	36	8.46	26.63	8
FALSE	High	Master Protein	P52294	P52294	KPNA1	507	Importin subunit alpha-5 OS=Homo sapiens OX=9606 GN=KPNA1 PE=1 SV=3	0	FALSE	38.797	17	9	11	1	1	538	60.2	5.01	30.56	9
FALSE	High	Master Protein	Q9BXS5	Q9BXS5	AP1M1	508	AP-1 complex subunit mu-1 OS=Homo sapiens OX=9606 GN=AP1M1 PE=1 SV=3	0	FALSE	38.795	34	11	11	11	1	423	48.6	7.3	25.12	11
FALSE	High	Master Protein	P84085	P84085	ARF5	509	ADP-ribosylation factor 5 OS=Homo sapiens OX=9606 GN=ARF5 PE=1 SV=2	0	FALSE	38.777	56	8	10	3	1	180	20.5	6.79	25.61	8
FALSE	High	Master Protein	Q93050	Q93050	ATP6V0A1	510	V-type proton ATPase 116 kDa subunit a isoform 1 OS=Homo sapiens OX=9606 GN=ATP6V0A1 PE=1 SV=3	0	FALSE	38.71	18	13	14	13	1	837	96.4	6.43	22.23	13
FALSE	High	Master Protein	Q9NVH1	Q9NVH1	DNAJC11	511	DnaJ homolog subfamily C member 11 OS=Homo sapiens OX=9606 GN=DNAJC11 PE=1 SV=2	0	FALSE	38.694	21	13	17	13	1	559	63.2	8.4	23.31	13
FALSE	High	Master Protein	P36542	P36542	ATP5F1C	512	ATP synthase subunit gamma, mitochondrial OS=Homo sapiens OX=9606 GN=ATP5F1C PE=1 SV=1	0	FALSE	38.688	34	12	13	12	1	298	33	9.22	25.8	12
FALSE	High	Master Protein	Q9Y6Y8	Q9Y6Y8	SEC23IP	513	SEC23-interacting protein OS=Homo sapiens OX=9606 GN=SEC23IP PE=1 SV=1	0	FALSE	38.583	15	11	12	11	1	1000	111	5.54	24.43	11
FALSE	High	Master Protein	P19367	P19367	HK1	514	Hexokinase-1 OS=Homo sapiens OX=9606 GN=HK1 PE=1 SV=3	0	FALSE	38.146	15	12	14	10	1	917	102.4	6.8	28.27	12
FALSE	High	Master Protein	O43390	O43390	HNRNPR	515	Heterogeneous nuclear ribonucleoprotein R OS=Homo sapiens OX=9606 GN=HNRNPR PE=1 SV=1	0	FALSE	38.136	22	12	13	8	1	633	70.9	8.13	19.61	12
FALSE	High	Master Protein	P08708	P08708	RPS17	516	40S ribosomal protein S17 OS=Homo sapiens OX=9606 GN=RPS17 PE=1 SV=2	0	FALSE	37.953	58	6	10	6	1	135	15.5	9.85	20.47	6
FALSE	High	Master Protein	P36776	P36776	LONP1	517	Lon protease homolog, mitochondrial OS=Homo sapiens OX=9606 GN=LONP1 PE=1 SV=2	0	FALSE	37.867	15	11	12	11	1	959	106.4	6.39	20.69	11
FALSE	High	Master Protein	Q99805	Q99805	TM9SF2	518	Transmembrane 9 superfamily member 2 OS=Homo sapiens OX=9606 GN=TM9SF2 PE=1 SV=1	0	FALSE	37.85	19	9	12	8	1	663	75.7	7.44	21.3	9
FALSE	High	Master Protein	P62750	P62750	RPL23A	519	60S ribosomal protein L23a OS=Homo sapiens OX=9606 GN=RPL23A PE=1 SV=1	0	FALSE	37.818	42	8	13	8	1	156	17.7	10.45	27.16	8
FALSE	High	Master Protein	Q15758	Q15758	SLC1A5	520	Neutral amino acid transporter B(0) OS=Homo sapiens OX=9606 GN=SLC1A5 PE=1 SV=2	0	FALSE	37.76	19	7	10	7	1	541	56.6	5.48	26.37	7
FALSE	High	Master Protein	P51617	P51617	IRAK1	521	Interleukin-1 receptor-associated kinase 1 OS=Homo sapiens OX=9606 GN=IRAK1 PE=1 SV=2	0	FALSE	37.631	21	10	10	10	1	712	76.5	6.62	25.52	10
FALSE	High	Master Protein	P53985	P53985	SLC16A1	522	Monocarboxylate transporter 1 OS=Homo sapiens OX=9606 GN=SLC16A1 PE=1 SV=3	0	FALSE	37.585	9	7	10	7	1	500	53.9	8.66	27.11	7
FALSE	High	Master Protein	Q9C0C9	Q9C0C9	UBE2O	523	(E3-independent) E2 ubiquitin-conjugating enzyme OS=Homo sapiens OX=9606 GN=UBE2O PE=1 SV=3	0	FALSE	37.532	11	11	12	11	1	1292	141.2	5.12	16.46	11
FALSE	High	Master Protein	Q9BT22	Q9BT22	ALG1	524	Chitobiosyldiphosphodolichol beta-mannosyltransferase OS=Homo sapiens OX=9606 GN=ALG1 PE=1 SV=2	0	FALSE	37.382	16	6	10	6	1	464	52.5	7.23	21.74	6
FALSE	High	Master Protein	Q9UNY4	Q9UNY4	TTF2	525	Transcription termination factor 2 OS=Homo sapiens OX=9606 GN=TTF2 PE=1 SV=2	0	FALSE	37.158	13	14	15	14	1	1162	129.5	8.37	24.48	14
FALSE	High	Master Protein	P63104	P63104	YWHAZ	526	14-3-3 protein zeta/delta OS=Homo sapiens OX=9606 GN=YWHAZ PE=1 SV=1	0	FALSE	37.085	41	10	11	5	1	245	27.7	4.79	21.91	10
FALSE	High	Master Protein	P49755	P49755	TMED10	527	Transmembrane emp24 domain-containing protein 10 OS=Homo sapiens OX=9606 GN=TMED10 PE=1 SV=2	0	FALSE	36.858	28	6	10	6	1	219	25	7.44	23.4	6
FALSE	High	Master Protein	O14545	O14545	TRAFD1	528	TRAF-type zinc finger domain-containing protein 1 OS=Homo sapiens OX=9606 GN=TRAFD1 PE=1 SV=1	0	FALSE	36.831	17	8	11	8	1	582	64.8	5.29	17.26	8
FALSE	High	Master Protein	Q93009	Q93009	USP7	529	Ubiquitin carboxyl-terminal hydrolase 7 OS=Homo sapiens OX=9606 GN=USP7 PE=1 SV=2	0	FALSE	36.701	11	9	10	9	1	1102	128.2	5.55	21.09	9
FALSE	High	Master Protein	P16402	P16402	H1-3	530	Histone H1.3 OS=Homo sapiens OX=9606 GN=HIST1H1D PE=1 SV=2	0	FALSE	36.693	17	7	10	7	1	221	22.3	11.02	23.86	7
FALSE	High	Master Protein	Q66K74	Q66K74	MAP1S	531	Microtubule-associated protein 1S OS=Homo sapiens OX=9606 GN=MAP1S PE=1 SV=2	0	FALSE	36.582	17	11	12	11	1	1059	112.1	7.3	22.2	11
FALSE	High	Master Protein	Q03701	Q03701	CEBPZ	532	CCAAT/enhancer-binding protein zeta OS=Homo sapiens OX=9606 GN=CEBPZ PE=1 SV=3	0	FALSE	36.518	13	12	13	12	1	1054	120.9	5.94	20.6	12
FALSE	High	Master Protein	Q96KR1	Q96KR1	ZFR	533	Zinc finger RNA-binding protein OS=Homo sapiens OX=9606 GN=ZFR PE=1 SV=2	0	FALSE	36.468	17	12	12	12	1	1074	116.9	9.04	18.26	12
FALSE	High	Master Protein	Q9Y277	Q9Y277	VDAC3	534	Voltage-dependent anion-selective channel protein 3 OS=Homo sapiens OX=9606 GN=VDAC3 PE=1 SV=1	0	FALSE	36.464	42	9	11	8	1	283	30.6	8.66	21.32	9
FALSE	High	Master Protein	Q9UBD5	Q9UBD5	ORC3	535	Origin recognition complex subunit 3 OS=Homo sapiens OX=9606 GN=ORC3 PE=1 SV=1	0	FALSE	36.44	16	9	10	9	1	711	82.2	7.61	25.52	9
FALSE	High	Master Protein	Q9Y613	Q9Y613	FHOD1	536	FH1/FH2 domain-containing protein 1 OS=Homo sapiens OX=9606 GN=FHOD1 PE=1 SV=3	0	FALSE	36.374	15	12	12	12	1	1164	126.5	6.39	26.42	12
FALSE	High	Master Protein	Q9NZI8	Q9NZI8	IGF2BP1	537	Insulin-like growth factor 2 mRNA-binding protein 1 OS=Homo sapiens OX=9606 GN=IGF2BP1 PE=1 SV=2	0	FALSE	35.953	24	11	12	11	1	577	63.4	9.2	26.58	11
FALSE	High	Master Protein	Q9UDR5	Q9UDR5	AASS	538	Alpha-aminoadipic semialdehyde synthase, mitochondrial OS=Homo sapiens OX=9606 GN=AASS PE=1 SV=1	0	FALSE	35.842	17	13	13	13	1	926	102.1	6.64	22.52	13
FALSE	High	Master Protein	P18031	P18031	PTPN1	539	Tyrosine-protein phosphatase non-receptor type 1 OS=Homo sapiens OX=9606 GN=PTPN1 PE=1 SV=1	0	FALSE	35.565	31	10	12	10	1	435	49.9	6.27	21.82	10
FALSE	High	Master Protein	Q9Y265	Q9Y265	RUVBL1	540	RuvB-like 1 OS=Homo sapiens OX=9606 GN=RUVBL1 PE=1 SV=1	0	FALSE	35.549	30	10	11	10	1	456	50.2	6.42	21.23	10
FALSE	High	Master Protein	P49790	P49790	NUP153	541	Nuclear pore complex protein Nup153 OS=Homo sapiens OX=9606 GN=NUP153 PE=1 SV=2	0	FALSE	35.443	11	11	11	11	1	1475	153.8	8.73	16.88	11
FALSE	High	Master Protein	P23528	P23528	CFL1	542	Cofilin-1 OS=Homo sapiens OX=9606 GN=CFL1 PE=1 SV=3	0	FALSE	35.413	67	9	11	5	1	166	18.5	8.09	22.35	9
FALSE	High	Master Protein	O15042	O15042	U2SURP	543	U2 snRNP-associated SURP motif-containing protein OS=Homo sapiens OX=9606 GN=U2SURP PE=1 SV=2	0	FALSE	35.353	9	8	10	8	1	1029	118.2	8.47	17.91	8
FALSE	High	Master Protein	P78344	P78344	EIF4G2	544	Eukaryotic translation initiation factor 4 gamma 2 OS=Homo sapiens OX=9606 GN=EIF4G2 PE=1 SV=1	0	FALSE	35.334	18	13	13	13	1	907	102.3	7.14	19.86	13
FALSE	High	Master Protein	P46779	P46779	RPL28	545	60S ribosomal protein L28 OS=Homo sapiens OX=9606 GN=RPL28 PE=1 SV=3	0	FALSE	35.066	58	11	14	11	1	137	15.7	12.02	30.52	11
FALSE	High	Master Protein	Q13838	Q13838	DDX39B	546	Spliceosome RNA helicase DDX39B OS=Homo sapiens OX=9606 GN=DDX39B PE=1 SV=1	0	FALSE	35.038	16	8	12	1	1	428	49	5.67	24.7	8
FALSE	High	Master Protein	Q07020	Q07020	RPL18	547	60S ribosomal protein L18 OS=Homo sapiens OX=9606 GN=RPL18 PE=1 SV=2	0	FALSE	34.95	43	9	11	9	1	188	21.6	11.72	25.78	9
FALSE	High	Master Protein	P49643	P49643	PRIM2	548	DNA primase large subunit OS=Homo sapiens OX=9606 GN=PRIM2 PE=1 SV=2	0	FALSE	34.928	26	12	13	12	1	509	58.8	7.91	16.1	12
FALSE	High	Master Protein	Q96GA3	Q96GA3	LTV1	549	Protein LTV1 homolog OS=Homo sapiens OX=9606 GN=LTV1 PE=1 SV=1	0	FALSE	34.897	27	11	15	11	1	475	54.8	4.91	22.61	11
FALSE	High	Master Protein	Q5UIP0	Q5UIP0	RIF1	550	Telomere-associated protein RIF1 OS=Homo sapiens OX=9606 GN=RIF1 PE=1 SV=2	0	FALSE	34.88	5	12	12	12	1	2472	274.3	5.52	24.69	12
FALSE	High	Master Protein	Q8NC51	Q8NC51	SERBP1	551	Plasminogen activator inhibitor 1 RNA-binding protein OS=Homo sapiens OX=9606 GN=SERBP1 PE=1 SV=2	0	FALSE	34.77	30	10	11	10	1	408	44.9	8.65	19.98	10
FALSE	High	Master Protein	P17655	P17655	CAPN2	552	Calpain-2 catalytic subunit OS=Homo sapiens OX=9606 GN=CAPN2 PE=1 SV=6	0	FALSE	34.713	18	12	12	12	1	700	79.9	4.98	22.98	12
FALSE	High	Master Protein	Q9BSJ8	Q9BSJ8	ESYT1	553	Extended synaptotagmin-1 OS=Homo sapiens OX=9606 GN=ESYT1 PE=1 SV=1	0	FALSE	34.518	14	11	11	11	1	1104	122.8	5.83	16.45	11
FALSE	High	Master Protein	P62269	P62269	RPS18	554	40S ribosomal protein S18 OS=Homo sapiens OX=9606 GN=RPS18 PE=1 SV=3	0	FALSE	34.377	49	11	12	11	1	152	17.7	10.99	24.16	11
FALSE	High	Master Protein	Q5SY16	Q5SY16	NOL9	555	Polynucleotide 5'-hydroxyl-kinase NOL9 OS=Homo sapiens OX=9606 GN=NOL9 PE=1 SV=1	0	FALSE	34.284	18	10	10	10	1	702	79.3	9.13	17.28	10
FALSE	High	Master Protein	Q14677	Q14677	CLINT1	556	Clathrin interactor 1 OS=Homo sapiens OX=9606 GN=CLINT1 PE=1 SV=1	0	FALSE	34.213	18	8	9	8	1	625	68.2	6.42	19.15	8
FALSE	High	Master Protein	P19474	P19474	TRIM21	557	E3 ubiquitin-protein ligase TRIM21 OS=Homo sapiens OX=9606 GN=TRIM21 PE=1 SV=1	0	FALSE	34.149	24	10	10	10	1	475	54.1	6.38	17.27	10
FALSE	High	Master Protein	P53007	P53007	SLC25A1	558	Tricarboxylate transport protein, mitochondrial OS=Homo sapiens OX=9606 GN=SLC25A1 PE=1 SV=2	0	FALSE	34.146	21	6	10	6	1	311	34	9.89	26.01	6
FALSE	High	Master Protein	P48047	P48047	ATP5PO	559	ATP synthase subunit O, mitochondrial OS=Homo sapiens OX=9606 GN=ATP5O PE=1 SV=1	0	FALSE	34.096	45	7	9	7	1	213	23.3	9.96	26.82	7
FALSE	High	Master Protein	Q9NR50	Q9NR50	EIF2B3	560	Translation initiation factor eIF-2B subunit gamma OS=Homo sapiens OX=9606 GN=EIF2B3 PE=1 SV=1	0	FALSE	34.035	27	9	10	9	1	452	50.2	6.47	24.34	9
FALSE	High	Master Protein	P62195	P62195	PSMC5	561	26S proteasome regulatory subunit 8 OS=Homo sapiens OX=9606 GN=PSMC5 PE=1 SV=1	0	FALSE	33.782	34	10	10	9	1	406	45.6	7.55	24.24	10
FALSE	High	Master Protein	Q14247	Q14247	CTTN	562	Src substrate cortactin OS=Homo sapiens OX=9606 GN=CTTN PE=1 SV=2	0	FALSE	33.759	19	9	9	9	1	550	61.5	5.4	19.18	9
FALSE	High	Master Protein	O76094	O76094	SRP72	563	Signal recognition particle subunit SRP72 OS=Homo sapiens OX=9606 GN=SRP72 PE=1 SV=3	0	FALSE	33.717	17	8	8	8	1	671	74.6	9.26	16.19	8
FALSE	High	Master Protein	P49593	P49593	PPM1F	564	Protein phosphatase 1F OS=Homo sapiens OX=9606 GN=PPM1F PE=1 SV=3	0	FALSE	33.66	23	8	9	8	1	454	49.8	5.1	17.86	8
FALSE	High	Master Protein	Q9NSV4	Q9NSV4	DIAPH3	565	Protein diaphanous homolog 3 OS=Homo sapiens OX=9606 GN=DIAPH3 PE=1 SV=4	0	FALSE	33.619	10	11	12	11	1	1193	136.8	7.03	19.88	11
FALSE	High	Master Protein	Q32P28	Q32P28	P3H1	566	Prolyl 3-hydroxylase 1 OS=Homo sapiens OX=9606 GN=P3H1 PE=1 SV=2	0	FALSE	33.433	17	10	11	10	1	736	83.3	5.14	18.22	10
FALSE	High	Master Protein	P50402	P50402	EMD	567	Emerin OS=Homo sapiens OX=9606 GN=EMD PE=1 SV=1	0	FALSE	33.417	35	8	10	8	1	254	29	5.5	21.94	8
FALSE	High	Master Protein	P61313	P61313	RPL15	568	60S ribosomal protein L15 OS=Homo sapiens OX=9606 GN=RPL15 PE=1 SV=2	0	FALSE	33.321	39	8	9	8	1	204	24.1	11.62	24.94	8
FALSE	High	Master Protein	Q8N1B4	Q8N1B4	VPS52	569	Vacuolar protein sorting-associated protein 52 homolog OS=Homo sapiens OX=9606 GN=VPS52 PE=1 SV=1	0	FALSE	33.264	16	10	11	10	1	723	82.2	5.99	19.01	10
FALSE	High	Master Protein	Q6P2E9	Q6P2E9	EDC4	570	Enhancer of mRNA-decapping protein 4 OS=Homo sapiens OX=9606 GN=EDC4 PE=1 SV=1	0	FALSE	33.193	10	10	12	10	1	1401	151.6	5.86	14.34	10
FALSE	High	Master Protein	Q96PK6	Q96PK6	RBM14	571	RNA-binding protein 14 OS=Homo sapiens OX=9606 GN=RBM14 PE=1 SV=2	0	FALSE	33.129	19	11	11	11	1	669	69.4	9.67	19.9	11
FALSE	High	Master Protein	P27348	P27348	YWHAQ	572	14-3-3 protein theta OS=Homo sapiens OX=9606 GN=YWHAQ PE=1 SV=1	0	FALSE	32.947	33	10	11	5	1	245	27.7	4.78	21.2	10
FALSE	High	Master Protein	O60814	O60814	H2BC12	573	Histone H2B type 1-K OS=Homo sapiens OX=9606 GN=HIST1H2BK PE=1 SV=3	0	FALSE	32.94	41	6	10	2	1	126	13.9	10.32	28.31	6
FALSE	High	Master Protein	Q9ULX6	Q9ULX6	AKAP8L	574	A-kinase anchor protein 8-like OS=Homo sapiens OX=9606 GN=AKAP8L PE=1 SV=3	0	FALSE	32.801	16	7	11	7	1	646	71.6	5.07	22.08	7
FALSE	High	Master Protein	Q13564	Q13564	NAE1	575	NEDD8-activating enzyme E1 regulatory subunit OS=Homo sapiens OX=9606 GN=NAE1 PE=1 SV=1	0	FALSE	32.521	23	9	10	9	1	534	60.2	5.4	21.89	9
FALSE	High	Master Protein	Q96AC1	Q96AC1	FERMT2	576	Fermitin family homolog 2 OS=Homo sapiens OX=9606 GN=FERMT2 PE=1 SV=1	0	FALSE	32.507	22	10	10	10	1	680	77.8	6.7	13.23	10
FALSE	High	Master Protein	P26373	P26373	RPL13	577	60S ribosomal protein L13 OS=Homo sapiens OX=9606 GN=RPL13 PE=1 SV=4	0	FALSE	32.328	37	10	12	10	1	211	24.2	11.65	23.05	10
FALSE	High	Master Protein	Q969Z0	Q969Z0	TBRG4	578	FAST kinase domain-containing protein 4 OS=Homo sapiens OX=9606 GN=TBRG4 PE=1 SV=1	0	FALSE	32.328	18	9	11	9	1	631	70.7	7.42	23.9	9
FALSE	High	Master Protein	Q5TFE4	Q5TFE4	NT5DC1	579	5'-nucleotidase domain-containing protein 1 OS=Homo sapiens OX=9606 GN=NT5DC1 PE=1 SV=1	0	FALSE	32.322	21	8	11	8	1	455	51.8	6.35	16.27	8
FALSE	High	Master Protein	Q9NVE7	Q9NVE7	PANK4	580	Pantothenate kinase 4 OS=Homo sapiens OX=9606 GN=PANK4 PE=1 SV=1	0	FALSE	32.208	16	10	11	10	1	773	85.9	6.28	13.79	10
FALSE	High	Master Protein	O60749	O60749	SNX2	581	Sorting nexin-2 OS=Homo sapiens OX=9606 GN=SNX2 PE=1 SV=2	0	FALSE	32.191	22	9	9	8	1	519	58.4	5.12	20.63	9
FALSE	High	Master Protein	Q16822	Q16822	PCK2	582	Phosphoenolpyruvate carboxykinase [GTP], mitochondrial OS=Homo sapiens OX=9606 GN=PCK2 PE=1 SV=4	0	FALSE	32.033	16	9	12	9	1	640	70.7	7.62	17.06	9
FALSE	High	Master Protein	Q8N1G4	Q8N1G4	LRRC47	583	Leucine-rich repeat-containing protein 47 OS=Homo sapiens OX=9606 GN=LRRC47 PE=1 SV=1	0	FALSE	32.024	18	8	11	8	1	583	63.4	8.28	26.7	8
FALSE	High	Master Protein	O75122	O75122	CLASP2	584	CLIP-associating protein 2 OS=Homo sapiens OX=9606 GN=CLASP2 PE=1 SV=2	0	FALSE	31.711	10	10	10	8	1	1294	141	8.47	18.82	10
FALSE	High	Master Protein	Q6ZRQ5	Q6ZRQ5	MMS22L	585	Protein MMS22-like OS=Homo sapiens OX=9606 GN=MMS22L PE=1 SV=3	0	FALSE	31.71	9	10	10	10	1	1243	142.2	7.12	17.06	10
FALSE	High	Master Protein	Q9Y5B9	Q9Y5B9	SUPT16H	586	FACT complex subunit SPT16 OS=Homo sapiens OX=9606 GN=SUPT16H PE=1 SV=1	0	FALSE	31.583	12	10	12	10	1	1047	119.8	5.66	20.49	10
FALSE	High	Master Protein	O43683	O43683	BUB1	587	Mitotic checkpoint serine/threonine-protein kinase BUB1 OS=Homo sapiens OX=9606 GN=BUB1 PE=1 SV=1	0	FALSE	31.497	13	8	8	8	1	1085	122.3	6.47	14.01	8
FALSE	High	Master Protein	P10155	P10155	RO60	588	60 kDa SS-A/Ro ribonucleoprotein OS=Homo sapiens OX=9606 GN=TROVE2 PE=1 SV=2	0	FALSE	31.411	21	10	10	10	1	538	60.6	8.03	14.21	10
FALSE	High	Master Protein	P49792	P49792	RANBP2	589	E3 SUMO-protein ligase RanBP2 OS=Homo sapiens OX=9606 GN=RANBP2 PE=1 SV=2	0	FALSE	31.382	4	9	10	9	1	3224	358	6.2	14.8	9
FALSE	High	Master Protein	P06899	P06899	H2BC11	590	Histone H2B type 1-J OS=Homo sapiens OX=9606 GN=HIST1H2BJ PE=1 SV=3	0	FALSE	31.256	41	5	10	1	1	126	13.9	10.32	26.28	5
FALSE	High	Master Protein	Q9H7Z3	Q9H7Z3	NRDE2	591	Protein NRDE2 homolog OS=Homo sapiens OX=9606 GN=NRDE2 PE=1 SV=3	0	FALSE	31.167	12	11	11	11	1	1164	132.6	7.68	11.26	11
FALSE	High	Master Protein	O43852	O43852	CALU	592	Calumenin OS=Homo sapiens OX=9606 GN=CALU PE=1 SV=2	0	FALSE	31.053	29	7	8	7	1	315	37.1	4.64	22.96	7
FALSE	High	Master Protein	P46778	P46778	RPL21	593	60S ribosomal protein L21 OS=Homo sapiens OX=9606 GN=RPL21 PE=1 SV=2	0	FALSE	31.003	44	7	9	7	1	160	18.6	10.49	22.28	7
FALSE	High	Master Protein	Q6NXE6	Q6NXE6	ARMC6	594	Armadillo repeat-containing protein 6 OS=Homo sapiens OX=9606 GN=ARMC6 PE=1 SV=2	0	FALSE	30.961	23	9	10	9	1	501	54.1	6.24	18.91	9
FALSE	High	Master Protein	P08621	P08621	SNRNP70	595	U1 small nuclear ribonucleoprotein 70 kDa OS=Homo sapiens OX=9606 GN=SNRNP70 PE=1 SV=2	0	FALSE	30.948	19	7	10	7	1	437	51.5	9.94	21.98	7
FALSE	High	Master Protein	P43686	P43686	PSMC4	596	26S proteasome regulatory subunit 6B OS=Homo sapiens OX=9606 GN=PSMC4 PE=1 SV=2	0	FALSE	30.906	28	9	9	9	1	418	47.3	5.21	13.89	9
FALSE	High	Master Protein	P34932	P34932	HSPA4	597	Heat shock 70 kDa protein 4 OS=Homo sapiens OX=9606 GN=HSPA4 PE=1 SV=4	0	FALSE	30.847	14	9	9	7	1	840	94.3	5.19	19.79	9
FALSE	High	Master Protein	P49588	P49588	AARS1	598	Alanine--tRNA ligase, cytoplasmic OS=Homo sapiens OX=9606 GN=AARS PE=1 SV=2	0	FALSE	30.783	13	10	11	10	1	968	106.7	5.53	15.95	10
FALSE	High	Master Protein	Q6IAN0	Q6IAN0	DHRS7B	599	Dehydrogenase/reductase SDR family member 7B OS=Homo sapiens OX=9606 GN=DHRS7B PE=1 SV=2	0	FALSE	30.741	30	9	13	9	1	325	35.1	9.55	23.68	9
FALSE	High	Master Protein	O95140	O95140	MFN2	600	Mitofusin-2 OS=Homo sapiens OX=9606 GN=MFN2 PE=1 SV=3	0	FALSE	30.726	15	10	10	9	1	757	86.3	6.98	13.57	10
FALSE	High	Master Protein	P49821	P49821	NDUFV1	601	NADH dehydrogenase [ubiquinone] flavoprotein 1, mitochondrial OS=Homo sapiens OX=9606 GN=NDUFV1 PE=1 SV=4	0	FALSE	30.68	24	10	10	10	1	464	50.8	8.21	15.65	10
FALSE	High	Master Protein	P78316	P78316	NOP14	602	Nucleolar protein 14 OS=Homo sapiens OX=9606 GN=NOP14 PE=1 SV=3	0	FALSE	30.622	12	9	9	9	1	857	97.6	7.58	19.79	9
FALSE	High	Master Protein	O60506	O60506	SYNCRIP	603	Heterogeneous nuclear ribonucleoprotein Q OS=Homo sapiens OX=9606 GN=SYNCRIP PE=1 SV=2	0	FALSE	30.481	19	9	10	5	1	623	69.6	8.59	17.81	9
FALSE	High	Master Protein	Q9BXP5	Q9BXP5	SRRT	604	Serrate RNA effector molecule homolog OS=Homo sapiens OX=9606 GN=SRRT PE=1 SV=1	0	FALSE	30.424	11	11	13	10	1	876	100.6	5.96	15.31	11
FALSE	High	Master Protein	P00367	P00367	GLUD1	605	Glutamate dehydrogenase 1, mitochondrial OS=Homo sapiens OX=9606 GN=GLUD1 PE=1 SV=2	0	FALSE	30.371	22	9	9	9	1	558	61.4	7.8	19.25	9
FALSE	High	Master Protein	P09884	P09884	POLA1	606	DNA polymerase alpha catalytic subunit OS=Homo sapiens OX=9606 GN=POLA1 PE=1 SV=2	0	FALSE	30.306	9	11	12	11	1	1462	165.8	5.85	14.35	11
FALSE	High	Master Protein	P28370	P28370	SMARCA1	607	Probable global transcription activator SNF2L1 OS=Homo sapiens OX=9606 GN=SMARCA1 PE=1 SV=2	0	FALSE	30.24	11	12	12	2	1	1054	122.5	8.09	11.63	12
FALSE	High	Master Protein	Q96CW5	Q96CW5	TUBGCP3	608	Gamma-tubulin complex component 3 OS=Homo sapiens OX=9606 GN=TUBGCP3 PE=1 SV=2	0	FALSE	30.19	14	10	11	10	1	907	103.5	8.12	14.51	10
FALSE	High	Master Protein	Q9NS69	Q9NS69	TOMM22	609	Mitochondrial import receptor subunit TOM22 homolog OS=Homo sapiens OX=9606 GN=TOMM22 PE=1 SV=3	0	FALSE	30.17	51	4	7	4	1	142	15.5	4.34	25.38	4
FALSE	High	Master Protein	Q6P3W7	Q6P3W7	SCYL2	610	SCY1-like protein 2 OS=Homo sapiens OX=9606 GN=SCYL2 PE=1 SV=1	0	FALSE	30.169	13	9	9	9	1	929	103.6	8.22	15.86	9
FALSE	High	Master Protein	P16989	P16989	YBX3	611	Y-box-binding protein 3 OS=Homo sapiens OX=9606 GN=YBX3 PE=1 SV=4	0	FALSE	30.082	15	6	8	1	1	372	40.1	9.77	9.02	6
FALSE	High	Master Protein	P40429	P40429	RPL13A	612	60S ribosomal protein L13a OS=Homo sapiens OX=9606 GN=RPL13A PE=1 SV=2	0	FALSE	30.036	37	11	15	11	1	203	23.6	10.93	29.1	11
FALSE	High	Master Protein	P13489	P13489	RNH1	613	Ribonuclease inhibitor OS=Homo sapiens OX=9606 GN=RNH1 PE=1 SV=2	0	FALSE	29.945	26	9	9	9	1	461	49.9	4.82	19.64	9
FALSE	High	Master Protein	Q96RP9	Q96RP9	GFM1	614	Elongation factor G, mitochondrial OS=Homo sapiens OX=9606 GN=GFM1 PE=1 SV=2	0	FALSE	29.937	20	10	10	10	1	751	83.4	7.01	19.18	10
FALSE	High	Master Protein	Q15233	Q15233	NONO	615	Non-POU domain-containing octamer-binding protein OS=Homo sapiens OX=9606 GN=NONO PE=1 SV=4	0	FALSE	29.848	20	7	10	7	1	471	54.2	8.95	19.78	7
FALSE	High	Master Protein	Q9BUK6	Q9BUK6	MSTO1	616	Protein misato homolog 1 OS=Homo sapiens OX=9606 GN=MSTO1 PE=1 SV=1	0	FALSE	29.706	24	10	10	10	1	570	61.8	6.11	15	10
FALSE	High	Master Protein	Q8NBQ5	Q8NBQ5	HSD17B11	617	Estradiol 17-beta-dehydrogenase 11 OS=Homo sapiens OX=9606 GN=HSD17B11 PE=1 SV=3	0	FALSE	29.549	30	8	10	8	1	300	32.9	9.07	15.69	8
FALSE	High	Master Protein	Q9Y6C9	Q9Y6C9	MTCH2	618	Mitochondrial carrier homolog 2 OS=Homo sapiens OX=9606 GN=MTCH2 PE=1 SV=1	0	FALSE	29.541	35	8	10	8	1	303	33.3	7.97	15.31	8
FALSE	High	Master Protein	P46776	P46776	RPL27A	619	60S ribosomal protein L27a OS=Homo sapiens OX=9606 GN=RPL27A PE=1 SV=2	0	FALSE	29.417	33	6	8	6	1	148	16.6	11	20	6
FALSE	High	Master Protein	Q99615	Q99615	DNAJC7	620	DnaJ homolog subfamily C member 7 OS=Homo sapiens OX=9606 GN=DNAJC7 PE=1 SV=2	0	FALSE	29.241	24	10	12	10	1	494	56.4	6.96	19.62	10
FALSE	High	Master Protein	Q9Y2T2	Q9Y2T2	AP3M1	621	AP-3 complex subunit mu-1 OS=Homo sapiens OX=9606 GN=AP3M1 PE=1 SV=1	0	FALSE	29.212	31	9	10	7	1	418	46.9	6.93	16.41	9
FALSE	High	Master Protein	P30050	P30050	RPL12	622	60S ribosomal protein L12 OS=Homo sapiens OX=9606 GN=RPL12 PE=1 SV=1	0	FALSE	29.073	47	6	9	6	1	165	17.8	9.42	25.02	6
FALSE	High	Master Protein	P30154	P30154	PPP2R1B	623	Serine/threonine-protein phosphatase 2A 65 kDa regulatory subunit A beta isoform OS=Homo sapiens OX=9606 GN=PPP2R1B PE=1 SV=3	0	FALSE	28.936	18	8	8	6	1	601	66.2	4.94	18.62	8
FALSE	High	Master Protein	P42677	P42677	RPS27	624	40S ribosomal protein S27 OS=Homo sapiens OX=9606 GN=RPS27 PE=1 SV=3	0	FALSE	28.934	42	6	9	3	1	84	9.5	9.45	19.5	6
FALSE	High	Master Protein	Q92888	Q92888	ARHGEF1	625	Rho guanine nucleotide exchange factor 1 OS=Homo sapiens OX=9606 GN=ARHGEF1 PE=1 SV=2	0	FALSE	28.932	15	12	12	12	1	912	102.4	5.66	16.3	12
FALSE	High	Master Protein	Q86WJ1	Q86WJ1	CHD1L	626	Chromodomain-helicase-DNA-binding protein 1-like OS=Homo sapiens OX=9606 GN=CHD1L PE=1 SV=2	0	FALSE	28.822	14	12	12	12	1	897	100.9	6.9	15.05	12
FALSE	High	Master Protein	O43933	O43933	PEX1	627	Peroxisome biogenesis factor 1 OS=Homo sapiens OX=9606 GN=PEX1 PE=1 SV=1	0	FALSE	28.702	10	12	13	12	1	1283	142.8	6.33	8.71	12
FALSE	High	Master Protein	Q14166	Q14166	TTLL12	628	Tubulin--tyrosine ligase-like protein 12 OS=Homo sapiens OX=9606 GN=TTLL12 PE=1 SV=2	0	FALSE	28.644	17	6	7	6	1	644	74.4	5.53	16.08	6
FALSE	High	Master Protein	Q06830	Q06830	PRDX1	629	Peroxiredoxin-1 OS=Homo sapiens OX=9606 GN=PRDX1 PE=1 SV=1	0	FALSE	28.593	51	9	10	9	1	199	22.1	8.13	18.66	9
FALSE	High	Master Protein	P41091	P41091	EIF2S3	630	Eukaryotic translation initiation factor 2 subunit 3 OS=Homo sapiens OX=9606 GN=EIF2S3 PE=1 SV=3	0	FALSE	28.53	22	7	9	7	1	472	51.1	8.4	13.54	7
FALSE	High	Master Protein	P04181	P04181	OAT	631	Ornithine aminotransferase, mitochondrial OS=Homo sapiens OX=9606 GN=OAT PE=1 SV=1	0	FALSE	28.5	21	7	7	7	1	439	48.5	7.03	16.04	7
FALSE	High	Master Protein	Q8IY81	Q8IY81	FTSJ3	632	pre-rRNA processing protein FTSJ3 OS=Homo sapiens OX=9606 GN=FTSJ3 PE=1 SV=2	0	FALSE	28.334	14	9	9	9	1	847	96.5	8.4	15.12	9
FALSE	High	Master Protein	P31153	P31153	MAT2A	633	S-adenosylmethionine synthase isoform type-2 OS=Homo sapiens OX=9606 GN=MAT2A PE=1 SV=1	0	FALSE	28.177	21	8	9	8	1	395	43.6	6.48	12.71	8
FALSE	High	Master Protein	O00217	O00217	NDUFS8	634	NADH dehydrogenase [ubiquinone] iron-sulfur protein 8, mitochondrial OS=Homo sapiens OX=9606 GN=NDUFS8 PE=1 SV=1	0	FALSE	28.155	32	6	8	6	1	210	23.7	6.34	20.59	6
FALSE	High	Master Protein	Q6P4A7	Q6P4A7	SFXN4	635	Sideroflexin-4 OS=Homo sapiens OX=9606 GN=SFXN4 PE=1 SV=1	0	FALSE	28.11	24	7	9	7	1	337	38	9.19	19.44	7
FALSE	High	Master Protein	Q14566	Q14566	MCM6	636	DNA replication licensing factor MCM6 OS=Homo sapiens OX=9606 GN=MCM6 PE=1 SV=1	0	FALSE	27.959	11	9	9	9	1	821	92.8	5.41	13.11	9
FALSE	High	Master Protein	Q96A33	Q96A33	CCDC47	637	Coiled-coil domain-containing protein 47 OS=Homo sapiens OX=9606 GN=CCDC47 PE=1 SV=1	0	FALSE	27.945	20	9	10	9	1	483	55.8	4.87	16.71	9
FALSE	High	Master Protein	P83731	P83731	RPL24	638	60S ribosomal protein L24 OS=Homo sapiens OX=9606 GN=RPL24 PE=1 SV=1	0	FALSE	27.91	32	6	8	6	1	157	17.8	11.25	16.62	6
FALSE	High	Master Protein	Q9BUJ2	Q9BUJ2	HNRNPUL1	639	Heterogeneous nuclear ribonucleoprotein U-like protein 1 OS=Homo sapiens OX=9606 GN=HNRNPUL1 PE=1 SV=2	0	FALSE	27.692	11	8	8	8	1	856	95.7	6.92	12.95	8
FALSE	High	Master Protein	P46087	P46087	NOP2	640	Probable 28S rRNA (cytosine(4447)-C(5))-methyltransferase OS=Homo sapiens OX=9606 GN=NOP2 PE=1 SV=2	0	FALSE	27.558	11	8	10	8	1	812	89.2	9.23	19.49	8
FALSE	High	Master Protein	P12004	P12004	PCNA	641	Proliferating cell nuclear antigen OS=Homo sapiens OX=9606 GN=PCNA PE=1 SV=1	0	FALSE	27.47	34	7	9	7	1	261	28.8	4.69	19.17	7
FALSE	High	Master Protein	O00303	O00303	EIF3F	642	Eukaryotic translation initiation factor 3 subunit F OS=Homo sapiens OX=9606 GN=EIF3F PE=1 SV=1	0	FALSE	27.378	22	7	9	7	1	357	37.5	5.45	12.47	7
FALSE	High	Master Protein	Q9Y4C2	Q9Y4C2	TCAF1	643	TRPM8 channel-associated factor 1 OS=Homo sapiens OX=9606 GN=TCAF1 PE=1 SV=3	0	FALSE	27.356	12	9	10	9	1	921	102.1	6.54	19.67	9
FALSE	High	Master Protein	P21796	P21796	VDAC1	644	Voltage-dependent anion-selective channel protein 1 OS=Homo sapiens OX=9606 GN=VDAC1 PE=1 SV=2	0	FALSE	27.329	37	9	10	8	1	283	30.8	8.54	15.79	9
FALSE	High	Master Protein	Q9Y4P1	Q9Y4P1	ATG4B	645	Cysteine protease ATG4B OS=Homo sapiens OX=9606 GN=ATG4B PE=1 SV=2	0	FALSE	27.324	23	7	7	7	1	393	44.3	5.07	17.85	7
FALSE	High	Master Protein	P24941	P24941	CDK2	646	Cyclin-dependent kinase 2 OS=Homo sapiens OX=9606 GN=CDK2 PE=1 SV=2	0	FALSE	27.19	31	7	9	5	1	298	33.9	8.68	17.41	7
FALSE	High	Master Protein	Q12965	Q12965	MYO1E	647	Unconventional myosin-Ie OS=Homo sapiens OX=9606 GN=MYO1E PE=1 SV=2	0	FALSE	27.175	10	9	9	9	1	1108	127	8.92	14.48	9
FALSE	High	Master Protein	Q562R1	Q562R1	ACTBL2	648	Beta-actin-like protein 2 OS=Homo sapiens OX=9606 GN=ACTBL2 PE=1 SV=2	0	FALSE	27.151	11	5	13	1	1	376	42	5.59	23.81	5
FALSE	High	Master Protein	Q6PKG0	Q6PKG0	LARP1	649	La-related protein 1 OS=Homo sapiens OX=9606 GN=LARP1 PE=1 SV=2	0	FALSE	27.097	8	8	9	6	1	1096	123.4	8.82	15.51	8
FALSE	High	Master Protein	Q9NX63	Q9NX63	CHCHD3	650	MICOS complex subunit MIC19 OS=Homo sapiens OX=9606 GN=CHCHD3 PE=1 SV=1	0	FALSE	27.053	27	8	11	8	1	227	26.1	8.28	18.24	8
FALSE	High	Master Protein	P50914	P50914	RPL14	651	60S ribosomal protein L14 OS=Homo sapiens OX=9606 GN=RPL14 PE=1 SV=4	0	FALSE	26.975	27	6	10	6	1	215	23.4	10.93	15.21	6
FALSE	High	Master Protein	Q9Y5B6	Q9Y5B6	PAXBP1	652	PAX3- and PAX7-binding protein 1 OS=Homo sapiens OX=9606 GN=PAXBP1 PE=1 SV=2	0	FALSE	26.691	10	9	11	9	1	917	104.7	5.68	14.98	9
FALSE	High	Master Protein	O60566	O60566	BUB1B	653	Mitotic checkpoint serine/threonine-protein kinase BUB1 beta OS=Homo sapiens OX=9606 GN=BUB1B PE=1 SV=3	0	FALSE	26.604	10	9	10	9	1	1050	119.5	5.27	15.6	9
FALSE	High	Master Protein	Q9Y679	Q9Y679	AUP1	654	Ancient ubiquitous protein 1 OS=Homo sapiens OX=9606 GN=AUP1 PE=1 SV=1	0	FALSE	26.542	16	7	8	7	1	476	53	8.09	11.59	7
FALSE	High	Master Protein	P35998	P35998	PSMC2	655	26S proteasome regulatory subunit 7 OS=Homo sapiens OX=9606 GN=PSMC2 PE=1 SV=3	0	FALSE	26.535	32	10	10	10	1	433	48.6	5.95	15.22	10
FALSE	High	Master Protein	Q6IN85	Q6IN85	PPP4R3A	656	Serine/threonine-protein phosphatase 4 regulatory subunit 3A OS=Homo sapiens OX=9606 GN=PPP4R3A PE=1 SV=1	0	FALSE	26.534	11	8	11	4	1	833	95.3	4.94	18.16	8
FALSE	High	Master Protein	P10398	P10398	ARAF	657	Serine/threonine-protein kinase A-Raf OS=Homo sapiens OX=9606 GN=ARAF PE=1 SV=2	0	FALSE	26.519	17	9	9	7	1	606	67.5	9.01	14.85	9
FALSE	High	Master Protein	Q14008	Q14008	CKAP5	658	Cytoskeleton-associated protein 5 OS=Homo sapiens OX=9606 GN=CKAP5 PE=1 SV=3	0	FALSE	26.515	7	10	10	10	1	2032	225.4	7.8	18.42	10
FALSE	High	Master Protein	P56282	P56282	POLE2	659	DNA polymerase epsilon subunit 2 OS=Homo sapiens OX=9606 GN=POLE2 PE=1 SV=2	0	FALSE	26.355	18	8	8	8	1	527	59.5	6.35	15.07	8
FALSE	High	Master Protein	Q8IZ83	Q8IZ83	ALDH16A1	660	Aldehyde dehydrogenase family 16 member A1 OS=Homo sapiens OX=9606 GN=ALDH16A1 PE=1 SV=2	0	FALSE	26.343	12	7	7	7	1	802	85.1	6.79	18.67	7
FALSE	High	Master Protein	P54577	P54577	YARS1	661	Tyrosine--tRNA ligase, cytoplasmic OS=Homo sapiens OX=9606 GN=YARS PE=1 SV=4	0	FALSE	26.322	19	8	11	8	1	528	59.1	7.05	19.49	8
FALSE	High	Master Protein	P22626	P22626	HNRNPA2B1	662	Heterogeneous nuclear ribonucleoproteins A2/B1 OS=Homo sapiens OX=9606 GN=HNRNPA2B1 PE=1 SV=2	0	FALSE	26.286	27	7	8	6	1	353	37.4	8.95	19.22	7
FALSE	High	Master Protein	P51648	P51648	ALDH3A2	663	Fatty aldehyde dehydrogenase OS=Homo sapiens OX=9606 GN=ALDH3A2 PE=1 SV=1	0	FALSE	26.275	20	7	8	7	1	485	54.8	7.88	18.41	7
FALSE	High	Master Protein	Q9NWW5	Q9NWW5	CLN6	664	Ceroid-lipofuscinosis neuronal protein 6 OS=Homo sapiens OX=9606 GN=CLN6 PE=1 SV=1	0	FALSE	26.256	22	5	6	5	1	311	35.9	8.87	21.45	5
FALSE	High	Master Protein	P62829	P62829	RPL23	665	60S ribosomal protein L23 OS=Homo sapiens OX=9606 GN=RPL23 PE=1 SV=1	0	FALSE	26.242	51	6	11	6	1	140	14.9	10.51	25.31	6
FALSE	High	Master Protein	Q9UKF6	Q9UKF6	CPSF3	666	Cleavage and polyadenylation specificity factor subunit 3 OS=Homo sapiens OX=9606 GN=CPSF3 PE=1 SV=1	0	FALSE	26.196	13	8	8	8	1	684	77.4	5.6	11.13	8
FALSE	High	Master Protein	P48444	P48444	ARCN1	667	Coatomer subunit delta OS=Homo sapiens OX=9606 GN=ARCN1 PE=1 SV=1	0	FALSE	26.015	23	9	9	9	1	511	57.2	6.21	21.08	9
FALSE	High	Master Protein	Q9UJX2	Q9UJX2	CDC23	668	Cell division cycle protein 23 homolog OS=Homo sapiens OX=9606 GN=CDC23 PE=1 SV=3	0	FALSE	25.966	17	9	9	9	1	597	68.8	7.02	15.62	9
FALSE	High	Master Protein	P62910	P62910	RPL32	669	60S ribosomal protein L32 OS=Homo sapiens OX=9606 GN=RPL32 PE=1 SV=2	0	FALSE	25.933	40	7	10	7	1	135	15.9	11.33	22.33	7
FALSE	High	Master Protein	P46783	P46783	RPS10	670	40S ribosomal protein S10 OS=Homo sapiens OX=9606 GN=RPS10 PE=1 SV=1	0	FALSE	25.871	33	6	8	6	1	165	18.9	10.15	20.73	6
FALSE	High	Master Protein	Q8NEM2	Q8NEM2	SHCBP1	671	SHC SH2 domain-binding protein 1 OS=Homo sapiens OX=9606 GN=SHCBP1 PE=1 SV=3	0	FALSE	25.855	17	10	10	10	1	672	75.6	4.75	10.46	10
FALSE	High	Master Protein	Q9Y230	Q9Y230	RUVBL2	672	RuvB-like 2 OS=Homo sapiens OX=9606 GN=RUVBL2 PE=1 SV=3	0	FALSE	25.724	22	8	9	8	1	463	51.1	5.64	19.51	8
FALSE	High	Master Protein	O00541	O00541	PES1	673	Pescadillo homolog OS=Homo sapiens OX=9606 GN=PES1 PE=1 SV=1	0	FALSE	25.619	17	10	11	10	1	588	68	7.33	8.39	10
FALSE	High	Master Protein	P12268	P12268	IMPDH2	674	Inosine-5'-monophosphate dehydrogenase 2 OS=Homo sapiens OX=9606 GN=IMPDH2 PE=1 SV=2	0	FALSE	25.564	18	6	8	6	1	514	55.8	6.9	18	6
FALSE	High	Master Protein	P42025	P42025	ACTR1B	675	Beta-centractin OS=Homo sapiens OX=9606 GN=ACTR1B PE=1 SV=1	0	FALSE	25.476	22	6	7	1	1	376	42.3	6.4	19.21	6
FALSE	High	Master Protein	O00487	O00487	PSMD14	676	26S proteasome non-ATPase regulatory subunit 14 OS=Homo sapiens OX=9606 GN=PSMD14 PE=1 SV=1	0	FALSE	25.452	29	7	8	7	1	310	34.6	6.52	14.97	7
FALSE	High	Master Protein	P18858	P18858	LIG1	677	DNA ligase 1 OS=Homo sapiens OX=9606 GN=LIG1 PE=1 SV=1	0	FALSE	25.389	9	8	9	8	1	919	101.7	5.62	14	8
FALSE	High	Master Protein	Q5T2E6	Q5T2E6	ARMH3	678	Armadillo-like helical domain-containing protein 3 OS=Homo sapiens OX=9606 GN=ARMH3 PE=1 SV=1	0	FALSE	25.275	12	7	9	7	1	689	78.7	6.6	9.59	7
FALSE	High	Master Protein	A0FGR8	A0FGR8	ESYT2	679	Extended synaptotagmin-2 OS=Homo sapiens OX=9606 GN=ESYT2 PE=1 SV=1	0	FALSE	25.264	12	8	8	8	1	921	102.3	9.26	9.94	8
FALSE	High	Master Protein	Q9H2P0	Q9H2P0	ADNP	680	Activity-dependent neuroprotector homeobox protein OS=Homo sapiens OX=9606 GN=ADNP PE=1 SV=1	0	FALSE	25.255	12	10	11	10	1	1102	123.5	7.34	14.08	10
FALSE	High	Master Protein	P42167	P42167	TMPO	681	Lamina-associated polypeptide 2, isoforms beta/gamma OS=Homo sapiens OX=9606 GN=TMPO PE=1 SV=2	0	FALSE	25.249	23	7	7	3	1	454	50.6	9.38	17.63	7
FALSE	High	Master Protein	Q8N122	Q8N122	RPTOR	682	Regulatory-associated protein of mTOR OS=Homo sapiens OX=9606 GN=RPTOR PE=1 SV=1	0	FALSE	25.157	6	7	7	7	1	1335	148.9	6.89	18.81	7
FALSE	High	Master Protein	Q13042	Q13042	CDC16	683	Cell division cycle protein 16 homolog OS=Homo sapiens OX=9606 GN=CDC16 PE=1 SV=2	0	FALSE	25.116	15	8	9	8	1	620	71.6	5.85	15.21	8
FALSE	High	Master Protein	Q9UNX4	Q9UNX4	WDR3	684	WD repeat-containing protein 3 OS=Homo sapiens OX=9606 GN=WDR3 PE=1 SV=1	0	FALSE	25.096	11	9	9	9	1	943	106	6.64	8.87	9
FALSE	High	Master Protein	P55209	P55209	NAP1L1	685	Nucleosome assembly protein 1-like 1 OS=Homo sapiens OX=9606 GN=NAP1L1 PE=1 SV=1	0	FALSE	25.082	20	6	7	5	1	391	45.3	4.46	18.43	6
FALSE	High	Master Protein	Q15070	Q15070	OXA1L	686	Mitochondrial inner membrane protein OXA1L OS=Homo sapiens OX=9606 GN=OXA1L PE=1 SV=3	0	FALSE	25.067	14	7	8	7	1	435	48.5	9.45	12.53	7
FALSE	High	Master Protein	P18074	P18074	ERCC2	687	General transcription and DNA repair factor IIH helicase subunit XPD OS=Homo sapiens OX=9606 GN=ERCC2 PE=1 SV=1	0	FALSE	25.057	14	7	7	7	1	760	86.9	7.15	11.04	7
FALSE	High	Master Protein	Q15003	Q15003	NCAPH	688	Condensin complex subunit 2 OS=Homo sapiens OX=9606 GN=NCAPH PE=1 SV=3	0	FALSE	25.043	11	7	8	7	1	741	82.5	5.06	14.2	7
FALSE	High	Master Protein	P62888	P62888	RPL30	689	60S ribosomal protein L30 OS=Homo sapiens OX=9606 GN=RPL30 PE=1 SV=2	0	FALSE	25.017	64	6	8	6	1	115	12.8	9.63	15.4	6
FALSE	High	Master Protein	Q15054	Q15054	POLD3	690	DNA polymerase delta subunit 3 OS=Homo sapiens OX=9606 GN=POLD3 PE=1 SV=2	0	FALSE	24.904	19	8	9	8	1	466	51.4	9.35	10.42	8
FALSE	High	Master Protein	Q96SK2	Q96SK2	TMEM209	691	Transmembrane protein 209 OS=Homo sapiens OX=9606 GN=TMEM209 PE=1 SV=2	0	FALSE	24.847	23	8	8	8	1	561	62.9	8.63	5.6	8
FALSE	High	Master Protein	P33176	P33176	KIF5B	692	Kinesin-1 heavy chain OS=Homo sapiens OX=9606 GN=KIF5B PE=1 SV=1	0	FALSE	24.784	8	7	7	7	1	963	109.6	6.51	13.18	7
FALSE	High	Master Protein	Q96J02	Q96J02	ITCH	693	E3 ubiquitin-protein ligase Itchy homolog OS=Homo sapiens OX=9606 GN=ITCH PE=1 SV=2	0	FALSE	24.762	12	8	9	7	1	903	102.7	6.3	15.61	8
FALSE	High	Master Protein	Q8N766	Q8N766	EMC1	694	ER membrane protein complex subunit 1 OS=Homo sapiens OX=9606 GN=EMC1 PE=1 SV=1	0	FALSE	24.733	13	10	10	10	1	993	111.7	7.66	12.5	10
FALSE	High	Master Protein	P61353	P61353	RPL27	695	60S ribosomal protein L27 OS=Homo sapiens OX=9606 GN=RPL27 PE=1 SV=2	0	FALSE	24.679	48	7	11	7	1	136	15.8	10.56	18.84	7
FALSE	High	Master Protein	Q9HD45	Q9HD45	TM9SF3	696	Transmembrane 9 superfamily member 3 OS=Homo sapiens OX=9606 GN=TM9SF3 PE=1 SV=2	0	FALSE	24.634	16	8	10	8	1	589	67.8	7.21	18.28	8
FALSE	High	Master Protein	P05387	P05387	RPLP2	697	60S acidic ribosomal protein P2 OS=Homo sapiens OX=9606 GN=RPLP2 PE=1 SV=1	0	FALSE	24.605	70	4	5	4	1	115	11.7	4.54	17.19	4
FALSE	High	Master Protein	P62191	P62191	PSMC1	698	26S proteasome regulatory subunit 4 OS=Homo sapiens OX=9606 GN=PSMC1 PE=1 SV=1	0	FALSE	24.592	18	6	7	5	1	440	49.2	6.21	13.84	6
FALSE	High	Master Protein	Q96I59	Q96I59	NARS2	699	Probable asparagine--tRNA ligase, mitochondrial OS=Homo sapiens OX=9606 GN=NARS2 PE=1 SV=3	0	FALSE	24.541	14	7	8	7	1	477	54.1	7.24	18.69	7
FALSE	High	Master Protein	Q13895	Q13895	BYSL	700	Bystin OS=Homo sapiens OX=9606 GN=BYSL PE=1 SV=3	0	FALSE	24.487	24	9	10	9	1	437	49.6	8.12	8.75	9
FALSE	High	Master Protein	Q6P996	Q6P996	PDXDC1	701	Pyridoxal-dependent decarboxylase domain-containing protein 1 OS=Homo sapiens OX=9606 GN=PDXDC1 PE=1 SV=2	0	FALSE	24.401	13	7	8	7	1	788	86.7	5.38	16.89	7
FALSE	High	Master Protein	Q9Y672	Q9Y672	ALG6	702	Dolichyl pyrophosphate Man9GlcNAc2 alpha-1,3-glucosyltransferase OS=Homo sapiens OX=9606 GN=ALG6 PE=1 SV=2	0	FALSE	24.317	8	4	6	4	1	507	58.1	8.46	14.31	4
FALSE	High	Master Protein	Q9H845	Q9H845	ACAD9	703	Acyl-CoA dehydrogenase family member 9, mitochondrial OS=Homo sapiens OX=9606 GN=ACAD9 PE=1 SV=1	0	FALSE	24.312	14	8	8	8	1	621	68.7	7.96	10.71	8
FALSE	High	Master Protein	Q6L8Q7	Q6L8Q7	PDE12	704	2',5'-phosphodiesterase 12 OS=Homo sapiens OX=9606 GN=PDE12 PE=1 SV=2	0	FALSE	24.254	13	7	8	7	1	609	67.3	6.57	14.39	7
FALSE	High	Master Protein	P21127	P21127	CDK11B	705	Cyclin-dependent kinase 11B OS=Homo sapiens OX=9606 GN=CDK11B PE=1 SV=4	0	FALSE	24.16	14	10	10	2	1	795	92.6	5.54	11.89	10
FALSE	High	Master Protein	Q8IY37	Q8IY37	DHX37	706	Probable ATP-dependent RNA helicase DHX37 OS=Homo sapiens OX=9606 GN=DHX37 PE=1 SV=1	0	FALSE	24.119	9	8	8	8	1	1157	129.5	8.1	12.26	8
FALSE	High	Master Protein	Q9NU22	Q9NU22	MDN1	707	Midasin OS=Homo sapiens OX=9606 GN=MDN1 PE=1 SV=2	0	FALSE	24.101	2	10	10	10	1	5596	632.4	5.68	13.6	10
FALSE	High	Master Protein	Q96LB3	Q96LB3	IFT74	708	Intraflagellar transport protein 74 homolog OS=Homo sapiens OX=9606 GN=IFT74 PE=1 SV=1	0	FALSE	24.09	13	6	7	6	1	600	69.2	6	14.02	6
FALSE	High	Master Protein	P62847	P62847	RPS24	709	40S ribosomal protein S24 OS=Homo sapiens OX=9606 GN=RPS24 PE=1 SV=1	0	FALSE	24.059	35	5	7	5	1	133	15.4	10.78	18.34	5
FALSE	High	Master Protein	Q9Y4B6	Q9Y4B6	DCAF1	710	DDB1- and CUL4-associated factor 1 OS=Homo sapiens OX=9606 GN=DCAF1 PE=1 SV=3	0	FALSE	24.059	7	9	10	9	1	1507	168.9	5.06	11.24	9
FALSE	High	Master Protein	P62263	P62263	RPS14	711	40S ribosomal protein S14 OS=Homo sapiens OX=9606 GN=RPS14 PE=1 SV=3	0	FALSE	24.027	38	6	8	6	1	151	16.3	10.05	13.63	6
FALSE	High	Master Protein	P14678	P14678	SNRPB	712	Small nuclear ribonucleoprotein-associated proteins B and B' OS=Homo sapiens OX=9606 GN=SNRPB PE=1 SV=2	0	FALSE	23.994	27	7	7	7	1	240	24.6	11.19	12.99	7
FALSE	High	Master Protein	O60762	O60762	DPM1	713	Dolichol-phosphate mannosyltransferase subunit 1 OS=Homo sapiens OX=9606 GN=DPM1 PE=1 SV=1	0	FALSE	23.98	32	6	7	6	1	260	29.6	9.57	12.33	6
FALSE	High	Master Protein	O00743	O00743	PPP6C	714	Serine/threonine-protein phosphatase 6 catalytic subunit OS=Homo sapiens OX=9606 GN=PPP6C PE=1 SV=1	0	FALSE	23.905	22	6	8	6	1	305	35.1	5.69	16.93	6
FALSE	High	Master Protein	Q9Y2W1	Q9Y2W1	THRAP3	715	Thyroid hormone receptor-associated protein 3 OS=Homo sapiens OX=9606 GN=THRAP3 PE=1 SV=2	0	FALSE	23.9	13	9	9	9	1	955	108.6	10.15	16.13	9
FALSE	High	Master Protein	P17980	P17980	PSMC3	716	26S proteasome regulatory subunit 6A OS=Homo sapiens OX=9606 GN=PSMC3 PE=1 SV=3	0	FALSE	23.896	25	8	8	8	1	439	49.2	5.24	14.74	8
FALSE	High	Master Protein	Q9H8H0	Q9H8H0	NOL11	717	Nucleolar protein 11 OS=Homo sapiens OX=9606 GN=NOL11 PE=1 SV=1	0	FALSE	23.811	12	8	8	8	1	719	81.1	6.07	15.21	8
FALSE	High	Master Protein	P62258	P62258	YWHAE	718	14-3-3 protein epsilon OS=Homo sapiens OX=9606 GN=YWHAE PE=1 SV=1	0	FALSE	23.79	32	8	8	5	1	255	29.2	4.74	16.01	8
FALSE	High	Master Protein	Q9UQ88	Q9UQ88	CDK11A	719	Cyclin-dependent kinase 11A OS=Homo sapiens OX=9606 GN=CDK11A PE=1 SV=4	0	FALSE	23.75	14	10	10	2	1	783	91.3	5.36	9.96	10
FALSE	High	Master Protein	O60306	O60306	AQR	720	RNA helicase aquarius OS=Homo sapiens OX=9606 GN=AQR PE=1 SV=4	0	FALSE	23.639	7	9	9	9	1	1485	171.2	6.37	12.56	9
FALSE	High	Master Protein	Q13685	Q13685	AAMP	721	Angio-associated migratory cell protein OS=Homo sapiens OX=9606 GN=AAMP PE=1 SV=2	0	FALSE	23.609	16	5	7	5	1	434	46.7	4.42	19.09	5
FALSE	High	Master Protein	O15111	O15111	CHUK	722	Inhibitor of nuclear factor kappa-B kinase subunit alpha OS=Homo sapiens OX=9606 GN=CHUK PE=1 SV=2	0	FALSE	23.602	11	8	10	8	1	745	84.6	6.73	9.08	8
FALSE	High	Master Protein	Q15043	Q15043	SLC39A14	723	Zinc transporter ZIP14 OS=Homo sapiens OX=9606 GN=SLC39A14 PE=1 SV=3	0	FALSE	23.545	9	3	6	3	1	492	54.2	5.33	20.09	3
FALSE	High	Master Protein	Q9BTV4	Q9BTV4	TMEM43	724	Transmembrane protein 43 OS=Homo sapiens OX=9606 GN=TMEM43 PE=1 SV=1	0	FALSE	23.536	22	5	5	5	1	400	44.8	8.13	15.25	5
FALSE	High	Master Protein	O76021	O76021	RSL1D1	725	Ribosomal L1 domain-containing protein 1 OS=Homo sapiens OX=9606 GN=RSL1D1 PE=1 SV=3	0	FALSE	23.513	16	9	10	9	1	490	54.9	10.13	11.68	9
FALSE	High	Master Protein	O14735	O14735	CDIPT	726	CDP-diacylglycerol--inositol 3-phosphatidyltransferase OS=Homo sapiens OX=9606 GN=CDIPT PE=1 SV=1	0	FALSE	23.483	27	5	7	5	1	213	23.5	8.03	16.18	5
FALSE	High	Master Protein	Q15365	Q15365	PCBP1	727	Poly(rC)-binding protein 1 OS=Homo sapiens OX=9606 GN=PCBP1 PE=1 SV=2	0	FALSE	23.349	24	6	6	4	1	356	37.5	7.09	15.31	6
FALSE	High	Master Protein	Q9NTX5	Q9NTX5	ECHDC1	728	Ethylmalonyl-CoA decarboxylase OS=Homo sapiens OX=9606 GN=ECHDC1 PE=1 SV=2	0	FALSE	23.331	27	6	7	6	1	307	33.7	8.21	17.2	6
FALSE	High	Master Protein	Q14746	Q14746	COG2	729	Conserved oligomeric Golgi complex subunit 2 OS=Homo sapiens OX=9606 GN=COG2 PE=1 SV=1	0	FALSE	23.312	11	6	6	6	1	738	83.2	6.62	11.6	6
FALSE	High	Master Protein	P54098	P54098	POLG	730	DNA polymerase subunit gamma-1 OS=Homo sapiens OX=9606 GN=POLG PE=1 SV=1	0	FALSE	23.311	8	7	7	7	1	1239	139.5	6.9	14.87	7
FALSE	High	Master Protein	Q15293	Q15293	RCN1	731	Reticulocalbin-1 OS=Homo sapiens OX=9606 GN=RCN1 PE=1 SV=1	0	FALSE	23.173	15	5	8	5	1	331	38.9	5	5.54	5
FALSE	High	Master Protein	Q709F0	Q709F0	ACAD11	732	Acyl-CoA dehydrogenase family member 11 OS=Homo sapiens OX=9606 GN=ACAD11 PE=1 SV=2	0	FALSE	23.164	11	8	8	8	1	780	87.2	8.12	8.49	8
FALSE	High	Master Protein	Q15459	Q15459	SF3A1	733	Splicing factor 3A subunit 1 OS=Homo sapiens OX=9606 GN=SF3A1 PE=1 SV=1	0	FALSE	23.15	11	8	9	8	1	793	88.8	5.22	7.71	8
FALSE	High	Master Protein	Q9NVP1	Q9NVP1	DDX18	734	ATP-dependent RNA helicase DDX18 OS=Homo sapiens OX=9606 GN=DDX18 PE=1 SV=2	0	FALSE	23.119	12	7	7	7	1	670	75.4	9.5	13.2	7
FALSE	High	Master Protein	P00403	P00403	MT-CO2	735	Cytochrome c oxidase subunit 2 OS=Homo sapiens OX=9606 GN=MT-CO2 PE=1 SV=1	0	FALSE	23.053	23	4	7	4	1	227	25.5	4.82	18.6	4
FALSE	High	Master Protein	Q6DD88	Q6DD88	ATL3	736	Atlastin-3 OS=Homo sapiens OX=9606 GN=ATL3 PE=1 SV=1	0	FALSE	23.014	20	6	8	6	1	541	60.5	5.66	14.73	6
FALSE	High	Master Protein	Q15366	Q15366	PCBP2	737	Poly(rC)-binding protein 2 OS=Homo sapiens OX=9606 GN=PCBP2 PE=1 SV=1	0	FALSE	22.999	23	6	6	4	1	365	38.6	6.79	13.64	6
FALSE	High	Master Protein	Q9UBM7	Q9UBM7	DHCR7	738	7-dehydrocholesterol reductase OS=Homo sapiens OX=9606 GN=DHCR7 PE=1 SV=1	0	FALSE	22.992	15	7	8	7	1	475	54.5	8.7	15.17	7
FALSE	High	Master Protein	Q86UA1	Q86UA1	PRPF39	739	Pre-mRNA-processing factor 39 OS=Homo sapiens OX=9606 GN=PRPF39 PE=1 SV=3	0	FALSE	22.99	14	7	7	7	1	669	78.4	5.4	8.16	7
FALSE	High	Master Protein	P11172	P11172	UMPS	740	Uridine 5'-monophosphate synthase OS=Homo sapiens OX=9606 GN=UMPS PE=1 SV=1	0	FALSE	22.965	19	8	9	8	1	480	52.2	7.24	12.46	8
FALSE	High	Master Protein	O94973	O94973	AP2A2	741	AP-2 complex subunit alpha-2 OS=Homo sapiens OX=9606 GN=AP2A2 PE=1 SV=2	0	FALSE	22.925	10	8	8	5	1	939	103.9	6.96	9.87	8
FALSE	High	Master Protein	P61254	P61254	RPL26	742	60S ribosomal protein L26 OS=Homo sapiens OX=9606 GN=RPL26 PE=1 SV=1	0	FALSE	22.9	30	8	9	8	1	145	17.2	10.55	15.99	8
FALSE	High	Master Protein	O43290	O43290	SART1	743	U4/U6.U5 tri-snRNP-associated protein 1 OS=Homo sapiens OX=9606 GN=SART1 PE=1 SV=1	0	FALSE	22.825	12	8	8	8	1	800	90.2	6.13	11.46	8
FALSE	High	Master Protein	O00232	O00232	PSMD12	744	26S proteasome non-ATPase regulatory subunit 12 OS=Homo sapiens OX=9606 GN=PSMD12 PE=1 SV=3	0	FALSE	22.673	19	8	9	8	1	456	52.9	7.65	13.43	8
FALSE	High	Master Protein	Q14694	Q14694	USP10	745	Ubiquitin carboxyl-terminal hydrolase 10 OS=Homo sapiens OX=9606 GN=USP10 PE=1 SV=2	0	FALSE	22.656	11	6	7	6	1	798	87.1	5.31	13.79	6
FALSE	High	Master Protein	Q9UII4	Q9UII4	HERC5	746	E3 ISG15--protein ligase HERC5 OS=Homo sapiens OX=9606 GN=HERC5 PE=1 SV=2	0	FALSE	22.624	9	9	10	9	1	1024	116.8	7.65	11.03	9
FALSE	High	Master Protein	P0C0S8	P0C0S8	H2AC15; H2AC16; H2AC11; H2AC13; H2AC17	747	Histone H2A type 1 OS=Homo sapiens OX=9606 GN=HIST1H2AG PE=1 SV=2	0	FALSE	22.522	35	4	7	2	1	130	14.1	10.9	19.51	4
FALSE	High	Master Protein	O60701	O60701	UGDH	748	UDP-glucose 6-dehydrogenase OS=Homo sapiens OX=9606 GN=UGDH PE=1 SV=1	0	FALSE	22.522	16	6	6	6	1	494	55	7.12	12.52	6
FALSE	High	Master Protein	Q14318	Q14318	FKBP8	749	Peptidyl-prolyl cis-trans isomerase FKBP8 OS=Homo sapiens OX=9606 GN=FKBP8 PE=1 SV=2	0	FALSE	22.5	16	5	6	5	1	412	44.5	4.84	14.25	5
FALSE	High	Master Protein	P43003	P43003	SLC1A3	750	Excitatory amino acid transporter 1 OS=Homo sapiens OX=9606 GN=SLC1A3 PE=1 SV=1	0	FALSE	22.474	16	6	7	6	1	542	59.5	8.41	9.17	6
FALSE	High	Master Protein	Q7Z6Z7	Q7Z6Z7	HUWE1	751	E3 ubiquitin-protein ligase HUWE1 OS=Homo sapiens OX=9606 GN=HUWE1 PE=1 SV=3	0	FALSE	22.422	3	10	10	10	1	4374	481.6	5.22	6.89	10
FALSE	High	Master Protein	P62249	P62249	RPS16	752	40S ribosomal protein S16 OS=Homo sapiens OX=9606 GN=RPS16 PE=1 SV=2	0	FALSE	22.331	40	6	8	6	1	146	16.4	10.21	19.64	6
FALSE	High	Master Protein	P31946	P31946	YWHAB	753	14-3-3 protein beta/alpha OS=Homo sapiens OX=9606 GN=YWHAB PE=1 SV=3	0	FALSE	22.278	29	8	9	3	1	246	28.1	4.83	13.64	8
FALSE	High	Master Protein	O00429	O00429	DNM1L	754	Dynamin-1-like protein OS=Homo sapiens OX=9606 GN=DNM1L PE=1 SV=2	0	FALSE	22.219	11	6	7	6	1	736	81.8	6.81	14.95	6
FALSE	High	Master Protein	Q8IX18	Q8IX18	DHX40	755	Probable ATP-dependent RNA helicase DHX40 OS=Homo sapiens OX=9606 GN=DHX40 PE=1 SV=2	0	FALSE	22.159	11	8	8	8	1	779	88.5	8.65	13.86	8
FALSE	High	Master Protein	Q8NEW0	Q8NEW0	SLC30A7	756	Zinc transporter 7 OS=Homo sapiens OX=9606 GN=SLC30A7 PE=2 SV=1	0	FALSE	22.112	20	7	8	7	1	376	41.6	6.95	18.18	7
FALSE	High	Master Protein	P63151	P63151	PPP2R2A	757	Serine/threonine-protein phosphatase 2A 55 kDa regulatory subunit B alpha isoform OS=Homo sapiens OX=9606 GN=PPP2R2A PE=1 SV=1	0	FALSE	22.094	18	6	7	6	1	447	51.7	6.2	14.69	6
FALSE	High	Master Protein	O60563	O60563	CCNT1	758	Cyclin-T1 OS=Homo sapiens OX=9606 GN=CCNT1 PE=1 SV=1	0	FALSE	22.064	12	6	6	6	1	726	80.6	8.78	14.91	6
FALSE	High	Master Protein	Q9P258	Q9P258	RCC2	759	Protein RCC2 OS=Homo sapiens OX=9606 GN=RCC2 PE=1 SV=2	0	FALSE	22.062	19	9	9	9	1	522	56	8.78	16.39	9
FALSE	High	Master Protein	Q13283	Q13283	G3BP1	760	Ras GTPase-activating protein-binding protein 1 OS=Homo sapiens OX=9606 GN=G3BP1 PE=1 SV=1	0	FALSE	22.041	19	7	7	7	1	466	52.1	5.52	11.58	7
FALSE	High	Master Protein	P60891	P60891	PRPS1	761	Ribose-phosphate pyrophosphokinase 1 OS=Homo sapiens OX=9606 GN=PRPS1 PE=1 SV=2	0	FALSE	22.019	16	4	7	1	1	318	34.8	6.98	12.22	4
FALSE	High	Master Protein	P13797	P13797	PLS3	762	Plastin-3 OS=Homo sapiens OX=9606 GN=PLS3 PE=1 SV=4	0	FALSE	21.982	12	6	7	6	1	630	70.8	5.6	11.96	6
FALSE	High	Master Protein	Q8WX92	Q8WX92	NELFB	763	Negative elongation factor B OS=Homo sapiens OX=9606 GN=NELFB PE=1 SV=1	0	FALSE	21.922	14	8	8	8	1	580	65.7	6.13	12.21	8
FALSE	High	Master Protein	Q6P1M0	Q6P1M0	SLC27A4	764	Long-chain fatty acid transport protein 4 OS=Homo sapiens OX=9606 GN=SLC27A4 PE=1 SV=1	0	FALSE	21.918	14	8	9	8	1	643	72	8.47	17.73	8
FALSE	High	Master Protein	Q9NPI6	Q9NPI6	DCP1A	765	mRNA-decapping enzyme 1A OS=Homo sapiens OX=9606 GN=DCP1A PE=1 SV=2	0	FALSE	21.91	15	6	7	6	1	582	63.3	6.25	11.52	6
FALSE	High	Master Protein	Q86VI3	Q86VI3	IQGAP3	766	Ras GTPase-activating-like protein IQGAP3 OS=Homo sapiens OX=9606 GN=IQGAP3 PE=1 SV=2	0	FALSE	21.872	5	8	8	7	1	1631	184.6	7.65	11.02	8
FALSE	High	Master Protein	Q5MIZ7	Q5MIZ7	PPP4R3B	767	Serine/threonine-protein phosphatase 4 regulatory subunit 3B OS=Homo sapiens OX=9606 GN=PPP4R3B PE=1 SV=2	0	FALSE	21.845	8	6	8	2	1	849	97.4	4.96	13.92	6
FALSE	High	Master Protein	P78347	P78347	GTF2I	768	General transcription factor II-I OS=Homo sapiens OX=9606 GN=GTF2I PE=1 SV=2	0	FALSE	21.837	9	7	7	7	1	998	112.3	6.39	13.91	7
FALSE	High	Master Protein	Q9NUQ8	Q9NUQ8	ABCF3	769	ATP-binding cassette sub-family F member 3 OS=Homo sapiens OX=9606 GN=ABCF3 PE=1 SV=2	0	FALSE	21.837	13	7	8	7	1	709	79.7	6.34	11.61	7
FALSE	High	Master Protein	Q13618	Q13618	CUL3	770	Cullin-3 OS=Homo sapiens OX=9606 GN=CUL3 PE=1 SV=2	0	FALSE	21.809	11	7	7	7	1	768	88.9	8.48	12.41	7
FALSE	High	Master Protein	Q9NQC3	Q9NQC3	RTN4	771	Reticulon-4 OS=Homo sapiens OX=9606 GN=RTN4 PE=1 SV=2	0	FALSE	21.754	7	5	5	5	1	1192	129.9	4.5	11.25	5
FALSE	High	Master Protein	O95905	O95905	ECD	772	Protein ecdysoneless homolog OS=Homo sapiens OX=9606 GN=ECD PE=1 SV=1	0	FALSE	21.71	14	8	8	8	1	644	72.7	4.87	11.93	8
FALSE	High	Master Protein	P42356	P42356	PI4KA	773	Phosphatidylinositol 4-kinase alpha OS=Homo sapiens OX=9606 GN=PI4KA PE=1 SV=4	0	FALSE	21.708	3	7	8	7	1	2102	236.7	7.06	12.05	7
FALSE	High	Master Protein	Q9NRG9	Q9NRG9	AAAS	774	Aladin OS=Homo sapiens OX=9606 GN=AAAS PE=1 SV=1	0	FALSE	21.682	18	7	7	7	1	546	59.5	7.5	11.43	7
FALSE	High	Master Protein	Q16576	Q16576	RBBP7	775	Histone-binding protein RBBP7 OS=Homo sapiens OX=9606 GN=RBBP7 PE=1 SV=1	0	FALSE	21.629	24	9	9	9	1	425	47.8	5.05	8.32	9
FALSE	High	Master Protein	Q8N0X7	Q8N0X7	SPART	776	Spartin OS=Homo sapiens OX=9606 GN=SPART PE=1 SV=1	0	FALSE	21.596	11	6	6	6	1	666	72.8	5.91	10.85	6
FALSE	High	Master Protein	O95071	O95071	UBR5	777	E3 ubiquitin-protein ligase UBR5 OS=Homo sapiens OX=9606 GN=UBR5 PE=1 SV=2	0	FALSE	21.573	3	6	6	6	1	2799	309.2	5.85	10.49	6
FALSE	High	Master Protein	P04049	P04049	RAF1	778	RAF proto-oncogene serine/threonine-protein kinase OS=Homo sapiens OX=9606 GN=RAF1 PE=1 SV=1	0	FALSE	21.567	12	7	7	5	1	648	73	9.2	9.87	7
FALSE	High	Master Protein	O15091	O15091	PRORP	779	Mitochondrial ribonuclease P catalytic subunit OS=Homo sapiens OX=9606 GN=KIAA0391 PE=1 SV=2	0	FALSE	21.547	13	7	8	7	1	583	67.3	8.78	13.31	7
FALSE	High	Master Protein	P35251	P35251	RFC1	780	Replication factor C subunit 1 OS=Homo sapiens OX=9606 GN=RFC1 PE=1 SV=4	0	FALSE	21.395	8	7	7	7	1	1148	128.2	9.36	13.79	7
FALSE	High	Master Protein	O75821	O75821	EIF3G	781	Eukaryotic translation initiation factor 3 subunit G OS=Homo sapiens OX=9606 GN=EIF3G PE=1 SV=2	0	FALSE	21.386	21	6	7	6	1	320	35.6	6.13	16.78	6
FALSE	High	Master Protein	P30041	P30041	PRDX6	782	Peroxiredoxin-6 OS=Homo sapiens OX=9606 GN=PRDX6 PE=1 SV=3	0	FALSE	21.243	39	7	7	7	1	224	25	6.38	14.34	7
FALSE	High	Master Protein	Q9UNH7	Q9UNH7	SNX6	783	Sorting nexin-6 OS=Homo sapiens OX=9606 GN=SNX6 PE=1 SV=1	0	FALSE	21.236	21	7	7	7	1	406	46.6	6.16	12.25	7
FALSE	High	Master Protein	Q5SRD1	Q5SRD1	TIMM23B	784	Putative mitochondrial import inner membrane translocase subunit Tim23B OS=Homo sapiens OX=9606 GN=TIMM23B PE=5 SV=2	0	FALSE	21.23	23	4	5	4	1	257	28	9.39	10.65	4
FALSE	High	Master Protein	Q8WUY1	Q8WUY1	THEM6	785	Protein THEM6 OS=Homo sapiens OX=9606 GN=THEM6 PE=1 SV=2	0	FALSE	21.198	34	7	7	7	1	208	23.9	9.55	9.52	7
FALSE	High	Master Protein	O95433	O95433	AHSA1	786	Activator of 90 kDa heat shock protein ATPase homolog 1 OS=Homo sapiens OX=9606 GN=AHSA1 PE=1 SV=1	0	FALSE	21.136	22	6	6	6	1	338	38.3	5.53	13.64	6
FALSE	High	Master Protein	O43913	O43913	ORC5	787	Origin recognition complex subunit 5 OS=Homo sapiens OX=9606 GN=ORC5 PE=1 SV=1	0	FALSE	21.126	19	7	7	7	1	435	50.3	7.74	11.99	7
FALSE	High	Master Protein	Q9H4L4	Q9H4L4	SENP3	788	Sentrin-specific protease 3 OS=Homo sapiens OX=9606 GN=SENP3 PE=1 SV=2	0	FALSE	21.078	14	6	6	6	1	574	65	8.56	13.91	6
FALSE	High	Master Protein	O75436	O75436	VPS26A	789	Vacuolar protein sorting-associated protein 26A OS=Homo sapiens OX=9606 GN=VPS26A PE=1 SV=2	0	FALSE	21.047	21	5	6	5	1	327	38.1	6.57	7.92	5
FALSE	High	Master Protein	P51148	P51148	RAB5C	790	Ras-related protein Rab-5C OS=Homo sapiens OX=9606 GN=RAB5C PE=1 SV=2	0	FALSE	20.856	28	5	6	3	1	216	23.5	8.41	14.51	5
FALSE	High	Master Protein	O14641	O14641	DVL2	791	Segment polarity protein dishevelled homolog DVL-2 OS=Homo sapiens OX=9606 GN=DVL2 PE=1 SV=1	0	FALSE	20.749	11	6	6	6	1	736	78.9	6.02	9.59	6
FALSE	High	Master Protein	Q99720	Q99720	SIGMAR1	792	Sigma non-opioid intracellular receptor 1 OS=Homo sapiens OX=9606 GN=SIGMAR1 PE=1 SV=1	0	FALSE	20.748	26	5	6	5	1	223	25.1	5.96	12.2	5
FALSE	High	Master Protein	Q8TD19	Q8TD19	NEK9	793	Serine/threonine-protein kinase Nek9 OS=Homo sapiens OX=9606 GN=NEK9 PE=1 SV=2	0	FALSE	20.741	11	7	7	7	1	979	107.1	5.74	10.18	7
FALSE	High	Master Protein	Q9H0D6	Q9H0D6	XRN2	794	5'-3' exoribonuclease 2 OS=Homo sapiens OX=9606 GN=XRN2 PE=1 SV=1	0	FALSE	20.735	9	7	7	7	1	950	108.5	7.47	11.58	7
FALSE	High	Master Protein	Q9HC07	Q9HC07	TMEM165	795	Transmembrane protein 165 OS=Homo sapiens OX=9606 GN=TMEM165 PE=1 SV=1	0	FALSE	20.722	23	5	6	5	1	324	34.9	7.02	16.21	5
FALSE	High	Master Protein	Q9P260	Q9P260	RELCH	796	LisH domain and HEAT repeat-containing protein KIAA1468 OS=Homo sapiens OX=9606 GN=KIAA1468 PE=1 SV=2	0	FALSE	20.675	6	6	7	6	1	1216	134.5	5.45	10.45	6
FALSE	High	Master Protein	Q5GLZ8	Q5GLZ8	HERC4	797	Probable E3 ubiquitin-protein ligase HERC4 OS=Homo sapiens OX=9606 GN=HERC4 PE=1 SV=1	0	FALSE	20.667	9	8	8	8	1	1057	118.5	6.19	11.58	8
FALSE	High	Master Protein	Q5JPH6	Q5JPH6	EARS2	798	Probable glutamate--tRNA ligase, mitochondrial OS=Homo sapiens OX=9606 GN=EARS2 PE=1 SV=2	0	FALSE	20.555	13	6	6	6	1	523	58.7	8.76	13.04	6
FALSE	High	Master Protein	Q9UBT2	Q9UBT2	UBA2	799	SUMO-activating enzyme subunit 2 OS=Homo sapiens OX=9606 GN=UBA2 PE=1 SV=2	0	FALSE	20.516	13	7	8	7	1	640	71.2	5.29	12.05	7
FALSE	High	Master Protein	Q9C0D3	Q9C0D3	ZYG11B	800	Protein zyg-11 homolog B OS=Homo sapiens OX=9606 GN=ZYG11B PE=1 SV=2	0	FALSE	20.393	11	7	7	7	1	744	83.9	6.86	5.12	7
FALSE	High	Master Protein	Q6ZXV5	Q6ZXV5	TMTC3	801	Transmembrane and TPR repeat-containing protein 3 OS=Homo sapiens OX=9606 GN=TMTC3 PE=1 SV=2	0	FALSE	20.379	10	8	8	8	1	915	103.9	8.87	8.39	8
FALSE	High	Master Protein	Q8NI60	Q8NI60	COQ8A	802	Atypical kinase COQ8A, mitochondrial OS=Homo sapiens OX=9606 GN=COQ8A PE=1 SV=1	0	FALSE	20.364	11	5	7	5	1	647	71.9	6.99	17.39	5
FALSE	High	Master Protein	Q9H900	Q9H900	ZWILCH	803	Protein zwilch homolog OS=Homo sapiens OX=9606 GN=ZWILCH PE=1 SV=2	0	FALSE	20.343	14	7	7	7	1	591	67.2	6.27	9.14	7
FALSE	High	Master Protein	Q6YN16	Q6YN16	HSDL2	804	Hydroxysteroid dehydrogenase-like protein 2 OS=Homo sapiens OX=9606 GN=HSDL2 PE=1 SV=1	0	FALSE	20.289	19	5	5	5	1	418	45.4	7.99	16.73	5
FALSE	High	Master Protein	O00255	O00255	MEN1	805	Menin OS=Homo sapiens OX=9606 GN=MEN1 PE=1 SV=4	0	FALSE	20.272	14	7	8	7	1	615	68	6.55	14.3	7
FALSE	High	Master Protein	P21108	P21108	PRPS1L1	806	Ribose-phosphate pyrophosphokinase 3 OS=Homo sapiens OX=9606 GN=PRPS1L1 PE=1 SV=2	0	FALSE	20.261	16	4	7	1	1	318	34.8	6.35	10.53	4
FALSE	High	Master Protein	Q6DN90	Q6DN90	IQSEC1	807	IQ motif and SEC7 domain-containing protein 1 OS=Homo sapiens OX=9606 GN=IQSEC1 PE=1 SV=1	0	FALSE	20.159	9	8	8	8	1	963	108.2	6.93	6.91	8
FALSE	High	Master Protein	Q9H6S0	Q9H6S0	YTHDC2	808	3'-5' RNA helicase YTHDC2 OS=Homo sapiens OX=9606 GN=YTHDC2 PE=1 SV=2	0	FALSE	20.121	5	6	6	6	1	1430	160.1	8.4	11.23	6
FALSE	High	Master Protein	P42566	P42566	EPS15	809	Epidermal growth factor receptor substrate 15 OS=Homo sapiens OX=9606 GN=EPS15 PE=1 SV=2	0	FALSE	20.09	9	7	7	7	1	896	98.6	4.64	8.95	7
FALSE	High	Master Protein	O76031	O76031	CLPX	810	ATP-dependent Clp protease ATP-binding subunit clpX-like, mitochondrial OS=Homo sapiens OX=9606 GN=CLPX PE=1 SV=2	0	FALSE	20.069	11	6	6	6	1	633	69.2	7.58	7.16	6
FALSE	High	Master Protein	Q13409	Q13409	DYNC1I2	811	Cytoplasmic dynein 1 intermediate chain 2 OS=Homo sapiens OX=9606 GN=DYNC1I2 PE=1 SV=3	0	FALSE	20.014	15	7	7	7	1	638	71.4	5.2	6.5	7
FALSE	High	Master Protein	Q9UM00	Q9UM00	TMCO1	812	Calcium load-activated calcium channel OS=Homo sapiens OX=9606 GN=TMCO1 PE=1 SV=1	0	FALSE	19.999	26	4	5	4	1	188	21.2	9.74	11.76	4
FALSE	High	Master Protein	A0A075B6S2	A0A075B6S2	IGKV2D-29	813	Immunoglobulin kappa variable 2D-29 OS=Homo sapiens OX=9606 GN=IGKV2D-29 PE=3 SV=1	0	FALSE	19.943	19	4	14	3	1	120	13.1	7.12	33.81	4
FALSE	High	Master Protein	P23458	P23458	JAK1	814	Tyrosine-protein kinase JAK1 OS=Homo sapiens OX=9606 GN=JAK1 PE=1 SV=2	0	FALSE	19.784	7	7	7	7	1	1154	133.2	7.55	8.09	7
FALSE	High	Master Protein	P50542	P50542	PEX5	815	Peroxisomal targeting signal 1 receptor OS=Homo sapiens OX=9606 GN=PEX5 PE=1 SV=3	0	FALSE	19.694	13	5	5	5	1	639	70.8	4.54	10.24	5
FALSE	High	Master Protein	Q9H936	Q9H936	SLC25A22	816	Mitochondrial glutamate carrier 1 OS=Homo sapiens OX=9606 GN=SLC25A22 PE=1 SV=1	0	FALSE	19.693	17	5	6	5	1	323	34.4	9.29	11.83	5
FALSE	High	Master Protein	Q71RC2	Q71RC2	LARP4	817	La-related protein 4 OS=Homo sapiens OX=9606 GN=LARP4 PE=1 SV=3	0	FALSE	19.672	9	6	6	5	1	724	80.5	6.61	8.37	6
FALSE	High	Master Protein	P27105	P27105	STOM	818	Erythrocyte band 7 integral membrane protein OS=Homo sapiens OX=9606 GN=STOM PE=1 SV=3	0	FALSE	19.598	24	5	7	5	1	288	31.7	7.88	15.83	5
FALSE	High	Master Protein	Q9H0S4	Q9H0S4	DDX47	819	Probable ATP-dependent RNA helicase DDX47 OS=Homo sapiens OX=9606 GN=DDX47 PE=1 SV=1	0	FALSE	19.528	25	8	8	8	1	455	50.6	9.1	11.75	8
FALSE	High	Master Protein	O75691	O75691	UTP20	820	Small subunit processome component 20 homolog OS=Homo sapiens OX=9606 GN=UTP20 PE=1 SV=3	0	FALSE	19.453	2	6	7	6	1	2785	318.2	7.39	10.15	6
FALSE	High	Master Protein	Q13155	Q13155	AIMP2	821	Aminoacyl tRNA synthase complex-interacting multifunctional protein 2 OS=Homo sapiens OX=9606 GN=AIMP2 PE=1 SV=2	0	FALSE	19.442	22	5	5	5	1	320	35.3	8.22	12.63	5
FALSE	High	Master Protein	O75489	O75489	NDUFS3	822	NADH dehydrogenase [ubiquinone] iron-sulfur protein 3, mitochondrial OS=Homo sapiens OX=9606 GN=NDUFS3 PE=1 SV=1	0	FALSE	19.4	21	5	5	5	1	264	30.2	7.5	11	5
FALSE	High	Master Protein	P34897	P34897	SHMT2	823	Serine hydroxymethyltransferase, mitochondrial OS=Homo sapiens OX=9606 GN=SHMT2 PE=1 SV=3	0	FALSE	19.377	15	7	8	7	1	504	56	8.53	6.99	7
FALSE	High	Master Protein	Q9H853	Q9H853	TUBA4B	824	Putative tubulin-like protein alpha-4B OS=Homo sapiens OX=9606 GN=TUBA4B PE=5 SV=2	0	FALSE	19.369	13	3	6	1	1	241	27.5	7.83	15.95	3
FALSE	High	Master Protein	Q9UBV2	Q9UBV2	SEL1L	825	Protein sel-1 homolog 1 OS=Homo sapiens OX=9606 GN=SEL1L PE=1 SV=3	0	FALSE	19.238	11	6	6	6	1	794	88.7	5.39	12.15	6
FALSE	High	Master Protein	O75175	O75175	CNOT3	826	CCR4-NOT transcription complex subunit 3 OS=Homo sapiens OX=9606 GN=CNOT3 PE=1 SV=1	0	FALSE	19.037	9	6	8	6	1	753	81.8	6.2	11.31	6
FALSE	High	Master Protein	Q5BKZ1	Q5BKZ1	ZNF326	827	DBIRD complex subunit ZNF326 OS=Homo sapiens OX=9606 GN=ZNF326 PE=1 SV=2	0	FALSE	18.971	12	6	6	6	1	582	65.6	5.15	6.24	6
FALSE	High	Master Protein	Q9Y281	Q9Y281	CFL2	828	Cofilin-2 OS=Homo sapiens OX=9606 GN=CFL2 PE=1 SV=1	0	FALSE	18.965	33	5	6	1	1	166	18.7	7.88	10.54	5
FALSE	High	Master Protein	P46019	P46019	PHKA2	829	Phosphorylase b kinase regulatory subunit alpha, liver isoform OS=Homo sapiens OX=9606 GN=PHKA2 PE=1 SV=1	0	FALSE	18.93	6	7	9	4	1	1235	138.3	6.44	14.17	7
FALSE	High	Master Protein	O00311	O00311	CDC7	830	Cell division cycle 7-related protein kinase OS=Homo sapiens OX=9606 GN=CDC7 PE=1 SV=1	0	FALSE	18.786	12	5	5	5	1	574	63.8	8.73	8.02	5
FALSE	High	Master Protein	Q9H9A5	Q9H9A5	CNOT10	831	CCR4-NOT transcription complex subunit 10 OS=Homo sapiens OX=9606 GN=CNOT10 PE=1 SV=1	0	FALSE	18.771	10	6	7	6	1	744	82.3	7.78	14.44	6
FALSE	High	Master Protein	P14324	P14324	FDPS	832	Farnesyl pyrophosphate synthase OS=Homo sapiens OX=9606 GN=FDPS PE=1 SV=4	0	FALSE	18.723	9	3	6	3	1	419	48.2	6.15	6.73	3
FALSE	High	Master Protein	P28066	P28066	PSMA5	833	Proteasome subunit alpha type-5 OS=Homo sapiens OX=9606 GN=PSMA5 PE=1 SV=3	0	FALSE	18.711	28	5	5	5	1	241	26.4	4.79	12.49	5
FALSE	High	Master Protein	P36873	P36873	PPP1CC	834	Serine/threonine-protein phosphatase PP1-gamma catalytic subunit OS=Homo sapiens OX=9606 GN=PPP1CC PE=1 SV=1	0	FALSE	18.616	26	7	8	7	1	323	37	6.54	5.78	7
FALSE	High	Master Protein	Q03252	Q03252	LMNB2	835	Lamin-B2 OS=Homo sapiens OX=9606 GN=LMNB2 PE=1 SV=4	0	FALSE	18.596	10	8	9	2	1	620	69.9	5.59	9.35	8
FALSE	High	Master Protein	O75964	O75964	ATP5MG	836	ATP synthase subunit g, mitochondrial OS=Homo sapiens OX=9606 GN=ATP5L PE=1 SV=3	0	FALSE	18.489	34	3	4	3	1	103	11.4	9.64	10.46	3
FALSE	High	Master Protein	Q6YP21	Q6YP21	KYAT3	837	Kynurenine--oxoglutarate transaminase 3 OS=Homo sapiens OX=9606 GN=KYAT3 PE=1 SV=1	0	FALSE	18.481	14	5	6	5	1	454	51.4	8.19	15.38	5
FALSE	High	Master Protein	P61513	P61513	RPL37A	838	60S ribosomal protein L37a OS=Homo sapiens OX=9606 GN=RPL37A PE=1 SV=2	0	FALSE	18.464	51	4	5	4	1	92	10.3	10.43	12.35	4
FALSE	High	Master Protein	P84098	P84098	RPL19	839	60S ribosomal protein L19 OS=Homo sapiens OX=9606 GN=RPL19 PE=1 SV=1	0	FALSE	18.379	26	6	6	6	1	196	23.5	11.47	11.95	6
FALSE	High	Master Protein	O75306	O75306	NDUFS2	840	NADH dehydrogenase [ubiquinone] iron-sulfur protein 2, mitochondrial OS=Homo sapiens OX=9606 GN=NDUFS2 PE=1 SV=2	0	FALSE	18.374	14	6	6	6	1	463	52.5	7.55	10.88	6
FALSE	High	Master Protein	Q68EM7	Q68EM7	ARHGAP17	841	Rho GTPase-activating protein 17 OS=Homo sapiens OX=9606 GN=ARHGAP17 PE=1 SV=1	0	FALSE	18.315	9	6	7	6	1	881	95.4	7.62	6.54	6
FALSE	High	Master Protein	Q8N201	Q8N201	INTS1	842	Integrator complex subunit 1 OS=Homo sapiens OX=9606 GN=INTS1 PE=1 SV=2	0	FALSE	18.302	4	8	8	8	1	2190	244.1	6.13	5.42	8
FALSE	High	Master Protein	Q8N9T8	Q8N9T8	KRI1	843	Protein KRI1 homolog OS=Homo sapiens OX=9606 GN=KRI1 PE=1 SV=3	0	FALSE	18.101	10	5	5	5	1	703	82.5	5.14	10.85	5
FALSE	High	Master Protein	O94808	O94808	GFPT2	844	Glutamine--fructose-6-phosphate aminotransferase [isomerizing] 2 OS=Homo sapiens OX=9606 GN=GFPT2 PE=1 SV=3	0	FALSE	18.086	10	5	5	1	1	682	76.9	7.37	13.34	5
FALSE	High	Master Protein	P51153	P51153	RAB13	845	Ras-related protein Rab-13 OS=Homo sapiens OX=9606 GN=RAB13 PE=1 SV=1	0	FALSE	18.076	27	5	6	3	1	203	22.8	9.19	8.21	5
FALSE	High	Master Protein	Q9BQ67	Q9BQ67	GRWD1	846	Glutamate-rich WD repeat-containing protein 1 OS=Homo sapiens OX=9606 GN=GRWD1 PE=1 SV=1	0	FALSE	18.044	16	5	7	5	1	446	49.4	4.92	20	5
FALSE	High	Master Protein	Q15005	Q15005	SPCS2	847	Signal peptidase complex subunit 2 OS=Homo sapiens OX=9606 GN=SPCS2 PE=1 SV=3	0	FALSE	17.952	27	6	7	6	1	226	25	8.47	13.54	6
FALSE	High	Master Protein	Q9UHD2	Q9UHD2	TBK1	848	Serine/threonine-protein kinase TBK1 OS=Homo sapiens OX=9606 GN=TBK1 PE=1 SV=1	0	FALSE	17.944	11	6	6	6	1	729	83.6	6.79	10.4	6
FALSE	High	Master Protein	Q9NV70	Q9NV70	EXOC1	849	Exocyst complex component 1 OS=Homo sapiens OX=9606 GN=EXOC1 PE=1 SV=4	0	FALSE	17.904	8	6	6	6	1	894	101.9	6.61	9.93	6
FALSE	High	Master Protein	Q96EY1	Q96EY1	DNAJA3	850	DnaJ homolog subfamily A member 3, mitochondrial OS=Homo sapiens OX=9606 GN=DNAJA3 PE=1 SV=2	0	FALSE	17.848	13	5	5	5	1	480	52.5	9.26	7.57	5
FALSE	High	Master Protein	P08574	P08574	CYC1	851	Cytochrome c1, heme protein, mitochondrial OS=Homo sapiens OX=9606 GN=CYC1 PE=1 SV=3	0	FALSE	17.807	12	4	5	4	1	325	35.4	9	11.55	4
FALSE	High	Master Protein	P62913	P62913	RPL11	852	60S ribosomal protein L11 OS=Homo sapiens OX=9606 GN=RPL11 PE=1 SV=2	0	FALSE	17.786	30	6	8	6	1	178	20.2	9.6	12.65	6
FALSE	High	Master Protein	Q14669	Q14669	TRIP12	853	E3 ubiquitin-protein ligase TRIP12 OS=Homo sapiens OX=9606 GN=TRIP12 PE=1 SV=1	0	FALSE	17.771	4	6	6	6	1	1992	220.3	8.48	12.09	6
FALSE	High	Master Protein	Q92620	Q92620	DHX38	854	Pre-mRNA-splicing factor ATP-dependent RNA helicase PRP16 OS=Homo sapiens OX=9606 GN=DHX38 PE=1 SV=2	0	FALSE	17.712	6	6	6	6	1	1227	140.4	6.54	10.04	6
FALSE	High	Master Protein	Q01814	Q01814	ATP2B2	855	Plasma membrane calcium-transporting ATPase 2 OS=Homo sapiens OX=9606 GN=ATP2B2 PE=1 SV=2	0	FALSE	17.711	6	6	6	1	1	1243	136.8	5.91	10.03	6
FALSE	High	Master Protein	Q9UI12	Q9UI12	ATP6V1H	856	V-type proton ATPase subunit H OS=Homo sapiens OX=9606 GN=ATP6V1H PE=1 SV=1	0	FALSE	17.584	13	6	6	6	1	483	55.8	6.48	9.54	6
FALSE	High	Master Protein	Q96NB2	Q96NB2	SFXN2	857	Sideroflexin-2 OS=Homo sapiens OX=9606 GN=SFXN2 PE=1 SV=2	0	FALSE	17.564	19	5	5	5	1	322	36.2	9.41	9.32	5
FALSE	High	Master Protein	Q3ZCQ8	Q3ZCQ8	TIMM50	858	Mitochondrial import inner membrane translocase subunit TIM50 OS=Homo sapiens OX=9606 GN=TIMM50 PE=1 SV=2	0	FALSE	17.517	12	3	4	3	1	353	39.6	8.37	10.12	3
FALSE	High	Master Protein	Q8TED0	Q8TED0	UTP15	859	U3 small nucleolar RNA-associated protein 15 homolog OS=Homo sapiens OX=9606 GN=UTP15 PE=1 SV=3	0	FALSE	17.514	13	6	6	6	1	518	58.4	9.11	9.73	6
FALSE	High	Master Protein	O95232	O95232	LUC7L3	860	Luc7-like protein 3 OS=Homo sapiens OX=9606 GN=LUC7L3 PE=1 SV=2	0	FALSE	17.503	13	4	5	4	1	432	51.4	9.79	12.82	4
FALSE	High	Master Protein	P48147	P48147	PREP	861	Prolyl endopeptidase OS=Homo sapiens OX=9606 GN=PREP PE=1 SV=2	0	FALSE	17.483	10	6	7	6	1	710	80.6	5.86	7.98	6
FALSE	High	Master Protein	B7ZAP0	B7ZAP0	RABGAP1L	862	Rab GTPase-activating protein 1-like, isoform 10 OS=Homo sapiens OX=9606 GN=RABGAP1L PE=1 SV=1	0	FALSE	17.475	14	3	5	1	1	253	29	5.33	12.22	3
FALSE	High	Master Protein	Q6DKI1	Q6DKI1	RPL7L1	863	60S ribosomal protein L7-like 1 OS=Homo sapiens OX=9606 GN=RPL7L1 PE=1 SV=1	0	FALSE	17.431	25	7	7	7	1	246	28.6	10.51	10.53	7
FALSE	High	Master Protein	Q9Y312	Q9Y312	AAR2	864	Protein AAR2 homolog OS=Homo sapiens OX=9606 GN=AAR2 PE=1 SV=2	0	FALSE	17.419	17	4	4	4	1	384	43.4	5.96	11.63	4
FALSE	High	Master Protein	Q08380	Q08380	LGALS3BP	865	Galectin-3-binding protein OS=Homo sapiens OX=9606 GN=LGALS3BP PE=1 SV=1	0	FALSE	17.378	11	4	4	4	1	585	65.3	5.27	10.33	4
FALSE	High	Master Protein	P62851	P62851	RPS25	866	40S ribosomal protein S25 OS=Homo sapiens OX=9606 GN=RPS25 PE=1 SV=1	0	FALSE	17.359	30	5	6	5	1	125	13.7	10.11	12.96	5
FALSE	High	Master Protein	Q7Z460	Q7Z460	CLASP1	867	CLIP-associating protein 1 OS=Homo sapiens OX=9606 GN=CLASP1 PE=1 SV=1	0	FALSE	17.332	4	4	5	2	1	1538	169.3	9.03	12.39	4
FALSE	High	Master Protein	P49321	P49321	NASP	868	Nuclear autoantigenic sperm protein OS=Homo sapiens OX=9606 GN=NASP PE=1 SV=2	0	FALSE	17.309	8	5	5	5	1	788	85.2	4.3	6.12	5
FALSE	High	Master Protein	Q15393	Q15393	SF3B3	869	Splicing factor 3B subunit 3 OS=Homo sapiens OX=9606 GN=SF3B3 PE=1 SV=4	0	FALSE	17.247	6	5	5	5	1	1217	135.5	5.26	8.91	5
FALSE	High	Master Protein	P61981	P61981	YWHAG	870	14-3-3 protein gamma OS=Homo sapiens OX=9606 GN=YWHAG PE=1 SV=2	0	FALSE	17.222	20	5	5	2	1	247	28.3	4.89	10.59	5
FALSE	High	Master Protein	O75170	O75170	PPP6R2	871	Serine/threonine-protein phosphatase 6 regulatory subunit 2 OS=Homo sapiens OX=9606 GN=PPP6R2 PE=1 SV=2	0	FALSE	17.197	5	4	5	3	1	966	104.9	4.87	8.51	4
FALSE	High	Master Protein	Q03519	Q03519	TAP2	872	Antigen peptide transporter 2 OS=Homo sapiens OX=9606 GN=TAP2 PE=1 SV=1	0	FALSE	17.193	8	5	6	4	1	686	75.6	8.02	8.44	5
FALSE	High	Master Protein	Q12905	Q12905	ILF2	873	Interleukin enhancer-binding factor 2 OS=Homo sapiens OX=9606 GN=ILF2 PE=1 SV=2	0	FALSE	17.15	21	6	6	6	1	390	43	5.26	6.62	6
FALSE	High	Master Protein	Q96T51	Q96T51	RUFY1	874	RUN and FYVE domain-containing protein 1 OS=Homo sapiens OX=9606 GN=RUFY1 PE=1 SV=2	0	FALSE	17.124	10	6	7	6	1	708	79.8	5.74	3.07	6
FALSE	High	Master Protein	P40616	P40616	ARL1	875	ADP-ribosylation factor-like protein 1 OS=Homo sapiens OX=9606 GN=ARL1 PE=1 SV=1	0	FALSE	17.097	31	4	7	4	1	181	20.4	5.72	17.44	4
FALSE	High	Master Protein	P60866	P60866	RPS20	876	40S ribosomal protein S20 OS=Homo sapiens OX=9606 GN=RPS20 PE=1 SV=1	0	FALSE	17.087	29	4	5	4	1	119	13.4	9.94	14.1	4
FALSE	High	Master Protein	P46379	P46379	BAG6	877	Large proline-rich protein BAG6 OS=Homo sapiens OX=9606 GN=BAG6 PE=1 SV=2	0	FALSE	17.081	5	5	5	5	1	1132	119.3	5.6	9.63	5
FALSE	High	Master Protein	Q9HCC0	Q9HCC0	MCCC2	878	Methylcrotonoyl-CoA carboxylase beta chain, mitochondrial OS=Homo sapiens OX=9606 GN=MCCC2 PE=1 SV=1	0	FALSE	17.062	11	5	5	5	1	563	61.3	7.68	11.16	5
FALSE	High	Master Protein	Q02809	Q02809	PLOD1	879	Procollagen-lysine,2-oxoglutarate 5-dioxygenase 1 OS=Homo sapiens OX=9606 GN=PLOD1 PE=1 SV=2	0	FALSE	17.046	9	5	6	5	1	727	83.5	6.95	8.71	5
FALSE	High	Master Protein	Q13347	Q13347	EIF3I	880	Eukaryotic translation initiation factor 3 subunit I OS=Homo sapiens OX=9606 GN=EIF3I PE=1 SV=1	0	FALSE	17.034	17	5	6	5	1	325	36.5	5.64	8.71	5
FALSE	High	Master Protein	Q9C0C7	Q9C0C7	AMBRA1	881	Activating molecule in BECN1-regulated autophagy protein 1 OS=Homo sapiens OX=9606 GN=AMBRA1 PE=1 SV=2	0	FALSE	16.952	7	6	6	6	1	1298	142.4	7.18	4.31	6
FALSE	High	Master Protein	Q969N2	Q969N2	PIGT	882	GPI transamidase component PIG-T OS=Homo sapiens OX=9606 GN=PIGT PE=1 SV=1	0	FALSE	16.943	11	6	7	6	1	578	65.7	8.38	10.29	6
FALSE	High	Master Protein	Q9UJC3	Q9UJC3	HOOK1	883	Protein Hook homolog 1 OS=Homo sapiens OX=9606 GN=HOOK1 PE=1 SV=2	0	FALSE	16.936	11	6	6	6	1	728	84.6	5.15	9.28	6
FALSE	High	Master Protein	O43847	O43847	NRDC	884	Nardilysin OS=Homo sapiens OX=9606 GN=NRDC PE=1 SV=2	0	FALSE	16.922	5	5	6	5	1	1150	131.5	5	9.88	5
FALSE	High	Master Protein	O43823	O43823	AKAP8	885	A-kinase anchor protein 8 OS=Homo sapiens OX=9606 GN=AKAP8 PE=1 SV=1	0	FALSE	16.914	9	5	5	5	1	692	76.1	5.15	8.87	5
FALSE	High	Master Protein	O14730	O14730	RIOK3	886	Serine/threonine-protein kinase RIO3 OS=Homo sapiens OX=9606 GN=RIOK3 PE=1 SV=2	0	FALSE	16.901	11	5	6	5	1	519	59.1	5.76	6.16	5
FALSE	High	Master Protein	Q9UN86	Q9UN86	G3BP2	887	Ras GTPase-activating protein-binding protein 2 OS=Homo sapiens OX=9606 GN=G3BP2 PE=1 SV=2	0	FALSE	16.85	13	5	5	5	1	482	54.1	5.55	6.84	5
FALSE	High	Master Protein	Q14684	Q14684	RRP1B	888	Ribosomal RNA processing protein 1 homolog B OS=Homo sapiens OX=9606 GN=RRP1B PE=1 SV=3	0	FALSE	16.841	11	7	7	7	1	758	84.4	9.76	8.94	7
FALSE	High	Master Protein	Q9P0J0	Q9P0J0	NDUFA13	889	NADH dehydrogenase [ubiquinone] 1 alpha subcomplex subunit 13 OS=Homo sapiens OX=9606 GN=NDUFA13 PE=1 SV=3	0	FALSE	16.809	35	4	6	4	1	144	16.7	8.43	11.72	4
FALSE	High	Master Protein	P54709	P54709	ATP1B3	890	Sodium/potassium-transporting ATPase subunit beta-3 OS=Homo sapiens OX=9606 GN=ATP1B3 PE=1 SV=1	0	FALSE	16.799	23	4	5	4	1	279	31.5	8.35	11.81	4
FALSE	High	Master Protein	Q9Y4L1	Q9Y4L1	HYOU1	891	Hypoxia up-regulated protein 1 OS=Homo sapiens OX=9606 GN=HYOU1 PE=1 SV=1	0	FALSE	16.754	6	4	4	4	1	999	111.3	5.22	7.35	4
FALSE	High	Master Protein	Q5SSJ5	Q5SSJ5	HP1BP3	892	Heterochromatin protein 1-binding protein 3 OS=Homo sapiens OX=9606 GN=HP1BP3 PE=1 SV=1	0	FALSE	16.752	11	5	6	5	1	553	61.2	9.67	5.56	5
FALSE	High	Master Protein	Q14202	Q14202	ZMYM3	893	Zinc finger MYM-type protein 3 OS=Homo sapiens OX=9606 GN=ZMYM3 PE=1 SV=2	0	FALSE	16.737	6	7	7	7	1	1370	152.3	6.35	4.66	7
FALSE	High	Master Protein	Q86YV9	Q86YV9	HPS6	894	Hermansky-Pudlak syndrome 6 protein OS=Homo sapiens OX=9606 GN=HPS6 PE=1 SV=1	0	FALSE	16.717	9	5	5	5	1	775	82.9	6.28	10.46	5
FALSE	High	Master Protein	Q13617	Q13617	CUL2	895	Cullin-2 OS=Homo sapiens OX=9606 GN=CUL2 PE=1 SV=2	0	FALSE	16.662	9	6	7	6	1	745	86.9	6.92	10.28	6
FALSE	High	Master Protein	P08865	P08865	RPSA	896	40S ribosomal protein SA OS=Homo sapiens OX=9606 GN=RPSA PE=1 SV=4	0	FALSE	16.632	25	5	5	5	1	295	32.8	4.87	10.06	5
FALSE	High	Master Protein	Q13547	Q13547	HDAC1	897	Histone deacetylase 1 OS=Homo sapiens OX=9606 GN=HDAC1 PE=1 SV=1	0	FALSE	16.573	16	5	6	2	1	482	55.1	5.48	12.19	5
FALSE	High	Master Protein	Q9H3G5	Q9H3G5	CPVL	898	Probable serine carboxypeptidase CPVL OS=Homo sapiens OX=9606 GN=CPVL PE=1 SV=2	0	FALSE	16.531	16	5	6	5	1	476	54.1	5.62	10.54	5
FALSE	High	Master Protein	Q16836	Q16836	HADH	899	Hydroxyacyl-coenzyme A dehydrogenase, mitochondrial OS=Homo sapiens OX=9606 GN=HADH PE=1 SV=3	0	FALSE	16.507	15	4	5	4	1	314	34.3	8.85	7.4	4
FALSE	High	Master Protein	Q15155	Q15155	NOMO1	900	Nodal modulator 1 OS=Homo sapiens OX=9606 GN=NOMO1 PE=1 SV=5	0	FALSE	16.504	9	8	8	8	1	1222	134.2	5.81	9.48	8
FALSE	High	Master Protein	P51571	P51571	SSR4	901	Translocon-associated protein subunit delta OS=Homo sapiens OX=9606 GN=SSR4 PE=1 SV=1	0	FALSE	16.492	36	5	5	5	1	173	19	6.15	11.7	5
FALSE	High	Master Protein	Q9NX20	Q9NX20	MRPL16	902	39S ribosomal protein L16, mitochondrial OS=Homo sapiens OX=9606 GN=MRPL16 PE=1 SV=1	0	FALSE	16.488	22	5	6	5	1	251	28.4	10.13	11.78	5
FALSE	High	Master Protein	Q9UHJ6	Q9UHJ6	SHPK	903	Sedoheptulokinase OS=Homo sapiens OX=9606 GN=SHPK PE=1 SV=3	0	FALSE	16.47	14	6	7	6	1	478	51.5	6.83	7.58	6
FALSE	High	Master Protein	Q6UX53	Q6UX53	METTL7B	904	Methyltransferase-like protein 7B OS=Homo sapiens OX=9606 GN=METTL7B PE=1 SV=2	0	FALSE	16.349	18	4	7	4	1	244	27.8	8.38	2.5	4
FALSE	High	Master Protein	Q07955	Q07955	SRSF1	905	Serine/arginine-rich splicing factor 1 OS=Homo sapiens OX=9606 GN=SRSF1 PE=1 SV=2	0	FALSE	16.327	26	5	7	5	1	248	27.7	10.36	14	5
FALSE	High	Master Protein	P14923	P14923	JUP	906	Junction plakoglobin OS=Homo sapiens OX=9606 GN=JUP PE=1 SV=3	0	FALSE	16.315	9	5	5	5	1	745	81.7	6.14	8.92	5
FALSE	High	Master Protein	P51114	P51114	FXR1	907	Fragile X mental retardation syndrome-related protein 1 OS=Homo sapiens OX=9606 GN=FXR1 PE=1 SV=3	0	FALSE	16.304	13	6	6	4	1	621	69.7	6.15	8.07	6
FALSE	High	Master Protein	P23258	P23258	TUBG1	908	Tubulin gamma-1 chain OS=Homo sapiens OX=9606 GN=TUBG1 PE=1 SV=2	0	FALSE	16.184	17	4	4	4	1	451	51.1	6.14	9.47	4
FALSE	High	Master Protein	O75717	O75717	WDHD1	909	WD repeat and HMG-box DNA-binding protein 1 OS=Homo sapiens OX=9606 GN=WDHD1 PE=1 SV=1	0	FALSE	16.179	6	5	5	5	1	1129	125.9	5.62	6.55	5
FALSE	High	Master Protein	Q8NE71	Q8NE71	ABCF1	910	ATP-binding cassette sub-family F member 1 OS=Homo sapiens OX=9606 GN=ABCF1 PE=1 SV=2	0	FALSE	16.142	7	5	5	5	1	845	95.9	6.8	3.87	5
FALSE	High	Master Protein	P41227	P41227	NAA10	911	N-alpha-acetyltransferase 10 OS=Homo sapiens OX=9606 GN=NAA10 PE=1 SV=1	0	FALSE	16.139	20	4	5	4	1	235	26.4	5.64	10.81	4
FALSE	High	Master Protein	Q99797	Q99797	MIPEP	912	Mitochondrial intermediate peptidase OS=Homo sapiens OX=9606 GN=MIPEP PE=1 SV=2	0	FALSE	16.095	9	6	6	6	1	713	80.6	7.05	6.96	6
FALSE	High	Master Protein	Q6SZW1	Q6SZW1	SARM1	913	Sterile alpha and TIR motif-containing protein 1 OS=Homo sapiens OX=9606 GN=SARM1 PE=1 SV=1	0	FALSE	15.991	11	5	5	5	1	724	79.3	6.55	6.28	5
FALSE	High	Master Protein	Q5T6F2	Q5T6F2	UBAP2	914	Ubiquitin-associated protein 2 OS=Homo sapiens OX=9606 GN=UBAP2 PE=1 SV=1	0	FALSE	15.964	5	4	4	4	1	1119	117	7.34	11.28	4
FALSE	High	Master Protein	Q96FW1	Q96FW1	OTUB1	915	Ubiquitin thioesterase OTUB1 OS=Homo sapiens OX=9606 GN=OTUB1 PE=1 SV=2	0	FALSE	15.892	17	4	5	4	1	271	31.3	4.94	7.85	4
FALSE	High	Master Protein	Q86VM9	Q86VM9	ZC3H18	916	Zinc finger CCCH domain-containing protein 18 OS=Homo sapiens OX=9606 GN=ZC3H18 PE=1 SV=2	0	FALSE	15.866	6	5	5	5	1	953	106.3	8.32	7.03	5
FALSE	High	Master Protein	P98194	P98194	ATP2C1	917	Calcium-transporting ATPase type 2C member 1 OS=Homo sapiens OX=9606 GN=ATP2C1 PE=1 SV=3	0	FALSE	15.837	6	4	5	4	1	919	100.5	6.74	12.32	4
FALSE	High	Master Protein	P07910	P07910	HNRNPC	918	Heterogeneous nuclear ribonucleoproteins C1/C2 OS=Homo sapiens OX=9606 GN=HNRNPC PE=1 SV=4	0	FALSE	15.833	20	5	5	5	1	306	33.7	5.08	5.98	5
FALSE	High	Master Protein	O00231	O00231	PSMD11	919	26S proteasome non-ATPase regulatory subunit 11 OS=Homo sapiens OX=9606 GN=PSMD11 PE=1 SV=3	0	FALSE	15.644	13	4	6	4	1	422	47.4	6.48	14.78	4
FALSE	High	Master Protein	Q7Z3C6	Q7Z3C6	ATG9A	920	Autophagy-related protein 9A OS=Homo sapiens OX=9606 GN=ATG9A PE=1 SV=3	0	FALSE	15.638	7	5	5	5	1	839	94.4	6.67	6.57	5
FALSE	High	Master Protein	O00400	O00400	SLC33A1	921	Acetyl-coenzyme A transporter 1 OS=Homo sapiens OX=9606 GN=SLC33A1 PE=1 SV=1	0	FALSE	15.62	14	6	9	6	1	549	60.9	7.33	9.37	6
FALSE	High	Master Protein	Q71UM5	Q71UM5	RPS27L	922	40S ribosomal protein S27-like OS=Homo sapiens OX=9606 GN=RPS27L PE=1 SV=3	0	FALSE	15.604	42	4	6	1	1	84	9.5	9.45	12.1	4
FALSE	High	Master Protein	Q14692	Q14692	BMS1	923	Ribosome biogenesis protein BMS1 homolog OS=Homo sapiens OX=9606 GN=BMS1 PE=1 SV=1	0	FALSE	15.564	5	5	5	5	1	1282	145.7	6.44	7.36	5
FALSE	High	Master Protein	O75718	O75718	CRTAP	924	Cartilage-associated protein OS=Homo sapiens OX=9606 GN=CRTAP PE=1 SV=1	0	FALSE	15.464	14	6	6	6	1	401	46.5	5.73	6.09	6
FALSE	High	Master Protein	O43615	O43615	TIMM44	925	Mitochondrial import inner membrane translocase subunit TIM44 OS=Homo sapiens OX=9606 GN=TIMM44 PE=1 SV=2	0	FALSE	15.354	11	4	4	4	1	452	51.3	8.32	10.87	4
FALSE	High	Master Protein	P21333	P21333	FLNA	926	Filamin-A OS=Homo sapiens OX=9606 GN=FLNA PE=1 SV=4	0	FALSE	15.346	2	5	5	5	1	2647	280.6	6.06	10.1	5
FALSE	High	Master Protein	Q9NW08	Q9NW08	POLR3B	927	DNA-directed RNA polymerase III subunit RPC2 OS=Homo sapiens OX=9606 GN=POLR3B PE=1 SV=2	0	FALSE	15.269	7	7	7	7	1	1133	127.7	8.5	3.52	7
FALSE	High	Master Protein	P62854	P62854	RPS26	928	40S ribosomal protein S26 OS=Homo sapiens OX=9606 GN=RPS26 PE=1 SV=3	0	FALSE	15.269	31	3	5	3	1	115	13	11	5.78	3
FALSE	High	Master Protein	Q01780	Q01780	EXOSC10	929	Exosome component 10 OS=Homo sapiens OX=9606 GN=EXOSC10 PE=1 SV=2	0	FALSE	15.262	8	6	6	6	1	885	100.8	8.46	6.45	6
FALSE	High	Master Protein	Q92769	Q92769	HDAC2	930	Histone deacetylase 2 OS=Homo sapiens OX=9606 GN=HDAC2 PE=1 SV=2	0	FALSE	15.261	14	5	6	2	1	488	55.3	5.91	11.34	5
FALSE	High	Master Protein	P32189	P32189	GK	931	Glycerol kinase OS=Homo sapiens OX=9606 GN=GK PE=1 SV=3	0	FALSE	15.208	12	6	6	6	1	559	61.2	6.54	8	6
FALSE	High	Master Protein	P26196	P26196	DDX6	932	Probable ATP-dependent RNA helicase DDX6 OS=Homo sapiens OX=9606 GN=DDX6 PE=1 SV=2	0	FALSE	15.153	16	5	6	5	1	483	54.4	8.66	8.24	5
FALSE	High	Master Protein	P52209	P52209	PGD	933	6-phosphogluconate dehydrogenase, decarboxylating OS=Homo sapiens OX=9606 GN=PGD PE=1 SV=3	0	FALSE	15.153	13	5	5	5	1	483	53.1	7.23	7.04	5
FALSE	High	Master Protein	O15294	O15294	OGT	934	UDP-N-acetylglucosamine--peptide N-acetylglucosaminyltransferase 110 kDa subunit OS=Homo sapiens OX=9606 GN=OGT PE=1 SV=3	0	FALSE	15.124	7	5	5	5	1	1046	116.9	6.7	4.71	5
FALSE	High	Master Protein	Q8N5M1	Q8N5M1	ATPAF2	935	ATP synthase mitochondrial F1 complex assembly factor 2 OS=Homo sapiens OX=9606 GN=ATPAF2 PE=1 SV=1	0	FALSE	15.092	17	4	4	4	1	289	32.8	7.09	5.21	4
FALSE	High	Master Protein	Q16629	Q16629	SRSF7	936	Serine/arginine-rich splicing factor 7 OS=Homo sapiens OX=9606 GN=SRSF7 PE=1 SV=1	0	FALSE	15.047	21	5	5	4	1	238	27.4	11.82	6.97	5
FALSE	High	Master Protein	P41743	P41743	PRKCI	937	Protein kinase C iota type OS=Homo sapiens OX=9606 GN=PRKCI PE=1 SV=2	0	FALSE	15.041	11	5	5	5	1	596	68.2	5.85	7.06	5
FALSE	High	Master Protein	Q8TCJ2	Q8TCJ2	STT3B	938	Dolichyl-diphosphooligosaccharide--protein glycosyltransferase subunit STT3B OS=Homo sapiens OX=9606 GN=STT3B PE=1 SV=1	0	FALSE	15.036	7	7	7	5	1	826	93.6	8.91	6.73	7
FALSE	High	Master Protein	P61923	P61923	COPZ1	939	Coatomer subunit zeta-1 OS=Homo sapiens OX=9606 GN=COPZ1 PE=1 SV=1	0	FALSE	15.024	27	5	5	5	1	177	20.2	4.81	7.96	5
FALSE	High	Master Protein	O14929	O14929	HAT1	940	Histone acetyltransferase type B catalytic subunit OS=Homo sapiens OX=9606 GN=HAT1 PE=1 SV=1	0	FALSE	15.015	15	5	7	5	1	419	49.5	5.69	9.96	5
FALSE	High	Master Protein	Q07866	Q07866	KLC1	941	Kinesin light chain 1 OS=Homo sapiens OX=9606 GN=KLC1 PE=1 SV=2	0	FALSE	15.003	9	5	5	5	1	573	65.3	6.2	6.38	5
FALSE	High	Master Protein	P62873	P62873	GNB1	942	Guanine nucleotide-binding protein G(I)/G(S)/G(T) subunit beta-1 OS=Homo sapiens OX=9606 GN=GNB1 PE=1 SV=3	0	FALSE	14.88	16	5	5	1	1	340	37.4	6	6.26	5
FALSE	High	Master Protein	P51812	P51812	RPS6KA3	943	Ribosomal protein S6 kinase alpha-3 OS=Homo sapiens OX=9606 GN=RPS6KA3 PE=1 SV=1	0	FALSE	14.88	7	5	7	5	1	740	83.7	6.89	7.78	5
FALSE	High	Master Protein	P62879	P62879	GNB2	944	Guanine nucleotide-binding protein G(I)/G(S)/G(T) subunit beta-2 OS=Homo sapiens OX=9606 GN=GNB2 PE=1 SV=3	0	FALSE	14.863	16	5	5	1	1	340	37.3	6	6.26	5
FALSE	High	Master Protein	O15260	O15260	SURF4	945	Surfeit locus protein 4 OS=Homo sapiens OX=9606 GN=SURF4 PE=1 SV=3	0	FALSE	14.854	15	4	6	4	1	269	30.4	7.78	13.64	4
FALSE	High	Master Protein	P33121	P33121	ACSL1	946	Long-chain-fatty-acid--CoA ligase 1 OS=Homo sapiens OX=9606 GN=ACSL1 PE=1 SV=1	0	FALSE	14.848	10	6	6	6	1	698	77.9	7.15	4.21	6
FALSE	High	Master Protein	Q9HD20	Q9HD20	ATP13A1	947	Manganese-transporting ATPase 13A1 OS=Homo sapiens OX=9606 GN=ATP13A1 PE=1 SV=2	0	FALSE	14.842	6	6	6	6	1	1204	132.9	8.13	8.35	6
FALSE	High	Master Protein	P61160	P61160	ACTR2	948	Actin-related protein 2 OS=Homo sapiens OX=9606 GN=ACTR2 PE=1 SV=1	0	FALSE	14.786	17	5	5	5	1	394	44.7	6.74	10.88	5
FALSE	High	Master Protein	P11387	P11387	TOP1	949	DNA topoisomerase 1 OS=Homo sapiens OX=9606 GN=TOP1 PE=1 SV=2	0	FALSE	14.781	10	7	8	7	1	765	90.7	9.31	11.32	7
FALSE	High	Master Protein	Q14160	Q14160	SCRIB	950	Protein scribble homolog OS=Homo sapiens OX=9606 GN=SCRIB PE=1 SV=4	0	FALSE	14.776	5	6	6	6	1	1630	174.8	5.07	3.34	6
FALSE	High	Master Protein	O00264	O00264	PGRMC1	951	Membrane-associated progesterone receptor component 1 OS=Homo sapiens OX=9606 GN=PGRMC1 PE=1 SV=3	0	FALSE	14.771	19	5	8	5	1	195	21.7	4.7	8.96	5
FALSE	High	Master Protein	O15120	O15120	AGPAT2	952	1-acyl-sn-glycerol-3-phosphate acyltransferase beta OS=Homo sapiens OX=9606 GN=AGPAT2 PE=1 SV=1	0	FALSE	14.701	18	5	5	5	1	278	30.9	9.01	8.43	5
FALSE	High	Master Protein	Q8IZH2	Q8IZH2	XRN1	953	5'-3' exoribonuclease 1 OS=Homo sapiens OX=9606 GN=XRN1 PE=1 SV=1	0	FALSE	14.694	4	7	8	7	1	1706	194	7.21	8.32	7
FALSE	High	Master Protein	O75251	O75251	NDUFS7	954	NADH dehydrogenase [ubiquinone] iron-sulfur protein 7, mitochondrial OS=Homo sapiens OX=9606 GN=NDUFS7 PE=1 SV=3	0	FALSE	14.64	22	6	7	6	1	213	23.5	9.99	6.3	6
FALSE	High	Master Protein	Q15424	Q15424	SAFB	955	Scaffold attachment factor B1 OS=Homo sapiens OX=9606 GN=SAFB PE=1 SV=4	0	FALSE	14.604	8	5	5	5	1	915	102.6	5.47	7.89	5
FALSE	High	Master Protein	Q16513	Q16513	PKN2	956	Serine/threonine-protein kinase N2 OS=Homo sapiens OX=9606 GN=PKN2 PE=1 SV=1	0	FALSE	14.588	7	5	5	5	1	984	112	6.3	8.66	5
FALSE	High	Master Protein	Q9GZR7	Q9GZR7	DDX24	957	ATP-dependent RNA helicase DDX24 OS=Homo sapiens OX=9606 GN=DDX24 PE=1 SV=1	0	FALSE	14.553	5	4	5	4	1	859	96.3	9.06	5.09	4
FALSE	High	Master Protein	Q9BVQ7	Q9BVQ7	SPATA5L1	958	Spermatogenesis-associated protein 5-like protein 1 OS=Homo sapiens OX=9606 GN=SPATA5L1 PE=1 SV=2	0	FALSE	14.538	9	6	6	6	1	753	80.7	8.09	6.87	6
FALSE	High	Master Protein	Q99575	Q99575	POP1	959	Ribonucleases P/MRP protein subunit POP1 OS=Homo sapiens OX=9606 GN=POP1 PE=1 SV=2	0	FALSE	14.391	7	5	5	5	1	1024	114.6	9.22	6.45	5
FALSE	High	Master Protein	Q9H269	Q9H269	VPS16	960	Vacuolar protein sorting-associated protein 16 homolog OS=Homo sapiens OX=9606 GN=VPS16 PE=1 SV=2	0	FALSE	14.384	9	6	6	6	1	839	94.6	6.77	8.19	6
FALSE	High	Master Protein	Q01968	Q01968	OCRL	961	Inositol polyphosphate 5-phosphatase OCRL-1 OS=Homo sapiens OX=9606 GN=OCRL PE=1 SV=3	0	FALSE	14.378	7	5	5	5	1	901	104.1	6.55	4.93	5
FALSE	High	Master Protein	Q9UL03	Q9UL03	INTS6	962	Integrator complex subunit 6 OS=Homo sapiens OX=9606 GN=INTS6 PE=1 SV=1	0	FALSE	14.345	7	5	5	5	1	887	100.3	8.62	8.83	5
FALSE	High	Master Protein	O95490	O95490	ADGRL2	963	Adhesion G protein-coupled receptor L2 OS=Homo sapiens OX=9606 GN=ADGRL2 PE=1 SV=2	0	FALSE	14.308	3	4	5	4	1	1459	163.2	6.43	9.21	4
FALSE	High	Master Protein	O95299	O95299	NDUFA10	964	NADH dehydrogenase [ubiquinone] 1 alpha subcomplex subunit 10, mitochondrial OS=Homo sapiens OX=9606 GN=NDUFA10 PE=1 SV=1	0	FALSE	14.307	16	5	5	5	1	355	40.7	8.48	10.39	5
FALSE	High	Master Protein	Q16643	Q16643	DBN1	965	Drebrin OS=Homo sapiens OX=9606 GN=DBN1 PE=1 SV=4	0	FALSE	14.263	9	5	6	5	1	649	71.4	4.45	8.18	5
FALSE	High	Master Protein	P62266	P62266	RPS23	966	40S ribosomal protein S23 OS=Homo sapiens OX=9606 GN=RPS23 PE=1 SV=3	0	FALSE	14.199	30	5	6	5	1	143	15.8	10.49	14.73	5
FALSE	High	Master Protein	P10586	P10586	PTPRF	967	Receptor-type tyrosine-protein phosphatase F OS=Homo sapiens OX=9606 GN=PTPRF PE=1 SV=2	0	FALSE	14.161	3	4	4	4	1	1907	212.7	6.3	8.56	4
FALSE	High	Master Protein	O00165	O00165	HAX1	968	HCLS1-associated protein X-1 OS=Homo sapiens OX=9606 GN=HAX1 PE=1 SV=2	0	FALSE	14.093	20	5	5	5	1	279	31.6	4.92	6.29	5
FALSE	High	Master Protein	Q96ED9	Q96ED9	HOOK2	969	Protein Hook homolog 2 OS=Homo sapiens OX=9606 GN=HOOK2 PE=1 SV=3	0	FALSE	13.985	9	5	5	5	1	719	83.2	5.47	10.16	5
FALSE	High	Master Protein	Q2TAL8	Q2TAL8	QRICH1	970	Glutamine-rich protein 1 OS=Homo sapiens OX=9606 GN=QRICH1 PE=1 SV=1	0	FALSE	13.975	9	5	6	5	1	776	86.4	5.87	9.54	5
FALSE	High	Master Protein	Q6PD62	Q6PD62	CTR9	971	RNA polymerase-associated protein CTR9 homolog OS=Homo sapiens OX=9606 GN=CTR9 PE=1 SV=1	0	FALSE	13.963	6	5	5	5	1	1173	133.4	6.77	9.15	5
FALSE	High	Master Protein	P43307	P43307	SSR1	972	Translocon-associated protein subunit alpha OS=Homo sapiens OX=9606 GN=SSR1 PE=1 SV=3	0	FALSE	13.955	12	3	4	3	1	286	32.2	4.49	8.79	3
FALSE	High	Master Protein	Q92540	Q92540	SMG7	973	Protein SMG7 OS=Homo sapiens OX=9606 GN=SMG7 PE=1 SV=2	0	FALSE	13.949	5	5	5	5	1	1137	127.2	8.72	3.65	5
FALSE	High	Master Protein	Q13247	Q13247	SRSF6	974	Serine/arginine-rich splicing factor 6 OS=Homo sapiens OX=9606 GN=SRSF6 PE=1 SV=2	0	FALSE	13.927	13	6	9	3	1	344	39.6	11.43	8.77	6
FALSE	High	Master Protein	P39019	P39019	RPS19	975	40S ribosomal protein S19 OS=Homo sapiens OX=9606 GN=RPS19 PE=1 SV=2	0	FALSE	13.813	32	6	6	6	1	145	16.1	10.32	11.18	6
FALSE	High	Master Protein	P55072	P55072	VCP	976	Transitional endoplasmic reticulum ATPase OS=Homo sapiens OX=9606 GN=VCP PE=1 SV=4	0	FALSE	13.786	10	7	7	7	1	806	89.3	5.26	8.92	7
FALSE	High	Master Protein	Q9Y5J1	Q9Y5J1	UTP18	977	U3 small nucleolar RNA-associated protein 18 homolog OS=Homo sapiens OX=9606 GN=UTP18 PE=1 SV=3	0	FALSE	13.754	10	4	4	4	1	556	62	8.76	6.45	4
FALSE	High	Master Protein	O94905	O94905	ERLIN2	978	Erlin-2 OS=Homo sapiens OX=9606 GN=ERLIN2 PE=1 SV=1	0	FALSE	13.677	15	4	4	2	1	339	37.8	5.62	6.89	4
FALSE	High	Master Protein	Q9Y6G9	Q9Y6G9	DYNC1LI1	979	Cytoplasmic dynein 1 light intermediate chain 1 OS=Homo sapiens OX=9606 GN=DYNC1LI1 PE=1 SV=3	0	FALSE	13.675	9	4	4	4	1	523	56.5	6.42	7.46	4
FALSE	High	Master Protein	Q9NPQ8	Q9NPQ8	RIC8A	980	Synembryn-A OS=Homo sapiens OX=9606 GN=RIC8A PE=1 SV=3	0	FALSE	13.657	9	5	6	4	1	531	59.7	5.33	10.47	5
FALSE	High	Master Protein	O95835	O95835	LATS1	981	Serine/threonine-protein kinase LATS1 OS=Homo sapiens OX=9606 GN=LATS1 PE=1 SV=1	0	FALSE	13.641	5	5	7	5	1	1130	126.8	8.7	6.22	5
FALSE	High	Master Protein	P06748	P06748	NPM1	982	Nucleophosmin OS=Homo sapiens OX=9606 GN=NPM1 PE=1 SV=2	0	FALSE	13.614	16	4	4	4	1	294	32.6	4.78	9.43	4
FALSE	High	Master Protein	P62244	P62244	RPS15A	983	40S ribosomal protein S15a OS=Homo sapiens OX=9606 GN=RPS15A PE=1 SV=2	0	FALSE	13.613	31	5	7	5	1	130	14.8	10.13	6.99	5
FALSE	High	Master Protein	Q9H4M9	Q9H4M9	EHD1	984	EH domain-containing protein 1 OS=Homo sapiens OX=9606 GN=EHD1 PE=1 SV=2	0	FALSE	13.568	15	6	6	4	1	534	60.6	6.83	6.84	6
FALSE	High	Master Protein	Q9NR09	Q9NR09	BIRC6	985	Baculoviral IAP repeat-containing protein 6 OS=Homo sapiens OX=9606 GN=BIRC6 PE=1 SV=2	0	FALSE	13.543	2	6	6	6	1	4857	529.9	6.05	4.28	6
FALSE	High	Master Protein	Q9Y3U8	Q9Y3U8	RPL36	986	60S ribosomal protein L36 OS=Homo sapiens OX=9606 GN=RPL36 PE=1 SV=3	0	FALSE	13.526	36	5	5	4	1	105	12.2	11.59	8.96	5
FALSE	High	Master Protein	P47985	P47985	UQCRFS1	987	Cytochrome b-c1 complex subunit Rieske, mitochondrial OS=Homo sapiens OX=9606 GN=UQCRFS1 PE=1 SV=2	0	FALSE	13.426	14	4	5	4	1	274	29.6	8.32	13.1	4
FALSE	High	Master Protein	Q15800	Q15800	MSMO1	988	Methylsterol monooxygenase 1 OS=Homo sapiens OX=9606 GN=MSMO1 PE=1 SV=1	0	FALSE	13.42	15	4	4	4	1	293	35.2	7.23	8.21	4
FALSE	High	Master Protein	Q8NB46	Q8NB46	ANKRD52	989	Serine/threonine-protein phosphatase 6 regulatory ankyrin repeat subunit C OS=Homo sapiens OX=9606 GN=ANKRD52 PE=1 SV=3	0	FALSE	13.407	7	4	4	4	1	1076	115	6.48	6.41	4
FALSE	High	Master Protein	Q5T9L3	Q5T9L3	WLS	990	Protein wntless homolog OS=Homo sapiens OX=9606 GN=WLS PE=1 SV=2	0	FALSE	13.357	9	4	5	4	1	541	62.2	7.36	5.8	4
FALSE	High	Master Protein	Q7Z4H3	Q7Z4H3	HDDC2	991	HD domain-containing protein 2 OS=Homo sapiens OX=9606 GN=HDDC2 PE=1 SV=1	0	FALSE	13.339	24	4	4	4	1	204	23.4	5.49	5.21	4
FALSE	High	Master Protein	P17152	P17152	TMEM11	992	Transmembrane protein 11, mitochondrial OS=Homo sapiens OX=9606 GN=TMEM11 PE=1 SV=1	0	FALSE	13.332	18	3	4	3	1	192	21.5	7.36	7.1	3
FALSE	High	Master Protein	Q14CX7	Q14CX7	NAA25	993	N-alpha-acetyltransferase 25, NatB auxiliary subunit OS=Homo sapiens OX=9606 GN=NAA25 PE=1 SV=1	0	FALSE	13.319	6	5	5	5	1	972	112.2	6.64	9.16	5
FALSE	High	Master Protein	Q14185	Q14185	DOCK1	994	Dedicator of cytokinesis protein 1 OS=Homo sapiens OX=9606 GN=DOCK1 PE=1 SV=2	0	FALSE	13.292	3	5	5	5	1	1865	215.2	7.56	6.03	5
FALSE	High	Master Protein	Q13243	Q13243	SRSF5	995	Serine/arginine-rich splicing factor 5 OS=Homo sapiens OX=9606 GN=SRSF5 PE=1 SV=1	0	FALSE	13.27	17	4	5	3	1	272	31.2	11.59	8.39	4
FALSE	High	Master Protein	Q01844	Q01844	EWSR1	996	RNA-binding protein EWS OS=Homo sapiens OX=9606 GN=EWSR1 PE=1 SV=1	0	FALSE	13.259	4	3	5	3	1	656	68.4	9.33	10.21	3
FALSE	High	Master Protein	Q14738	Q14738	PPP2R5D	997	Serine/threonine-protein phosphatase 2A 56 kDa regulatory subunit delta isoform OS=Homo sapiens OX=9606 GN=PPP2R5D PE=1 SV=1	0	FALSE	13.232	9	4	4	3	1	602	69.9	8.13	9.78	4
FALSE	High	Master Protein	P05091	P05091	ALDH2	998	Aldehyde dehydrogenase, mitochondrial OS=Homo sapiens OX=9606 GN=ALDH2 PE=1 SV=2	0	FALSE	13.224	13	6	6	5	1	517	56.3	7.05	3.9	6
FALSE	High	Master Protein	Q9NVV4	Q9NVV4	MTPAP	999	Poly(A) RNA polymerase, mitochondrial OS=Homo sapiens OX=9606 GN=MTPAP PE=1 SV=1	0	FALSE	13.219	13	5	5	5	1	582	66.1	9.04	8.6	5
FALSE	High	Master Protein	Q9UJ14	Q9UJ14	GGT7	1000	Glutathione hydrolase 7 OS=Homo sapiens OX=9606 GN=GGT7 PE=1 SV=2	0	FALSE	13.176	7	4	4	4	1	662	70.4	5.1	8.97	4
FALSE	High	Master Protein	P02545	P02545	LMNA	1001	Prelamin-A/C OS=Homo sapiens OX=9606 GN=LMNA PE=1 SV=1	0	FALSE	13.169	9	6	7	4	1	664	74.1	7.02	1.77	6
FALSE	High	Master Protein	Q9BZX2	Q9BZX2	UCK2	1002	Uridine-cytidine kinase 2 OS=Homo sapiens OX=9606 GN=UCK2 PE=1 SV=1	0	FALSE	13.091	17	4	4	4	1	261	29.3	6.7	7.32	4
FALSE	High	Master Protein	Q7Z3B4	Q7Z3B4	NUP54	1003	Nucleoporin p54 OS=Homo sapiens OX=9606 GN=NUP54 PE=1 SV=2	0	FALSE	13.088	10	4	4	4	1	507	55.4	7.02	6.49	4
FALSE	High	Master Protein	P42766	P42766	RPL35	1004	60S ribosomal protein L35 OS=Homo sapiens OX=9606 GN=RPL35 PE=1 SV=2	0	FALSE	13.087	29	4	4	4	1	123	14.5	11.05	4.79	4
FALSE	High	Master Protein	Q9H8H3	Q9H8H3	METTL7A	1005	Methyltransferase-like protein 7A OS=Homo sapiens OX=9606 GN=METTL7A PE=1 SV=1	0	FALSE	13.082	17	3	3	3	1	244	28.3	8.38	8.37	3
FALSE	High	Master Protein	O00425	O00425	IGF2BP3	1006	Insulin-like growth factor 2 mRNA-binding protein 3 OS=Homo sapiens OX=9606 GN=IGF2BP3 PE=1 SV=2	0	FALSE	13.052	10	4	4	4	1	579	63.7	8.87	7.48	4
FALSE	High	Master Protein	Q6Y7W6	Q6Y7W6	GIGYF2	1007	GRB10-interacting GYF protein 2 OS=Homo sapiens OX=9606 GN=GIGYF2 PE=1 SV=1	0	FALSE	13.025	4	4	4	4	1	1299	150	5.54	4.94	4
FALSE	High	Master Protein	O60841	O60841	EIF5B	1008	Eukaryotic translation initiation factor 5B OS=Homo sapiens OX=9606 GN=EIF5B PE=1 SV=4	0	FALSE	13.01	3	3	3	3	1	1220	138.7	5.49	9.42	3
FALSE	High	Master Protein	Q6UN15	Q6UN15	FIP1L1	1009	Pre-mRNA 3'-end-processing factor FIP1 OS=Homo sapiens OX=9606 GN=FIP1L1 PE=1 SV=1	0	FALSE	12.947	11	4	4	4	1	594	66.5	5.59	8.64	4
FALSE	High	Master Protein	Q96JH8	Q96JH8	RADIL	1010	Ras-associating and dilute domain-containing protein OS=Homo sapiens OX=9606 GN=RADIL PE=1 SV=5	0	FALSE	12.867	6	5	6	5	1	1075	117.4	7.09	11.83	5
FALSE	High	Master Protein	P57737	P57737	CORO7	1011	Coronin-7 OS=Homo sapiens OX=9606 GN=CORO7 PE=1 SV=2	0	FALSE	12.836	9	5	5	5	1	925	100.5	5.8	7.32	5
FALSE	High	Master Protein	Q96RG2	Q96RG2	PASK	1012	PAS domain-containing serine/threonine-protein kinase OS=Homo sapiens OX=9606 GN=PASK PE=1 SV=3	0	FALSE	12.724	6	6	6	6	1	1323	142.8	4.86	7.14	6
FALSE	High	Master Protein	Q96HS1	Q96HS1	PGAM5	1013	Serine/threonine-protein phosphatase PGAM5, mitochondrial OS=Homo sapiens OX=9606 GN=PGAM5 PE=1 SV=2	0	FALSE	12.681	17	5	5	5	1	289	32	8.68	6.21	5
FALSE	High	Master Protein	Q15345	Q15345	LRRC41	1014	Leucine-rich repeat-containing protein 41 OS=Homo sapiens OX=9606 GN=LRRC41 PE=1 SV=3	0	FALSE	12.659	7	4	4	4	1	812	88.6	8.38	5.11	4
FALSE	High	Master Protein	Q86VS8	Q86VS8	HOOK3	1015	Protein Hook homolog 3 OS=Homo sapiens OX=9606 GN=HOOK3 PE=1 SV=2	0	FALSE	12.634	9	5	5	5	1	718	83.1	5.17	5.02	5
FALSE	High	Master Protein	Q9HC21	Q9HC21	SLC25A19	1016	Mitochondrial thiamine pyrophosphate carrier OS=Homo sapiens OX=9606 GN=SLC25A19 PE=1 SV=1	0	FALSE	12.573	13	4	4	4	1	320	35.5	9.55	5.74	4
FALSE	High	Master Protein	Q14181	Q14181	POLA2	1017	DNA polymerase alpha subunit B OS=Homo sapiens OX=9606 GN=POLA2 PE=1 SV=2	0	FALSE	12.564	9	4	4	4	1	598	65.9	5.24	6.87	4
FALSE	High	Master Protein	Q9NVR0	Q9NVR0	KLHL11	1018	Kelch-like protein 11 OS=Homo sapiens OX=9606 GN=KLHL11 PE=1 SV=1	0	FALSE	12.554	7	4	4	4	1	708	80.1	6.16	6.93	4
FALSE	High	Master Protein	Q9NYV6	Q9NYV6	RRN3	1019	RNA polymerase I-specific transcription initiation factor RRN3 OS=Homo sapiens OX=9606 GN=RRN3 PE=1 SV=1	0	FALSE	12.495	8	5	5	5	1	651	74.1	5.63	6.82	5
FALSE	High	Master Protein	P84103	P84103	SRSF3	1020	Serine/arginine-rich splicing factor 3 OS=Homo sapiens OX=9606 GN=SRSF3 PE=1 SV=1	0	FALSE	12.49	23	4	4	3	1	164	19.3	11.65	7.45	4
FALSE	High	Master Protein	Q15555	Q15555	MAPRE2	1021	Microtubule-associated protein RP/EB family member 2 OS=Homo sapiens OX=9606 GN=MAPRE2 PE=1 SV=1	0	FALSE	12.466	23	4	4	4	1	327	37	5.57	2.57	4
FALSE	High	Master Protein	Q01081	Q01081	U2AF1	1022	Splicing factor U2AF 35 kDa subunit OS=Homo sapiens OX=9606 GN=U2AF1 PE=1 SV=3	0	FALSE	12.461	15	3	3	3	1	240	27.9	8.81	4.76	3
FALSE	High	Master Protein	Q8N1F8	Q8N1F8	STK11IP	1023	Serine/threonine-protein kinase 11-interacting protein OS=Homo sapiens OX=9606 GN=STK11IP PE=1 SV=4	0	FALSE	12.454	7	7	8	7	1	1088	120.2	5.36	7.54	7
FALSE	High	Master Protein	Q8WTT2	Q8WTT2	NOC3L	1024	Nucleolar complex protein 3 homolog OS=Homo sapiens OX=9606 GN=NOC3L PE=1 SV=1	0	FALSE	12.44	8	5	5	5	1	800	92.5	9.17	5.48	5
FALSE	High	Master Protein	P63173	P63173	RPL38	1025	60S ribosomal protein L38 OS=Homo sapiens OX=9606 GN=RPL38 PE=1 SV=2	0	FALSE	12.438	50	3	3	3	1	70	8.2	10.1	10.42	3
FALSE	High	Master Protein	Q03135	Q03135	CAV1	1026	Caveolin-1 OS=Homo sapiens OX=9606 GN=CAV1 PE=1 SV=4	0	FALSE	12.421	25	3	4	3	1	178	20.5	6.02	8.18	3
FALSE	High	Master Protein	P43304	P43304	GPD2	1027	Glycerol-3-phosphate dehydrogenase, mitochondrial OS=Homo sapiens OX=9606 GN=GPD2 PE=1 SV=3	0	FALSE	12.399	6	3	3	3	1	727	80.8	7.69	7.03	3
FALSE	High	Master Protein	O75400	O75400	PRPF40A	1028	Pre-mRNA-processing factor 40 homolog A OS=Homo sapiens OX=9606 GN=PRPF40A PE=1 SV=2	0	FALSE	12.387	6	5	6	5	1	957	108.7	7.56	2.03	5
FALSE	High	Master Protein	O15027	O15027	SEC16A	1029	Protein transport protein Sec16A OS=Homo sapiens OX=9606 GN=SEC16A PE=1 SV=3	0	FALSE	12.386	3	5	5	5	1	2179	233.4	5.63	4.43	5
FALSE	High	Master Protein	P08240	P08240	SRPRA	1030	Signal recognition particle receptor subunit alpha OS=Homo sapiens OX=9606 GN=SRPRA PE=1 SV=2	0	FALSE	12.373	9	5	5	5	1	638	69.8	8.95	8.31	5
FALSE	High	Master Protein	Q16637	Q16637	SMN1; SMN2	1031	Survival motor neuron protein OS=Homo sapiens OX=9606 GN=SMN1 PE=1 SV=1	0	FALSE	12.372	16	3	3	3	1	294	31.8	6.55	10.15	3
FALSE	High	Master Protein	Q5BJD5	Q5BJD5	TMEM41B	1032	Transmembrane protein 41B OS=Homo sapiens OX=9606 GN=TMEM41B PE=1 SV=1	0	FALSE	12.36	10	2	3	2	1	291	32.5	9.58	7.87	2
FALSE	High	Master Protein	Q9H2V7	Q9H2V7	SPNS1	1033	Protein spinster homolog 1 OS=Homo sapiens OX=9606 GN=SPNS1 PE=1 SV=1	0	FALSE	12.339	6	2	3	2	1	528	56.6	6.64	8.72	2
FALSE	High	Master Protein	Q13724	Q13724	MOGS	1034	Mannosyl-oligosaccharide glucosidase OS=Homo sapiens OX=9606 GN=MOGS PE=1 SV=5	0	FALSE	12.317	7	3	3	3	1	837	91.9	8.9	8.77	3
FALSE	High	Master Protein	Q9GZP9	Q9GZP9	DERL2	1035	Derlin-2 OS=Homo sapiens OX=9606 GN=DERL2 PE=1 SV=1	0	FALSE	12.308	21	3	3	3	1	239	27.5	7.28	6.67	3
FALSE	High	Master Protein	Q5R372	Q5R372	RABGAP1L	1036	Rab GTPase-activating protein 1-like OS=Homo sapiens OX=9606 GN=RABGAP1L PE=1 SV=1	0	FALSE	12.296	6	4	4	3	1	815	92.5	5.31	3.9	4
FALSE	High	Master Protein	P23246	P23246	SFPQ	1037	Splicing factor, proline- and glutamine-rich OS=Homo sapiens OX=9606 GN=SFPQ PE=1 SV=2	0	FALSE	12.281	6	3	3	3	1	707	76.1	9.44	6.26	3
FALSE	High	Master Protein	O95816	O95816	BAG2	1038	BAG family molecular chaperone regulator 2 OS=Homo sapiens OX=9606 GN=BAG2 PE=1 SV=1	0	FALSE	12.259	20	4	4	4	1	211	23.8	6.7	5.32	4
FALSE	High	Master Protein	Q96QD8	Q96QD8	SLC38A2	1039	Sodium-coupled neutral amino acid transporter 2 OS=Homo sapiens OX=9606 GN=SLC38A2 PE=1 SV=2	0	FALSE	12.251	6	2	3	2	1	506	56	8	9.09	2
FALSE	High	Master Protein	Q9NNW5	Q9NNW5	WDR6	1040	WD repeat-containing protein 6 OS=Homo sapiens OX=9606 GN=WDR6 PE=1 SV=1	0	FALSE	12.229	5	5	5	5	1	1121	121.6	6.87	7.25	5
FALSE	High	Master Protein	O95786	O95786	DDX58	1041	Probable ATP-dependent RNA helicase DDX58 OS=Homo sapiens OX=9606 GN=DDX58 PE=1 SV=2	0	FALSE	12.158	4	4	4	4	1	925	106.5	6.4	4.06	4
FALSE	High	Master Protein	Q14103	Q14103	HNRNPD	1042	Heterogeneous nuclear ribonucleoprotein D0 OS=Homo sapiens OX=9606 GN=HNRNPD PE=1 SV=1	0	FALSE	12.129	15	5	5	4	1	355	38.4	7.81	8.28	5
FALSE	High	Master Protein	Q07666	Q07666	KHDRBS1	1043	KH domain-containing, RNA-binding, signal transduction-associated protein 1 OS=Homo sapiens OX=9606 GN=KHDRBS1 PE=1 SV=1	0	FALSE	12.091	9	4	4	4	1	443	48.2	8.66	8.84	4
FALSE	High	Master Protein	O96005	O96005	CLPTM1	1044	Cleft lip and palate transmembrane protein 1 OS=Homo sapiens OX=9606 GN=CLPTM1 PE=1 SV=1	0	FALSE	12.066	4	3	3	3	1	669	76	6.3	5.7	3
FALSE	High	Master Protein	Q01650	Q01650	SLC7A5	1045	Large neutral amino acids transporter small subunit 1 OS=Homo sapiens OX=9606 GN=SLC7A5 PE=1 SV=2	0	FALSE	12.015	6	2	3	2	1	507	55	7.72	6.21	2
FALSE	High	Master Protein	Q92990	Q92990	GLMN	1046	Glomulin OS=Homo sapiens OX=9606 GN=GLMN PE=1 SV=2	0	FALSE	11.986	8	4	4	4	1	594	68.2	5.33	8.44	4
FALSE	High	Master Protein	Q8IYI6	Q8IYI6	EXOC8	1047	Exocyst complex component 8 OS=Homo sapiens OX=9606 GN=EXOC8 PE=1 SV=2	0	FALSE	11.964	6	4	4	4	1	725	81.7	5.49	5.09	4
FALSE	High	Master Protein	Q92878	Q92878	RAD50	1048	DNA repair protein RAD50 OS=Homo sapiens OX=9606 GN=RAD50 PE=1 SV=1	0	FALSE	11.958	3	4	4	4	1	1312	153.8	6.89	6.51	4
FALSE	High	Master Protein	Q8NE86	Q8NE86	MCU	1049	Calcium uniporter protein, mitochondrial OS=Homo sapiens OX=9606 GN=MCU PE=1 SV=1	0	FALSE	11.954	9	2	3	2	1	351	39.8	8.65	9.15	2
FALSE	High	Master Protein	Q8IZL8	Q8IZL8	PELP1	1050	Proline-, glutamic acid- and leucine-rich protein 1 OS=Homo sapiens OX=9606 GN=PELP1 PE=1 SV=2	0	FALSE	11.842	5	5	6	5	1	1130	119.6	4.34	7.48	5
FALSE	High	Master Protein	A1L0T0	A1L0T0	ILVBL	1051	Acetolactate synthase-like protein OS=Homo sapiens OX=9606 GN=ILVBL PE=1 SV=2	0	FALSE	11.832	8	3	4	3	1	632	67.8	8.15	13.19	3
FALSE	High	Master Protein	Q9P003	Q9P003	CNIH4	1052	Protein cornichon homolog 4 OS=Homo sapiens OX=9606 GN=CNIH4 PE=1 SV=1	0	FALSE	11.799	14	1	3	1	1	139	16.1	6.65	9.82	1
FALSE	High	Master Protein	O43929	O43929	ORC4	1053	Origin recognition complex subunit 4 OS=Homo sapiens OX=9606 GN=ORC4 PE=1 SV=2	0	FALSE	11.753	8	3	3	3	1	436	50.3	8	7.59	3
FALSE	High	Master Protein	Q9BTE7	Q9BTE7	DCUN1D5	1054	DCN1-like protein 5 OS=Homo sapiens OX=9606 GN=DCUN1D5 PE=1 SV=1	0	FALSE	11.742	16	4	4	4	1	237	27.5	5.58	4.32	4
FALSE	High	Master Protein	Q9ULT8	Q9ULT8	HECTD1	1055	E3 ubiquitin-protein ligase HECTD1 OS=Homo sapiens OX=9606 GN=HECTD1 PE=1 SV=3	0	FALSE	11.68	2	5	5	5	1	2610	289.2	5.35	1.71	5
FALSE	High	Master Protein	P23381	P23381	WARS1	1056	Tryptophan--tRNA ligase, cytoplasmic OS=Homo sapiens OX=9606 GN=WARS PE=1 SV=2	0	FALSE	11.679	10	3	3	3	1	471	53.1	6.23	2.61	3
FALSE	High	Master Protein	Q96EK5	Q96EK5	KIFBP	1057	KIF1-binding protein OS=Homo sapiens OX=9606 GN=KIF1BP PE=1 SV=1	0	FALSE	11.662	12	5	5	5	1	621	71.8	5.49	1.62	5
FALSE	High	Master Protein	Q5BJH7	Q5BJH7	YIF1B	1058	Protein YIF1B OS=Homo sapiens OX=9606 GN=YIF1B PE=1 SV=1	0	FALSE	11.596	17	3	4	3	1	314	34.4	9.16	7.33	3
FALSE	High	Master Protein	Q7Z478	Q7Z478	DHX29	1059	ATP-dependent RNA helicase DHX29 OS=Homo sapiens OX=9606 GN=DHX29 PE=1 SV=2	0	FALSE	11.525	4	4	4	4	1	1369	155.1	8.09	2.02	4
FALSE	High	Master Protein	P20339	P20339	RAB5A	1060	Ras-related protein Rab-5A OS=Homo sapiens OX=9606 GN=RAB5A PE=1 SV=2	0	FALSE	11.521	15	3	4	1	1	215	23.6	8.15	9.14	3
FALSE	High	Master Protein	Q12797	Q12797	ASPH	1061	Aspartyl/asparaginyl beta-hydroxylase OS=Homo sapiens OX=9606 GN=ASPH PE=1 SV=3	0	FALSE	11.519	6	3	3	3	1	758	85.8	5.01	8.91	3
FALSE	High	Master Protein	O95470	O95470	SGPL1	1062	Sphingosine-1-phosphate lyase 1 OS=Homo sapiens OX=9606 GN=SGPL1 PE=1 SV=3	0	FALSE	11.501	8	4	4	4	1	568	63.5	9.16	5.9	4
FALSE	High	Master Protein	Q03518	Q03518	TAP1	1063	Antigen peptide transporter 1 OS=Homo sapiens OX=9606 GN=TAP1 PE=1 SV=2	0	FALSE	11.486	7	3	3	3	1	808	87.2	8.02	7.11	3
FALSE	High	Master Protein	Q9UPN9	Q9UPN9	TRIM33	1064	E3 ubiquitin-protein ligase TRIM33 OS=Homo sapiens OX=9606 GN=TRIM33 PE=1 SV=3	0	FALSE	11.465	4	4	4	4	1	1127	122.5	6.67	2.47	4
FALSE	High	Master Protein	Q9Y3I0	Q9Y3I0	RTCB	1065	tRNA-splicing ligase RtcB homolog OS=Homo sapiens OX=9606 GN=RTCB PE=1 SV=1	0	FALSE	11.44	8	4	5	4	1	505	55.2	7.23	7.2	4
FALSE	High	Master Protein	Q9Y263	Q9Y263	PLAA	1066	Phospholipase A-2-activating protein OS=Homo sapiens OX=9606 GN=PLAA PE=1 SV=2	0	FALSE	11.423	8	5	5	5	1	795	87.1	6.37	8.14	5
FALSE	High	Master Protein	O60341	O60341	KDM1A	1067	Lysine-specific histone demethylase 1A OS=Homo sapiens OX=9606 GN=KDM1A PE=1 SV=2	0	FALSE	11.415	5	4	4	4	1	852	92.8	6.52	6.94	4
FALSE	High	Master Protein	O95870	O95870	ABHD16A	1068	Protein ABHD16A OS=Homo sapiens OX=9606 GN=ABHD16A PE=1 SV=3	0	FALSE	11.354	7	4	4	4	1	558	63.2	8.13	5.52	4
FALSE	High	Master Protein	Q99714	Q99714	HSD17B10	1069	3-hydroxyacyl-CoA dehydrogenase type-2 OS=Homo sapiens OX=9606 GN=HSD17B10 PE=1 SV=3	0	FALSE	11.331	22	3	3	3	1	261	26.9	7.78	7.45	3
FALSE	High	Master Protein	P49207	P49207	RPL34	1070	60S ribosomal protein L34 OS=Homo sapiens OX=9606 GN=RPL34 PE=1 SV=3	0	FALSE	11.327	29	5	5	5	1	117	13.3	11.47	8.68	5
FALSE	High	Master Protein	Q9BUN8	Q9BUN8	DERL1	1071	Derlin-1 OS=Homo sapiens OX=9606 GN=DERL1 PE=1 SV=1	0	FALSE	11.295	14	4	6	4	1	251	28.8	9.51	14.9	4
FALSE	High	Master Protein	Q9Y4X5	Q9Y4X5	ARIH1	1072	E3 ubiquitin-protein ligase ARIH1 OS=Homo sapiens OX=9606 GN=ARIH1 PE=1 SV=2	0	FALSE	11.281	9	4	4	4	1	557	64.1	5.08	2.4	4
FALSE	High	Master Protein	P0CG08	P0CG08	GPR89B	1073	Golgi pH regulator B OS=Homo sapiens OX=9606 GN=GPR89B PE=1 SV=1	0	FALSE	11.271	8	3	3	3	1	455	52.9	9.28	4.35	3
FALSE	High	Master Protein	O94776	O94776	MTA2	1074	Metastasis-associated protein MTA2 OS=Homo sapiens OX=9606 GN=MTA2 PE=1 SV=1	0	FALSE	11.254	5	2	3	2	1	668	75	9.66	6.27	2
FALSE	High	Master Protein	Q8NBM4	Q8NBM4	UBAC2	1075	Ubiquitin-associated domain-containing protein 2 OS=Homo sapiens OX=9606 GN=UBAC2 PE=1 SV=1	0	FALSE	11.199	17	4	4	4	1	344	38.9	9.01	3.96	4
FALSE	High	Master Protein	Q9BZF1	Q9BZF1	OSBPL8	1076	Oxysterol-binding protein-related protein 8 OS=Homo sapiens OX=9606 GN=OSBPL8 PE=1 SV=3	0	FALSE	11.174	6	4	4	4	1	889	101.1	6.96	1.82	4
FALSE	High	Master Protein	Q86V21	Q86V21	AACS	1077	Acetoacetyl-CoA synthetase OS=Homo sapiens OX=9606 GN=AACS PE=1 SV=1	0	FALSE	11.14	7	5	5	5	1	672	75.1	6.24	6.18	5
FALSE	High	Master Protein	O43164	O43164	PJA2	1078	E3 ubiquitin-protein ligase Praja-2 OS=Homo sapiens OX=9606 GN=PJA2 PE=1 SV=4	0	FALSE	11.136	6	3	3	3	1	708	78.2	4.39	6.11	3
FALSE	High	Master Protein	Q9BRK5	Q9BRK5	SDF4	1079	45 kDa calcium-binding protein OS=Homo sapiens OX=9606 GN=SDF4 PE=1 SV=1	0	FALSE	11.123	11	3	4	3	1	362	41.8	4.86	2.2	3
FALSE	High	Master Protein	P10253	P10253	GAA	1080	Lysosomal alpha-glucosidase OS=Homo sapiens OX=9606 GN=GAA PE=1 SV=4	0	FALSE	11.115	6	4	4	3	1	952	105.3	6	4.48	4
FALSE	High	Master Protein	Q07021	Q07021	C1QBP	1081	Complement component 1 Q subcomponent-binding protein, mitochondrial OS=Homo sapiens OX=9606 GN=C1QBP PE=1 SV=1	0	FALSE	11.102	12	2	2	2	1	282	31.3	4.84	5.5	2
FALSE	High	Master Protein	Q15048	Q15048	LRRC14	1082	Leucine-rich repeat-containing protein 14 OS=Homo sapiens OX=9606 GN=LRRC14 PE=1 SV=1	0	FALSE	11.088	8	4	4	4	1	493	54.5	6.9	2.87	4
FALSE	High	Master Protein	Q5VW36	Q5VW36	FOCAD	1083	Focadhesin OS=Homo sapiens OX=9606 GN=FOCAD PE=1 SV=1	0	FALSE	11.084	2	5	5	5	1	1801	199.9	6.62	6.02	5
FALSE	High	Master Protein	P25398	P25398	RPS12	1084	40S ribosomal protein S12 OS=Homo sapiens OX=9606 GN=RPS12 PE=1 SV=3	0	FALSE	11.078	34	4	5	4	1	132	14.5	7.21	9.02	4
FALSE	High	Master Protein	Q658P3	Q658P3	STEAP3	1085	Metalloreductase STEAP3 OS=Homo sapiens OX=9606 GN=STEAP3 PE=1 SV=2	0	FALSE	11.069	7	4	4	4	1	488	54.6	8.6	2.27	4
FALSE	High	Master Protein	Q8IWV7	Q8IWV7	UBR1	1086	E3 ubiquitin-protein ligase UBR1 OS=Homo sapiens OX=9606 GN=UBR1 PE=1 SV=1	0	FALSE	11.039	3	4	4	4	1	1749	200.1	6.01	4.3	4
FALSE	High	Master Protein	Q9Y3I1	Q9Y3I1	FBXO7	1087	F-box only protein 7 OS=Homo sapiens OX=9606 GN=FBXO7 PE=1 SV=1	0	FALSE	11.017	8	3	3	3	1	522	58.5	6.55	5.06	3
FALSE	High	Master Protein	Q14444	Q14444	CAPRIN1	1088	Caprin-1 OS=Homo sapiens OX=9606 GN=CAPRIN1 PE=1 SV=2	0	FALSE	11.004	7	4	4	4	1	709	78.3	5.25	5.43	4
FALSE	High	Master Protein	P49591	P49591	SARS1	1089	Serine--tRNA ligase, cytoplasmic OS=Homo sapiens OX=9606 GN=SARS PE=1 SV=3	0	FALSE	10.998	11	5	5	5	1	514	58.7	6.43	5.09	5
FALSE	High	Master Protein	Q9BRR3	Q9BRR3	TMEM246	1090	Transmembrane protein 246 OS=Homo sapiens OX=9606 GN=TMEM246 PE=1 SV=1	0	FALSE	10.974	12	4	4	4	1	403	46.6	7.59	4.66	4
FALSE	High	Master Protein	Q8IY17	Q8IY17	PNPLA6	1091	Neuropathy target esterase OS=Homo sapiens OX=9606 GN=PNPLA6 PE=1 SV=2	0	FALSE	10.969	4	4	4	4	1	1366	149.9	7.81	6.78	4
FALSE	High	Master Protein	Q5C9Z4	Q5C9Z4	NOM1	1092	Nucleolar MIF4G domain-containing protein 1 OS=Homo sapiens OX=9606 GN=NOM1 PE=1 SV=1	0	FALSE	10.949	6	4	4	4	1	860	96.2	8.1	1.75	4
FALSE	High	Master Protein	O14802	O14802	POLR3A	1093	DNA-directed RNA polymerase III subunit RPC1 OS=Homo sapiens OX=9606 GN=POLR3A PE=1 SV=2	0	FALSE	10.909	5	5	6	5	1	1390	155.5	8.48	6.31	5
FALSE	High	Master Protein	O14949	O14949	UQCRQ	1094	Cytochrome b-c1 complex subunit 8 OS=Homo sapiens OX=9606 GN=UQCRQ PE=1 SV=4	0	FALSE	10.889	29	2	3	2	1	82	9.9	10.08	3.38	2
FALSE	High	Master Protein	P60953	P60953	CDC42	1095	Cell division control protein 42 homolog OS=Homo sapiens OX=9606 GN=CDC42 PE=1 SV=2	0	FALSE	10.85	23	4	4	3	1	191	21.2	6.55	3.71	4
FALSE	High	Master Protein	Q92530	Q92530	PSMF1	1096	Proteasome inhibitor PI31 subunit OS=Homo sapiens OX=9606 GN=PSMF1 PE=1 SV=2	0	FALSE	10.816	18	4	4	4	1	271	29.8	5.74	7.28	4
FALSE	High	Master Protein	Q9ULX3	Q9ULX3	NOB1	1097	RNA-binding protein NOB1 OS=Homo sapiens OX=9606 GN=NOB1 PE=1 SV=1	0	FALSE	10.793	10	5	5	5	1	412	46.6	7.18	9.26	5
FALSE	High	Master Protein	O00767	O00767	SCD	1098	Acyl-CoA desaturase OS=Homo sapiens OX=9606 GN=SCD PE=1 SV=2	0	FALSE	10.775	9	4	4	4	1	359	41.5	9	7.24	4
FALSE	High	Master Protein	Q8IXB1	Q8IXB1	DNAJC10	1099	DnaJ homolog subfamily C member 10 OS=Homo sapiens OX=9606 GN=DNAJC10 PE=1 SV=2	0	FALSE	10.748	5	4	4	4	1	793	91	7.18	3.67	4
FALSE	High	Master Protein	P49915	P49915	GMPS	1100	GMP synthase [glutamine-hydrolyzing] OS=Homo sapiens OX=9606 GN=GMPS PE=1 SV=1	0	FALSE	10.734	9	4	4	4	1	693	76.7	6.87	4.91	4
FALSE	High	Master Protein	P49815	P49815	TSC2	1101	Tuberin OS=Homo sapiens OX=9606 GN=TSC2 PE=1 SV=2	0	FALSE	10.711	3	3	3	3	1	1807	200.5	7.31	4.91	3
FALSE	High	Master Protein	Q00587	Q00587	CDC42EP1	1102	Cdc42 effector protein 1 OS=Homo sapiens OX=9606 GN=CDC42EP1 PE=1 SV=1	0	FALSE	10.688	12	3	3	3	1	391	40.3	7.15	7.36	3
FALSE	High	Master Protein	Q6NUK1	Q6NUK1	SLC25A24	1103	Calcium-binding mitochondrial carrier protein SCaMC-1 OS=Homo sapiens OX=9606 GN=SLC25A24 PE=1 SV=2	0	FALSE	10.663	10	4	5	4	1	477	53.3	6.33	6.29	4
FALSE	High	Master Protein	Q9BV20	Q9BV20	MRI1	1104	Methylthioribose-1-phosphate isomerase OS=Homo sapiens OX=9606 GN=MRI1 PE=1 SV=1	0	FALSE	10.582	14	4	4	4	1	369	39.1	6.3	6.63	4
FALSE	High	Master Protein	P35606	P35606	COPB2	1105	Coatomer subunit beta' OS=Homo sapiens OX=9606 GN=COPB2 PE=1 SV=2	0	FALSE	10.571	4	4	4	4	1	906	102.4	5.27	4.26	4
FALSE	High	Master Protein	P53677	P53677	AP3M2	1106	AP-3 complex subunit mu-2 OS=Homo sapiens OX=9606 GN=AP3M2 PE=2 SV=1	0	FALSE	10.57	11	4	4	2	1	418	46.9	7.56	5.08	4
FALSE	High	Master Protein	Q9NY33	Q9NY33	DPP3	1107	Dipeptidyl peptidase 3 OS=Homo sapiens OX=9606 GN=DPP3 PE=1 SV=2	0	FALSE	10.539	5	3	3	3	1	737	82.5	5.1	3.38	3
FALSE	High	Master Protein	Q92504	Q92504	SLC39A7	1108	Zinc transporter SLC39A7 OS=Homo sapiens OX=9606 GN=SLC39A7 PE=1 SV=2	0	FALSE	10.519	3	1	2	1	1	469	50.1	6.87	9.74	1
FALSE	High	Master Protein	Q07065	Q07065	CKAP4	1109	Cytoskeleton-associated protein 4 OS=Homo sapiens OX=9606 GN=CKAP4 PE=1 SV=2	0	FALSE	10.506	7	3	3	3	1	602	66	5.92	4	3
FALSE	High	Master Protein	Q13123	Q13123	IK	1110	Protein Red OS=Homo sapiens OX=9606 GN=IK PE=1 SV=3	0	FALSE	10.505	7	3	3	3	1	557	65.6	6.64	3.3	3
FALSE	High	Master Protein	Q08379	Q08379	GOLGA2	1111	Golgin subfamily A member 2 OS=Homo sapiens OX=9606 GN=GOLGA2 PE=1 SV=3	0	FALSE	10.475	4	3	3	3	1	1002	113	5.02	3.78	3
FALSE	High	Master Protein	P53350	P53350	PLK1	1112	Serine/threonine-protein kinase PLK1 OS=Homo sapiens OX=9606 GN=PLK1 PE=1 SV=1	0	FALSE	10.457	7	3	3	3	1	603	68.2	8.91	4.07	3
FALSE	High	Master Protein	Q5VIR6	Q5VIR6	VPS53	1113	Vacuolar protein sorting-associated protein 53 homolog OS=Homo sapiens OX=9606 GN=VPS53 PE=1 SV=1	0	FALSE	10.441	7	5	5	5	1	699	79.6	6.02	4.34	5
FALSE	High	Master Protein	O95202	O95202	LETM1	1114	Mitochondrial proton/calcium exchanger protein OS=Homo sapiens OX=9606 GN=LETM1 PE=1 SV=1	0	FALSE	10.436	6	4	4	4	1	739	83.3	6.7	6.58	4
FALSE	High	Master Protein	Q9P289	Q9P289	STK26	1115	Serine/threonine-protein kinase 26 OS=Homo sapiens OX=9606 GN=STK26 PE=1 SV=2	0	FALSE	10.435	8	3	3	3	1	416	46.5	5.29	3.99	3
FALSE	High	Master Protein	Q9NPL8	Q9NPL8	TIMMDC1	1116	Complex I assembly factor TIMMDC1, mitochondrial OS=Homo sapiens OX=9606 GN=TIMMDC1 PE=1 SV=2	0	FALSE	10.421	12	3	4	3	1	285	32.2	8.5	7.04	3
FALSE	High	Master Protein	P08559	P08559	PDHA1	1117	Pyruvate dehydrogenase E1 component subunit alpha, somatic form, mitochondrial OS=Homo sapiens OX=9606 GN=PDHA1 PE=1 SV=3	0	FALSE	10.412	8	3	4	3	1	390	43.3	8.06	8.37	3
FALSE	High	Master Protein	Q96RQ1	Q96RQ1	ERGIC2	1118	Endoplasmic reticulum-Golgi intermediate compartment protein 2 OS=Homo sapiens OX=9606 GN=ERGIC2 PE=1 SV=2	0	FALSE	10.326	11	3	3	3	1	377	42.5	6.77	8.15	3
FALSE	High	Master Protein	O95782	O95782	AP2A1	1119	AP-2 complex subunit alpha-1 OS=Homo sapiens OX=9606 GN=AP2A1 PE=1 SV=3	0	FALSE	10.306	4	4	4	1	1	977	107.5	7.03	6.13	4
FALSE	High	Master Protein	O95197	O95197	RTN3	1120	Reticulon-3 OS=Homo sapiens OX=9606 GN=RTN3 PE=1 SV=2	0	FALSE	10.272	2	2	3	2	1	1032	112.5	4.96	8.18	2
FALSE	High	Master Protein	Q6PCE3	Q6PCE3	PGM2L1	1121	Glucose 1,6-bisphosphate synthase OS=Homo sapiens OX=9606 GN=PGM2L1 PE=1 SV=3	0	FALSE	10.256	5	3	4	3	1	622	70.4	7.15	4	3
FALSE	High	Master Protein	O15360	O15360	FANCA	1122	Fanconi anemia group A protein OS=Homo sapiens OX=9606 GN=FANCA PE=1 SV=2	0	FALSE	10.225	3	4	4	4	1	1455	162.7	6.6	4.31	4
FALSE	High	Master Protein	P48651	P48651	PTDSS1	1123	Phosphatidylserine synthase 1 OS=Homo sapiens OX=9606 GN=PTDSS1 PE=1 SV=1	0	FALSE	10.154	8	3	3	3	1	473	55.5	8.43	5.69	3
FALSE	High	Master Protein	Q9UPW5	Q9UPW5	AGTPBP1	1124	Cytosolic carboxypeptidase 1 OS=Homo sapiens OX=9606 GN=AGTPBP1 PE=1 SV=3	0	FALSE	10.114	3	3	3	3	1	1226	138.4	6.15	7.36	3
FALSE	High	Master Protein	P15531	P15531	NME1	1125	Nucleoside diphosphate kinase A OS=Homo sapiens OX=9606 GN=NME1 PE=1 SV=1	0	FALSE	10.105	19	2	3	2	1	152	17.1	6.19	6.33	2
FALSE	High	Master Protein	Q9BVI4	Q9BVI4	NOC4L	1126	Nucleolar complex protein 4 homolog OS=Homo sapiens OX=9606 GN=NOC4L PE=1 SV=1	0	FALSE	10.092	7	3	3	3	1	516	58.4	7.49	3.19	3
FALSE	High	Master Protein	Q96FC9	Q96FC9	DDX11	1127	ATP-dependent DNA helicase DDX11 OS=Homo sapiens OX=9606 GN=DDX11 PE=1 SV=1	0	FALSE	10.07	5	4	4	4	1	970	108.2	7.31	4.13	4
FALSE	High	Master Protein	O96008	O96008	TOMM40	1128	Mitochondrial import receptor subunit TOM40 homolog OS=Homo sapiens OX=9606 GN=TOMM40 PE=1 SV=1	0	FALSE	10.048	7	2	4	2	1	361	37.9	7.25	10.12	2
FALSE	High	Master Protein	Q9P2R7	Q9P2R7	SUCLA2	1129	Succinate--CoA ligase [ADP-forming] subunit beta, mitochondrial OS=Homo sapiens OX=9606 GN=SUCLA2 PE=1 SV=3	0	FALSE	10.029	8	4	4	4	1	463	50.3	7.42	4.87	4
FALSE	High	Master Protein	P58004	P58004	SESN2	1130	Sestrin-2 OS=Homo sapiens OX=9606 GN=SESN2 PE=1 SV=1	0	FALSE	10.012	8	3	3	3	1	480	54.5	5.9	6.79	3
FALSE	High	Master Protein	P13804	P13804	ETFA	1131	Electron transfer flavoprotein subunit alpha, mitochondrial OS=Homo sapiens OX=9606 GN=ETFA PE=1 SV=1	0	FALSE	10.01	13	3	3	3	1	333	35.1	8.38	4.68	3
FALSE	High	Master Protein	O00186	O00186	STXBP3	1132	Syntaxin-binding protein 3 OS=Homo sapiens OX=9606 GN=STXBP3 PE=1 SV=2	0	FALSE	10.006	6	3	3	3	1	592	67.7	7.8	4.11	3
FALSE	High	Master Protein	Q76FK4	Q76FK4	NOL8	1133	Nucleolar protein 8 OS=Homo sapiens OX=9606 GN=NOL8 PE=1 SV=1	0	FALSE	10.004	3	4	4	4	1	1167	131.5	7.09	0	4
FALSE	High	Master Protein	P67812	P67812	SEC11A	1134	Signal peptidase complex catalytic subunit SEC11A OS=Homo sapiens OX=9606 GN=SEC11A PE=1 SV=1	0	FALSE	9.949	20	4	4	4	1	179	20.6	9.48	6.04	4
FALSE	High	Master Protein	Q9Y4P3	Q9Y4P3	TBL2	1135	Transducin beta-like protein 2 OS=Homo sapiens OX=9606 GN=TBL2 PE=1 SV=1	0	FALSE	9.947	7	3	3	3	1	447	49.8	9.44	2.68	3
FALSE	High	Master Protein	P61764	P61764	STXBP1	1136	Syntaxin-binding protein 1 OS=Homo sapiens OX=9606 GN=STXBP1 PE=1 SV=1	0	FALSE	9.947	8	4	4	4	1	594	67.5	6.96	4.33	4
FALSE	High	Master Protein	P39748	P39748	FEN1	1137	Flap endonuclease 1 OS=Homo sapiens OX=9606 GN=FEN1 PE=1 SV=1	0	FALSE	9.925	10	3	4	3	1	380	42.6	8.62	6.85	3
FALSE	High	Master Protein	P09543	P09543	CNP	1138	2',3'-cyclic-nucleotide 3'-phosphodiesterase OS=Homo sapiens OX=9606 GN=CNP PE=1 SV=2	0	FALSE	9.921	10	4	4	3	1	421	47.5	9.07	4.44	4
FALSE	High	Master Protein	Q6UWP7	Q6UWP7	LCLAT1	1139	Lysocardiolipin acyltransferase 1 OS=Homo sapiens OX=9606 GN=LCLAT1 PE=1 SV=1	0	FALSE	9.896	9	4	4	4	1	414	48.9	8.62	4.72	4
FALSE	High	Master Protein	Q9BSD7	Q9BSD7	NTPCR	1140	Cancer-related nucleoside-triphosphatase OS=Homo sapiens OX=9606 GN=NTPCR PE=1 SV=1	0	FALSE	9.895	12	2	3	2	1	190	20.7	9.54	6.66	2
FALSE	High	Master Protein	Q8IWR0	Q8IWR0	ZC3H7A	1141	Zinc finger CCCH domain-containing protein 7A OS=Homo sapiens OX=9606 GN=ZC3H7A PE=1 SV=1	0	FALSE	9.82	4	4	4	4	1	971	110.5	7.3	4	4
FALSE	High	Master Protein	Q15382	Q15382	RHEB	1142	GTP-binding protein Rheb OS=Homo sapiens OX=9606 GN=RHEB PE=1 SV=1	0	FALSE	9.759	19	3	3	3	1	184	20.5	5.92	4.09	3
FALSE	High	Master Protein	Q15436	Q15436	SEC23A	1143	Protein transport protein Sec23A OS=Homo sapiens OX=9606 GN=SEC23A PE=1 SV=2	0	FALSE	9.739	5	3	3	2	1	765	86.1	7.08	5.81	3
FALSE	High	Master Protein	P11310	P11310	ACADM	1144	Medium-chain specific acyl-CoA dehydrogenase, mitochondrial OS=Homo sapiens OX=9606 GN=ACADM PE=1 SV=1	0	FALSE	9.731	9	3	3	3	1	421	46.6	8.37	4.23	3
FALSE	High	Master Protein	Q99497	Q99497	PARK7	1145	Protein/nucleic acid deglycase DJ-1 OS=Homo sapiens OX=9606 GN=PARK7 PE=1 SV=2	0	FALSE	9.724	20	3	5	3	1	189	19.9	6.79	14.06	3
FALSE	High	Master Protein	Q53H96	Q53H96	PYCR3	1146	Pyrroline-5-carboxylate reductase 3 OS=Homo sapiens OX=9606 GN=PYCR3 PE=1 SV=3	0	FALSE	9.704	13	3	3	3	1	274	28.6	7.72	4.42	3
FALSE	High	Master Protein	P29401	P29401	TKT	1147	Transketolase OS=Homo sapiens OX=9606 GN=TKT PE=1 SV=3	0	FALSE	9.702	8	3	3	3	1	623	67.8	7.66	6.52	3
FALSE	High	Master Protein	Q9ULF5	Q9ULF5	SLC39A10	1148	Zinc transporter ZIP10 OS=Homo sapiens OX=9606 GN=SLC39A10 PE=1 SV=2	0	FALSE	9.696	5	4	4	4	1	831	94.1	6.76	7.44	4
FALSE	High	Master Protein	Q8N163	Q8N163	CCAR2	1149	Cell cycle and apoptosis regulator protein 2 OS=Homo sapiens OX=9606 GN=CCAR2 PE=1 SV=2	0	FALSE	9.688	5	4	4	4	1	923	102.8	5.22	5.04	4
FALSE	High	Master Protein	Q9NR77	Q9NR77	PXMP2	1150	Peroxisomal membrane protein 2 OS=Homo sapiens OX=9606 GN=PXMP2 PE=1 SV=3	0	FALSE	9.685	15	4	4	4	1	195	22.2	10.58	7.41	4
FALSE	High	Master Protein	Q13148	Q13148	TARDBP	1151	TAR DNA-binding protein 43 OS=Homo sapiens OX=9606 GN=TARDBP PE=1 SV=1	0	FALSE	9.677	7	2	2	2	1	414	44.7	6.19	5.29	2
FALSE	High	Master Protein	Q99567	Q99567	NUP88	1152	Nuclear pore complex protein Nup88 OS=Homo sapiens OX=9606 GN=NUP88 PE=1 SV=2	0	FALSE	9.652	7	3	3	3	1	741	83.5	5.69	4.47	3
FALSE	High	Master Protein	O75477	O75477	ERLIN1	1153	Erlin-1 OS=Homo sapiens OX=9606 GN=ERLIN1 PE=1 SV=1	0	FALSE	9.618	11	3	3	1	1	346	38.9	7.87	4.95	3
FALSE	High	Master Protein	O43684	O43684	BUB3	1154	Mitotic checkpoint protein BUB3 OS=Homo sapiens OX=9606 GN=BUB3 PE=1 SV=1	0	FALSE	9.568	14	4	4	4	1	328	37.1	6.84	4.2	4
FALSE	High	Master Protein	P00492	P00492	HPRT1	1155	Hypoxanthine-guanine phosphoribosyltransferase OS=Homo sapiens OX=9606 GN=HPRT1 PE=1 SV=2	0	FALSE	9.54	16	3	3	3	1	218	24.6	6.68	6.52	3
FALSE	High	Master Protein	Q15031	Q15031	LARS2	1156	Probable leucine--tRNA ligase, mitochondrial OS=Homo sapiens OX=9606 GN=LARS2 PE=1 SV=2	0	FALSE	9.538	6	5	5	5	1	903	101.9	8.22	3.47	5
FALSE	High	Master Protein	O14773	O14773	TPP1	1157	Tripeptidyl-peptidase 1 OS=Homo sapiens OX=9606 GN=TPP1 PE=1 SV=2	0	FALSE	9.472	6	3	3	3	1	563	61.2	6.48	4.6	3
FALSE	High	Master Protein	Q9P287	Q9P287	BCCIP	1158	BRCA2 and CDKN1A-interacting protein OS=Homo sapiens OX=9606 GN=BCCIP PE=1 SV=1	0	FALSE	9.472	15	3	3	3	1	314	36	4.61	6.6	3
FALSE	High	Master Protein	Q92572	Q92572	AP3S1	1159	AP-3 complex subunit sigma-1 OS=Homo sapiens OX=9606 GN=AP3S1 PE=1 SV=1	0	FALSE	9.45	17	3	3	3	1	193	21.7	5.39	4.41	3
FALSE	High	Master Protein	Q9Y619	Q9Y619	SLC25A15	1160	Mitochondrial ornithine transporter 1 OS=Homo sapiens OX=9606 GN=SLC25A15 PE=1 SV=1	0	FALSE	9.41	10	3	3	3	1	301	32.7	9.13	6.21	3
FALSE	High	Master Protein	P0C0S5	P0C0S5	H2AZ1	1161	Histone H2A.Z OS=Homo sapiens OX=9606 GN=H2AFZ PE=1 SV=2	0	FALSE	9.403	23	3	4	1	1	128	13.5	10.58	6.07	3
FALSE	High	Master Protein	Q567U6	Q567U6	CCDC93	1162	Coiled-coil domain-containing protein 93 OS=Homo sapiens OX=9606 GN=CCDC93 PE=1 SV=2	0	FALSE	9.401	6	4	4	4	1	631	73.2	8.15	4.38	4
FALSE	High	Master Protein	Q15637	Q15637	SF1	1163	Splicing factor 1 OS=Homo sapiens OX=9606 GN=SF1 PE=1 SV=4	0	FALSE	9.373	9	3	3	3	1	639	68.3	8.98	5.4	3
FALSE	High	Master Protein	Q16658	Q16658	FSCN1	1164	Fascin OS=Homo sapiens OX=9606 GN=FSCN1 PE=1 SV=3	0	FALSE	9.373	6	3	3	3	1	493	54.5	7.24	1.67	3
FALSE	High	Master Protein	Q5JWF2	Q5JWF2	GNAS	1165	Guanine nucleotide-binding protein G(s) subunit alpha isoforms XLas OS=Homo sapiens OX=9606 GN=GNAS PE=1 SV=2	0	FALSE	9.349	5	4	4	4	1	1037	111	5.03	3.76	4
FALSE	High	Master Protein	O75150	O75150	RNF40	1166	E3 ubiquitin-protein ligase BRE1B OS=Homo sapiens OX=9606 GN=RNF40 PE=1 SV=4	0	FALSE	9.346	5	5	5	5	1	1001	113.6	6.23	1.86	5
FALSE	High	Master Protein	Q9UHD8	Q9UHD8	SEPTIN9	1167	Septin-9 OS=Homo sapiens OX=9606 GN=SEPT9 PE=1 SV=2	0	FALSE	9.339	7	3	3	3	1	586	65.4	8.97	4.36	3
FALSE	High	Master Protein	Q9NVN8	Q9NVN8	GNL3L	1168	Guanine nucleotide-binding protein-like 3-like protein OS=Homo sapiens OX=9606 GN=GNL3L PE=1 SV=1	0	FALSE	9.312	5	3	3	2	1	582	65.5	8.44	0	3
FALSE	High	Master Protein	Q659C4	Q659C4	LARP1B	1169	La-related protein 1B OS=Homo sapiens OX=9606 GN=LARP1B PE=1 SV=2	0	FALSE	9.307	3	3	3	1	1	914	105.3	7.61	5.4	3
FALSE	High	Master Protein	P62841	P62841	RPS15	1170	40S ribosomal protein S15 OS=Homo sapiens OX=9606 GN=RPS15 PE=1 SV=2	0	FALSE	9.306	9	2	4	2	1	145	17	10.39	7.05	2
FALSE	High	Master Protein	Q14137	Q14137	BOP1	1171	Ribosome biogenesis protein BOP1 OS=Homo sapiens OX=9606 GN=BOP1 PE=1 SV=2	0	FALSE	9.28	7	4	4	4	1	746	83.6	6.19	6.37	4
FALSE	High	Master Protein	Q8NCM8	Q8NCM8	DYNC2H1	1172	Cytoplasmic dynein 2 heavy chain 1 OS=Homo sapiens OX=9606 GN=DYNC2H1 PE=1 SV=4	0	FALSE	9.243	1	3	3	3	1	4307	492.3	6.54	2.03	3
FALSE	High	Master Protein	P56134	P56134	ATP5MF	1173	ATP synthase subunit f, mitochondrial OS=Homo sapiens OX=9606 GN=ATP5J2 PE=1 SV=3	0	FALSE	9.233	32	3	3	3	1	94	10.9	9.67	7.47	3
FALSE	High	Master Protein	P17612	P17612	PRKACA	1174	cAMP-dependent protein kinase catalytic subunit alpha OS=Homo sapiens OX=9606 GN=PRKACA PE=1 SV=2	0	FALSE	9.214	14	4	5	4	1	351	40.6	8.79	4.2	4
FALSE	High	Master Protein	Q8N6R0	Q8N6R0	EEF1AKNMT	1175	Methyltransferase-like protein 13 OS=Homo sapiens OX=9606 GN=METTL13 PE=1 SV=1	0	FALSE	9.159	5	2	2	2	1	699	78.7	6.73	5.58	2
FALSE	High	Master Protein	P61158	P61158	ACTR3	1176	Actin-related protein 3 OS=Homo sapiens OX=9606 GN=ACTR3 PE=1 SV=3	0	FALSE	9.125	8	3	3	3	1	418	47.3	5.88	6.24	3
FALSE	High	Master Protein	Q6RW13	Q6RW13	AGTRAP	1177	Type-1 angiotensin II receptor-associated protein OS=Homo sapiens OX=9606 GN=AGTRAP PE=1 SV=1	0	FALSE	9.106	14	1	2	1	1	159	17.4	6.14	6.51	1
FALSE	High	Master Protein	Q96CB8	Q96CB8	INTS12	1178	Integrator complex subunit 12 OS=Homo sapiens OX=9606 GN=INTS12 PE=1 SV=1	0	FALSE	9.1	6	2	2	2	1	462	48.8	9.69	4.64	2
FALSE	High	Master Protein	P43487	P43487	RANBP1	1179	Ran-specific GTPase-activating protein OS=Homo sapiens OX=9606 GN=RANBP1 PE=1 SV=1	0	FALSE	9.046	15	3	5	3	1	201	23.3	5.29	3.96	3
FALSE	High	Master Protein	P45954	P45954	ACADSB	1180	Short/branched chain specific acyl-CoA dehydrogenase, mitochondrial OS=Homo sapiens OX=9606 GN=ACADSB PE=1 SV=1	0	FALSE	9.03	9	3	3	3	1	432	47.5	6.99	5.76	3
FALSE	High	Master Protein	O75844	O75844	ZMPSTE24	1181	CAAX prenyl protease 1 homolog OS=Homo sapiens OX=9606 GN=ZMPSTE24 PE=1 SV=2	0	FALSE	9.018	9	3	3	3	1	475	54.8	7.49	3.71	3
FALSE	High	Master Protein	P11166	P11166	SLC2A1	1182	Solute carrier family 2, facilitated glucose transporter member 1 OS=Homo sapiens OX=9606 GN=SLC2A1 PE=1 SV=2	0	FALSE	8.992	7	3	3	3	1	492	54	8.72	3.92	3
FALSE	High	Master Protein	Q9Y289	Q9Y289	SLC5A6	1183	Sodium-dependent multivitamin transporter OS=Homo sapiens OX=9606 GN=SLC5A6 PE=2 SV=2	0	FALSE	8.985	6	3	3	3	1	635	68.6	8.27	5.4	3
FALSE	High	Master Protein	P05026	P05026	ATP1B1	1184	Sodium/potassium-transporting ATPase subunit beta-1 OS=Homo sapiens OX=9606 GN=ATP1B1 PE=1 SV=1	0	FALSE	8.967	13	3	3	3	1	303	35	8.53	4.59	3
FALSE	High	Master Protein	Q6DKJ4	Q6DKJ4	NXN	1185	Nucleoredoxin OS=Homo sapiens OX=9606 GN=NXN PE=1 SV=2	0	FALSE	8.962	11	3	3	3	1	435	48.4	4.97	7.1	3
FALSE	High	Master Protein	O14818	O14818	PSMA7	1186	Proteasome subunit alpha type-7 OS=Homo sapiens OX=9606 GN=PSMA7 PE=1 SV=1	0	FALSE	8.952	16	3	3	3	1	248	27.9	8.46	4.13	3
FALSE	High	Master Protein	P30084	P30084	ECHS1	1187	Enoyl-CoA hydratase, mitochondrial OS=Homo sapiens OX=9606 GN=ECHS1 PE=1 SV=4	0	FALSE	8.941	13	3	3	3	1	290	31.4	8.07	2.51	3
FALSE	High	Master Protein	Q96GC9	Q96GC9	VMP1	1188	Vacuole membrane protein 1 OS=Homo sapiens OX=9606 GN=VMP1 PE=1 SV=1	0	FALSE	8.878	9	2	2	2	1	406	46.2	6.95	6.7	2
FALSE	High	Master Protein	Q9NSG2	Q9NSG2	C1orf112	1189	Uncharacterized protein C1orf112 OS=Homo sapiens OX=9606 GN=C1orf112 PE=1 SV=1	0	FALSE	8.825	4	3	3	3	1	853	96.5	6	4.26	3
FALSE	High	Master Protein	O14776	O14776	TCERG1	1190	Transcription elongation regulator 1 OS=Homo sapiens OX=9606 GN=TCERG1 PE=1 SV=2	0	FALSE	8.788	4	4	4	4	1	1098	123.8	8.65	4.11	4
FALSE	High	Master Protein	P49756	P49756	RBM25	1191	RNA-binding protein 25 OS=Homo sapiens OX=9606 GN=RBM25 PE=1 SV=3	0	FALSE	8.772	4	2	2	2	1	843	100.1	6.32	5.6	2
FALSE	High	Master Protein	Q9UJV9	Q9UJV9	DDX41	1192	Probable ATP-dependent RNA helicase DDX41 OS=Homo sapiens OX=9606 GN=DDX41 PE=1 SV=2	0	FALSE	8.761	7	4	4	4	1	622	69.8	6.84	1.64	4
FALSE	High	Master Protein	O75190	O75190	DNAJB6	1193	DnaJ homolog subfamily B member 6 OS=Homo sapiens OX=9606 GN=DNAJB6 PE=1 SV=2	0	FALSE	8.749	9	3	4	3	1	326	36.1	9.16	6.52	3
FALSE	High	Master Protein	Q9BZE1	Q9BZE1	MRPL37	1194	39S ribosomal protein L37, mitochondrial OS=Homo sapiens OX=9606 GN=MRPL37 PE=1 SV=2	0	FALSE	8.742	12	3	3	3	1	423	48.1	8.59	4.18	3
FALSE	High	Master Protein	P0DN79	P0DN79	CBSL	1195	Cystathionine beta-synthase-like protein OS=Homo sapiens OX=9606 GN=CBSL PE=1 SV=1	0	FALSE	8.723	7	3	3	3	1	551	60.5	6.65	3.19	3
FALSE	High	Master Protein	Q99504	Q99504	EYA3	1196	Eyes absent homolog 3 OS=Homo sapiens OX=9606 GN=EYA3 PE=1 SV=3	0	FALSE	8.709	6	3	3	3	1	573	62.6	5.21	6.22	3
FALSE	High	Master Protein	P68431	P68431	H3C12; H3C8; H3C7; H3C10; H3C4; H3C6; H3C1; H3C11; H3C3; H3C2	1197	Histone H3.1 OS=Homo sapiens OX=9606 GN=HIST1H3A PE=1 SV=2	0	FALSE	8.706	20	3	4	3	1	136	15.4	11.12	5.63	3
FALSE	High	Master Protein	Q13823	Q13823	GNL2	1198	Nucleolar GTP-binding protein 2 OS=Homo sapiens OX=9606 GN=GNL2 PE=1 SV=1	0	FALSE	8.677	4	3	3	3	1	731	83.6	9.25	4.47	3
FALSE	High	Master Protein	P51610	P51610	HCFC1	1199	Host cell factor 1 OS=Homo sapiens OX=9606 GN=HCFC1 PE=1 SV=2	0	FALSE	8.626	3	4	4	4	1	2035	208.6	7.46	1.8	4
FALSE	High	Master Protein	Q15125	Q15125	EBP	1200	3-beta-hydroxysteroid-Delta(8),Delta(7)-isomerase OS=Homo sapiens OX=9606 GN=EBP PE=1 SV=3	0	FALSE	8.62	10	2	2	2	1	230	26.3	7.9	4.37	2
FALSE	High	Master Protein	O43292	O43292	GPAA1	1201	Glycosylphosphatidylinositol anchor attachment 1 protein OS=Homo sapiens OX=9606 GN=GPAA1 PE=1 SV=3	0	FALSE	8.58	6	3	3	3	1	621	67.6	8.06	5.77	3
FALSE	High	Master Protein	P47756	P47756	CAPZB	1202	F-actin-capping protein subunit beta OS=Homo sapiens OX=9606 GN=CAPZB PE=1 SV=4	0	FALSE	8.58	14	3	3	3	1	277	31.3	5.59	7.14	3
FALSE	High	Master Protein	Q7KZI7	Q7KZI7	MARK2	1203	Serine/threonine-protein kinase MARK2 OS=Homo sapiens OX=9606 GN=MARK2 PE=1 SV=2	0	FALSE	8.575	6	3	3	3	1	788	87.9	9.72	3.74	3
FALSE	High	Master Protein	P62070	P62070	RRAS2	1204	Ras-related protein R-Ras2 OS=Homo sapiens OX=9606 GN=RRAS2 PE=1 SV=1	0	FALSE	8.545	16	3	3	3	1	204	23.4	6.01	4.22	3
FALSE	High	Master Protein	P27544	P27544	CERS1	1205	Ceramide synthase 1 OS=Homo sapiens OX=9606 GN=CERS1 PE=1 SV=1	0	FALSE	8.539	10	3	3	3	1	350	39.5	9.04	3.65	3
FALSE	High	Master Protein	Q8NHH9	Q8NHH9	ATL2	1206	Atlastin-2 OS=Homo sapiens OX=9606 GN=ATL2 PE=1 SV=2	0	FALSE	8.535	7	2	2	2	1	583	66.2	5.48	6.3	2
FALSE	High	Master Protein	Q6PI48	Q6PI48	DARS2	1207	Aspartate--tRNA ligase, mitochondrial OS=Homo sapiens OX=9606 GN=DARS2 PE=1 SV=1	0	FALSE	8.504	6	4	4	4	1	645	73.5	8.02	1.75	4
FALSE	High	Master Protein	Q9Y305	Q9Y305	ACOT9	1208	Acyl-coenzyme A thioesterase 9, mitochondrial OS=Homo sapiens OX=9606 GN=ACOT9 PE=1 SV=2	0	FALSE	8.494	8	3	3	3	1	439	49.9	8.6	5.12	3
FALSE	High	Master Protein	Q96JG8	Q96JG8	MAGED4; MAGED4B	1209	Melanoma-associated antigen D4 OS=Homo sapiens OX=9606 GN=MAGED4 PE=1 SV=3	0	FALSE	8.494	3	2	3	1	1	741	81.3	6.79	6.07	2
FALSE	High	Master Protein	O75439	O75439	PMPCB	1210	Mitochondrial-processing peptidase subunit beta OS=Homo sapiens OX=9606 GN=PMPCB PE=1 SV=2	0	FALSE	8.432	8	4	5	3	1	489	54.3	6.83	5.83	4
FALSE	High	Master Protein	O14579	O14579	COPE	1211	Coatomer subunit epsilon OS=Homo sapiens OX=9606 GN=COPE PE=1 SV=3	0	FALSE	8.414	10	3	3	3	1	308	34.5	5.12	2.51	3
FALSE	High	Master Protein	Q9Y5M8	Q9Y5M8	SRPRB	1212	Signal recognition particle receptor subunit beta OS=Homo sapiens OX=9606 GN=SRPRB PE=1 SV=3	0	FALSE	8.405	11	2	2	2	1	271	29.7	9.04	5.83	2
FALSE	High	Master Protein	P36915	P36915	GNL1	1213	Guanine nucleotide-binding protein-like 1 OS=Homo sapiens OX=9606 GN=GNL1 PE=1 SV=2	0	FALSE	8.387	4	2	3	2	1	607	68.6	5.8	2.19	2
FALSE	High	Master Protein	O60942	O60942	RNGTT	1214	mRNA-capping enzyme OS=Homo sapiens OX=9606 GN=RNGTT PE=1 SV=1	0	FALSE	8.369	6	3	3	3	1	597	68.5	8.13	0	3
FALSE	High	Master Protein	P61966	P61966	AP1S1	1215	AP-1 complex subunit sigma-1A OS=Homo sapiens OX=9606 GN=AP1S1 PE=1 SV=1	0	FALSE	8.334	15	2	2	2	1	158	18.7	5.73	4.43	2
FALSE	High	Master Protein	Q86WT1	Q86WT1	TTC30A	1216	Tetratricopeptide repeat protein 30A OS=Homo sapiens OX=9606 GN=TTC30A PE=1 SV=3	0	FALSE	8.332	5	3	3	3	1	665	76.1	5.2	3.95	3
FALSE	High	Master Protein	Q96RU2	Q96RU2	USP28	1217	Ubiquitin carboxyl-terminal hydrolase 28 OS=Homo sapiens OX=9606 GN=USP28 PE=1 SV=1	0	FALSE	8.31	5	4	4	4	1	1077	122.4	5.2	2.4	4
FALSE	High	Master Protein	P01024	P01024	C3	1218	Complement C3 OS=Homo sapiens OX=9606 GN=C3 PE=1 SV=2	0	FALSE	8.31	2	3	3	3	1	1663	187	6.4	2.89	3
FALSE	High	Master Protein	Q96AX1	Q96AX1	VPS33A	1219	Vacuolar protein sorting-associated protein 33A OS=Homo sapiens OX=9606 GN=VPS33A PE=1 SV=1	0	FALSE	8.277	5	3	3	3	1	596	67.6	6.96	4.31	3
FALSE	High	Master Protein	Q9BTE3	Q9BTE3	MCMBP	1220	Mini-chromosome maintenance complex-binding protein OS=Homo sapiens OX=9606 GN=MCMBP PE=1 SV=2	0	FALSE	8.262	5	3	3	3	1	642	72.9	5.87	2.02	3
FALSE	High	Master Protein	O15121	O15121	DEGS1	1221	Sphingolipid delta(4)-desaturase DES1 OS=Homo sapiens OX=9606 GN=DEGS1 PE=1 SV=1	0	FALSE	8.244	10	2	2	2	1	323	37.8	7.46	5.14	2
FALSE	High	Master Protein	Q16850	Q16850	CYP51A1	1222	Lanosterol 14-alpha demethylase OS=Homo sapiens OX=9606 GN=CYP51A1 PE=1 SV=3	0	FALSE	8.238	6	3	4	3	1	503	56.8	8.53	4.04	3
FALSE	High	Master Protein	Q96TA2	Q96TA2	YME1L1	1223	ATP-dependent zinc metalloprotease YME1L1 OS=Homo sapiens OX=9606 GN=YME1L1 PE=1 SV=2	0	FALSE	8.213	5	3	3	3	1	773	86.4	8.76	6.24	3
FALSE	High	Master Protein	Q9H267	Q9H267	VPS33B	1224	Vacuolar protein sorting-associated protein 33B OS=Homo sapiens OX=9606 GN=VPS33B PE=1 SV=2	0	FALSE	8.177	8	4	4	4	1	617	70.5	6.71	2.64	4
FALSE	High	Master Protein	P15924	P15924	DSP	1225	Desmoplakin OS=Homo sapiens OX=9606 GN=DSP PE=1 SV=3	0	FALSE	8.146	1	4	4	4	1	2871	331.6	6.81	3.49	4
FALSE	High	Master Protein	P48735	P48735	IDH2	1226	Isocitrate dehydrogenase [NADP], mitochondrial OS=Homo sapiens OX=9606 GN=IDH2 PE=1 SV=2	0	FALSE	8.142	9	3	3	3	1	452	50.9	8.69	0	3
FALSE	High	Master Protein	P28074	P28074	PSMB5	1227	Proteasome subunit beta type-5 OS=Homo sapiens OX=9606 GN=PSMB5 PE=1 SV=3	0	FALSE	8.134	9	2	2	2	1	263	28.5	6.92	5.71	2
FALSE	High	Master Protein	P55735	P55735	SEC13	1228	Protein SEC13 homolog OS=Homo sapiens OX=9606 GN=SEC13 PE=1 SV=3	0	FALSE	8.125	13	3	3	3	1	322	35.5	5.48	4	3
FALSE	High	Master Protein	Q04637	Q04637	EIF4G1	1229	Eukaryotic translation initiation factor 4 gamma 1 OS=Homo sapiens OX=9606 GN=EIF4G1 PE=1 SV=4	0	FALSE	8.094	2	2	2	2	1	1599	175.4	5.33	5.19	2
FALSE	High	Master Protein	Q9BQ39	Q9BQ39	DDX50	1230	ATP-dependent RNA helicase DDX50 OS=Homo sapiens OX=9606 GN=DDX50 PE=1 SV=1	0	FALSE	8.089	4	3	3	3	1	737	82.5	9.17	2.11	3
FALSE	High	Master Protein	P78346	P78346	RPP30	1231	Ribonuclease P protein subunit p30 OS=Homo sapiens OX=9606 GN=RPP30 PE=1 SV=1	0	FALSE	8.078	15	3	3	3	1	268	29.3	8.91	6.14	3
FALSE	High	Master Protein	Q9NYY8	Q9NYY8	FASTKD2	1232	FAST kinase domain-containing protein 2, mitochondrial OS=Homo sapiens OX=9606 GN=FASTKD2 PE=1 SV=1	0	FALSE	8.076	6	3	3	3	1	710	81.4	8.05	3.01	3
FALSE	High	Master Protein	Q6P1J9	Q6P1J9	CDC73	1233	Parafibromin OS=Homo sapiens OX=9606 GN=CDC73 PE=1 SV=1	0	FALSE	8.046	6	3	3	3	1	531	60.5	9.61	5.46	3
FALSE	High	Master Protein	Q58EX7	Q58EX7	PLEKHG4	1234	Puratrophin-1 OS=Homo sapiens OX=9606 GN=PLEKHG4 PE=1 SV=1	0	FALSE	8.031	3	4	4	3	1	1191	130.7	5.64	2.13	4
FALSE	High	Master Protein	Q8NB90	Q8NB90	SPATA5	1235	Spermatogenesis-associated protein 5 OS=Homo sapiens OX=9606 GN=SPATA5 PE=1 SV=3	0	FALSE	8.029	4	3	3	2	1	893	97.8	5.66	2.35	3
FALSE	High	Master Protein	Q9H2H9	Q9H2H9	SLC38A1	1236	Sodium-coupled neutral amino acid transporter 1 OS=Homo sapiens OX=9606 GN=SLC38A1 PE=1 SV=1	0	FALSE	8.014	6	3	3	3	1	487	54	7.02	3.56	3
FALSE	High	Master Protein	P13674	P13674	P4HA1	1237	Prolyl 4-hydroxylase subunit alpha-1 OS=Homo sapiens OX=9606 GN=P4HA1 PE=1 SV=2	0	FALSE	8.013	5	2	2	2	1	534	61	6.01	4.74	2
FALSE	High	Master Protein	Q9HCG8	Q9HCG8	CWC22	1238	Pre-mRNA-splicing factor CWC22 homolog OS=Homo sapiens OX=9606 GN=CWC22 PE=1 SV=3	0	FALSE	8.003	6	5	5	5	1	908	105.4	7.03	1.94	5
FALSE	High	Master Protein	Q6P158	Q6P158	DHX57	1239	Putative ATP-dependent RNA helicase DHX57 OS=Homo sapiens OX=9606 GN=DHX57 PE=1 SV=2	0	FALSE	8	4	4	4	4	1	1386	155.5	7.71	0	4
FALSE	High	Master Protein	P62899	P62899	RPL31	1240	60S ribosomal protein L31 OS=Homo sapiens OX=9606 GN=RPL31 PE=1 SV=1	0	FALSE	7.988	18	2	3	2	1	125	14.5	10.54	5.32	2
FALSE	High	Master Protein	Q9UKM7	Q9UKM7	MAN1B1	1241	Endoplasmic reticulum mannosyl-oligosaccharide 1,2-alpha-mannosidase OS=Homo sapiens OX=9606 GN=MAN1B1 PE=1 SV=2	0	FALSE	7.982	8	3	3	3	1	699	79.5	7.72	4.43	3
FALSE	High	Master Protein	Q5T6V5	Q5T6V5	C9orf64	1242	Queuosine salvage protein OS=Homo sapiens OX=9606 GN=C9orf64 PE=1 SV=1	0	FALSE	7.974	9	3	4	3	1	341	39	5.88	2.41	3
FALSE	High	Master Protein	Q8WYA0	Q8WYA0	IFT81	1243	Intraflagellar transport protein 81 homolog OS=Homo sapiens OX=9606 GN=IFT81 PE=1 SV=1	0	FALSE	7.956	5	3	3	3	1	676	79.7	8.82	4.1	3
FALSE	High	Master Protein	P04114	P04114	APOB	1244	Apolipoprotein B-100 OS=Homo sapiens OX=9606 GN=APOB PE=1 SV=2	0	FALSE	7.885	1	5	5	5	1	4563	515.3	7.05	4.1	5
FALSE	High	Master Protein	E9PAV3	E9PAV3	NACA	1245	Nascent polypeptide-associated complex subunit alpha, muscle-specific form OS=Homo sapiens OX=9606 GN=NACA PE=1 SV=1	0	FALSE	7.883	1	2	2	2	1	2078	205.3	9.58	2.61	2
FALSE	High	Master Protein	Q6P1A2	Q6P1A2	LPCAT3	1246	Lysophospholipid acyltransferase 5 OS=Homo sapiens OX=9606 GN=LPCAT3 PE=1 SV=1	0	FALSE	7.877	7	3	3	3	1	487	56	8.69	4.57	3
FALSE	High	Master Protein	Q9P253	Q9P253	VPS18	1247	Vacuolar protein sorting-associated protein 18 homolog OS=Homo sapiens OX=9606 GN=VPS18 PE=1 SV=2	0	FALSE	7.867	3	3	3	3	1	973	110.1	6.07	2.09	3
FALSE	High	Master Protein	P62834	P62834	RAP1A	1248	Ras-related protein Rap-1A OS=Homo sapiens OX=9606 GN=RAP1A PE=1 SV=1	0	FALSE	7.845	20	3	3	3	1	184	21	6.67	2.73	3
FALSE	High	Master Protein	P62820	P62820	RAB1A	1249	Ras-related protein Rab-1A OS=Homo sapiens OX=9606 GN=RAB1A PE=1 SV=3	0	FALSE	7.839	13	2	2	1	1	205	22.7	6.21	4.57	2
FALSE	High	Master Protein	Q9UI09	Q9UI09	NDUFA12	1250	NADH dehydrogenase [ubiquinone] 1 alpha subcomplex subunit 12 OS=Homo sapiens OX=9606 GN=NDUFA12 PE=1 SV=1	0	FALSE	7.837	14	2	3	2	1	145	17.1	9.63	2.71	2
FALSE	High	Master Protein	P37198	P37198	NUP62	1251	Nuclear pore glycoprotein p62 OS=Homo sapiens OX=9606 GN=NUP62 PE=1 SV=3	0	FALSE	7.835	9	3	3	3	1	522	53.2	5.31	5.12	3
FALSE	High	Master Protein	Q5W0B1	Q5W0B1	OBI1	1252	RING finger protein 219 OS=Homo sapiens OX=9606 GN=RNF219 PE=1 SV=1	0	FALSE	7.834	6	3	3	3	1	726	81.1	5.72	4.26	3
FALSE	High	Master Protein	Q9BTY2	Q9BTY2	FUCA2	1253	Plasma alpha-L-fucosidase OS=Homo sapiens OX=9606 GN=FUCA2 PE=1 SV=2	0	FALSE	7.795	9	4	4	4	1	467	54	6.25	1.63	4
FALSE	High	Master Protein	P27707	P27707	DCK	1254	Deoxycytidine kinase OS=Homo sapiens OX=9606 GN=DCK PE=1 SV=1	0	FALSE	7.787	12	3	3	3	1	260	30.5	5.21	3.29	3
FALSE	High	Master Protein	O60725	O60725	ICMT	1255	Protein-S-isoprenylcysteine O-methyltransferase OS=Homo sapiens OX=9606 GN=ICMT PE=1 SV=1	0	FALSE	7.784	15	3	3	3	1	284	31.9	7.96	5.2	3
FALSE	High	Master Protein	Q9HCJ3	Q9HCJ3	RAVER2	1256	Ribonucleoprotein PTB-binding 2 OS=Homo sapiens OX=9606 GN=RAVER2 PE=1 SV=2	0	FALSE	7.776	7	3	3	3	1	691	74.3	7.47	2.87	3
FALSE	High	Master Protein	Q08170	Q08170	SRSF4	1257	Serine/arginine-rich splicing factor 4 OS=Homo sapiens OX=9606 GN=SRSF4 PE=1 SV=2	0	FALSE	7.776	6	4	6	1	1	494	56.6	11.52	1.64	4
FALSE	High	Master Protein	Q9UPU5	Q9UPU5	USP24	1258	Ubiquitin carboxyl-terminal hydrolase 24 OS=Homo sapiens OX=9606 GN=USP24 PE=1 SV=3	0	FALSE	7.767	1	3	3	3	1	2620	294.2	6.14	2.89	3
FALSE	High	Master Protein	O43491	O43491	EPB41L2	1259	Band 4.1-like protein 2 OS=Homo sapiens OX=9606 GN=EPB41L2 PE=1 SV=1	0	FALSE	7.767	4	3	3	3	1	1005	112.5	5.44	3.14	3
FALSE	High	Master Protein	P17480	P17480	UBTF	1260	Nucleolar transcription factor 1 OS=Homo sapiens OX=9606 GN=UBTF PE=1 SV=1	0	FALSE	7.743	4	3	3	3	1	764	89.4	5.81	5.05	3
FALSE	High	Master Protein	O14966	O14966	RAB29	1261	Ras-related protein Rab-7L1 OS=Homo sapiens OX=9606 GN=RAB29 PE=1 SV=1	0	FALSE	7.724	16	3	4	3	1	203	23.1	7.18	6.48	3
FALSE	High	Master Protein	Q13362	Q13362	PPP2R5C	1262	Serine/threonine-protein phosphatase 2A 56 kDa regulatory subunit gamma isoform OS=Homo sapiens OX=9606 GN=PPP2R5C PE=1 SV=3	0	FALSE	7.627	6	2	2	1	1	524	61	6.87	5.63	2
FALSE	High	Master Protein	Q9HCN8	Q9HCN8	SDF2L1	1263	Stromal cell-derived factor 2-like protein 1 OS=Homo sapiens OX=9606 GN=SDF2L1 PE=1 SV=2	0	FALSE	7.613	14	3	3	3	1	221	23.6	7.03	3.13	3
FALSE	High	Master Protein	Q99733	Q99733	NAP1L4	1264	Nucleosome assembly protein 1-like 4 OS=Homo sapiens OX=9606 GN=NAP1L4 PE=1 SV=1	0	FALSE	7.601	5	2	2	1	1	375	42.8	4.69	2.23	2
FALSE	High	Master Protein	P83881	P83881	RPL36A	1265	60S ribosomal protein L36a OS=Homo sapiens OX=9606 GN=RPL36A PE=1 SV=2	0	FALSE	7.572	27	3	3	3	1	106	12.4	10.58	2.91	3
FALSE	High	Master Protein	Q96JH7	Q96JH7	VCPIP1	1266	Deubiquitinating protein VCIP135 OS=Homo sapiens OX=9606 GN=VCPIP1 PE=1 SV=2	0	FALSE	7.57	4	4	4	4	1	1222	134.2	7.2	2.22	4
FALSE	High	Master Protein	P35658	P35658	NUP214	1267	Nuclear pore complex protein Nup214 OS=Homo sapiens OX=9606 GN=NUP214 PE=1 SV=2	0	FALSE	7.564	2	3	3	3	1	2090	213.5	7.47	3.24	3
FALSE	High	Master Protein	O60826	O60826	CCDC22	1268	Coiled-coil domain-containing protein 22 OS=Homo sapiens OX=9606 GN=CCDC22 PE=1 SV=1	0	FALSE	7.531	5	3	3	3	1	627	70.7	6.74	3.96	3
FALSE	High	Master Protein	Q9NRK6	Q9NRK6	ABCB10	1269	ATP-binding cassette sub-family B member 10, mitochondrial OS=Homo sapiens OX=9606 GN=ABCB10 PE=1 SV=2	0	FALSE	7.525	5	4	4	3	1	738	79.1	9.85	3.68	4
FALSE	High	Master Protein	P35637	P35637	FUS	1270	RNA-binding protein FUS OS=Homo sapiens OX=9606 GN=FUS PE=1 SV=1	0	FALSE	7.491	5	3	3	3	1	526	53.4	9.36	4.16	3
FALSE	High	Master Protein	Q06203	Q06203	PPAT	1271	Amidophosphoribosyltransferase OS=Homo sapiens OX=9606 GN=PPAT PE=1 SV=1	0	FALSE	7.482	8	3	3	3	1	517	57.4	6.76	4.28	3
FALSE	High	Master Protein	O75396	O75396	SEC22B	1272	Vesicle-trafficking protein SEC22b OS=Homo sapiens OX=9606 GN=SEC22B PE=1 SV=4	0	FALSE	7.478	11	2	2	2	1	215	24.6	6.92	4.9	2
FALSE	High	Master Protein	P51659	P51659	HSD17B4	1273	Peroxisomal multifunctional enzyme type 2 OS=Homo sapiens OX=9606 GN=HSD17B4 PE=1 SV=3	0	FALSE	7.472	5	3	3	3	1	736	79.6	8.84	5.65	3
FALSE	High	Master Protein	O94927	O94927	HAUS5	1274	HAUS augmin-like complex subunit 5 OS=Homo sapiens OX=9606 GN=HAUS5 PE=1 SV=2	0	FALSE	7.37	6	3	3	3	1	633	71.6	8.51	5.14	3
FALSE	High	Master Protein	O75419	O75419	CDC45	1275	Cell division control protein 45 homolog OS=Homo sapiens OX=9606 GN=CDC45 PE=1 SV=1	0	FALSE	7.351	3	2	2	2	1	566	65.5	5.53	3.87	2
FALSE	High	Master Protein	O43314	O43314	PPIP5K2	1276	Inositol hexakisphosphate and diphosphoinositol-pentakisphosphate kinase 2 OS=Homo sapiens OX=9606 GN=PPIP5K2 PE=1 SV=3	0	FALSE	7.341	2	3	3	3	1	1243	140.3	8.22	4.08	3
FALSE	High	Master Protein	Q5VZL5	Q5VZL5	ZMYM4	1277	Zinc finger MYM-type protein 4 OS=Homo sapiens OX=9606 GN=ZMYM4 PE=1 SV=1	0	FALSE	7.333	2	3	3	3	1	1548	172.7	6.84	0	3
FALSE	High	Master Protein	Q9H9Y6	Q9H9Y6	POLR1B	1278	DNA-directed RNA polymerase I subunit RPA2 OS=Homo sapiens OX=9606 GN=POLR1B PE=1 SV=2	0	FALSE	7.328	3	3	3	2	1	1135	128.1	7.83	4.42	3
FALSE	High	Master Protein	Q9UQ80	Q9UQ80	PA2G4	1279	Proliferation-associated protein 2G4 OS=Homo sapiens OX=9606 GN=PA2G4 PE=1 SV=3	0	FALSE	7.321	9	3	3	3	1	394	43.8	6.55	0	3
FALSE	High	Master Protein	Q9UNL2	Q9UNL2	SSR3	1280	Translocon-associated protein subunit gamma OS=Homo sapiens OX=9606 GN=SSR3 PE=1 SV=1	0	FALSE	7.318	8	1	3	1	1	185	21.1	9.61	7.26	1
FALSE	High	Master Protein	Q96JM3	Q96JM3	CHAMP1	1281	Chromosome alignment-maintaining phosphoprotein 1 OS=Homo sapiens OX=9606 GN=CHAMP1 PE=1 SV=2	0	FALSE	7.313	3	2	2	2	1	812	89	8.44	2.75	2
FALSE	High	Master Protein	P59998	P59998	ARPC4	1282	Actin-related protein 2/3 complex subunit 4 OS=Homo sapiens OX=9606 GN=ARPC4 PE=1 SV=3	0	FALSE	7.301	15	3	3	3	1	168	19.7	8.43	3.69	3
FALSE	High	Master Protein	P49419	P49419	ALDH7A1	1283	Alpha-aminoadipic semialdehyde dehydrogenase OS=Homo sapiens OX=9606 GN=ALDH7A1 PE=1 SV=5	0	FALSE	7.301	5	2	2	2	1	539	58.5	7.99	2.87	2
FALSE	High	Master Protein	Q5VZM2	Q5VZM2	RRAGB	1284	Ras-related GTP-binding protein B OS=Homo sapiens OX=9606 GN=RRAGB PE=1 SV=1	0	FALSE	7.297	8	3	3	3	1	374	43.2	6.21	5.78	3
FALSE	High	Master Protein	Q9H3N1	Q9H3N1	TMX1	1285	Thioredoxin-related transmembrane protein 1 OS=Homo sapiens OX=9606 GN=TMX1 PE=1 SV=1	0	FALSE	7.276	9	2	2	2	1	280	31.8	4.98	4.25	2
FALSE	High	Master Protein	P47914	P47914	RPL29	1286	60S ribosomal protein L29 OS=Homo sapiens OX=9606 GN=RPL29 PE=1 SV=2	0	FALSE	7.274	14	2	3	2	1	159	17.7	11.66	7.26	2
FALSE	High	Master Protein	Q9Y383	Q9Y383	LUC7L2	1287	Putative RNA-binding protein Luc7-like 2 OS=Homo sapiens OX=9606 GN=LUC7L2 PE=1 SV=2	0	FALSE	7.243	9	3	3	3	1	392	46.5	10.01	4.02	3
FALSE	High	Master Protein	Q5XPI4	Q5XPI4	RNF123	1288	E3 ubiquitin-protein ligase RNF123 OS=Homo sapiens OX=9606 GN=RNF123 PE=1 SV=1	0	FALSE	7.228	2	2	2	2	1	1314	148.4	6.74	4.94	2
FALSE	High	Master Protein	P21281	P21281	ATP6V1B2	1289	V-type proton ATPase subunit B, brain isoform OS=Homo sapiens OX=9606 GN=ATP6V1B2 PE=1 SV=3	0	FALSE	7.191	7	2	2	2	1	511	56.5	5.81	3.22	2
FALSE	High	Master Protein	Q86UL3	Q86UL3	GPAT4	1290	Glycerol-3-phosphate acyltransferase 4 OS=Homo sapiens OX=9606 GN=GPAT4 PE=1 SV=1	0	FALSE	7.178	6	2	2	2	1	456	52	9.19	4.25	2
FALSE	High	Master Protein	Q15084	Q15084	PDIA6	1291	Protein disulfide-isomerase A6 OS=Homo sapiens OX=9606 GN=PDIA6 PE=1 SV=1	0	FALSE	7.145	6	2	2	2	1	440	48.1	5.08	4.61	2
FALSE	High	Master Protein	P26368	P26368	U2AF2	1292	Splicing factor U2AF 65 kDa subunit OS=Homo sapiens OX=9606 GN=U2AF2 PE=1 SV=4	0	FALSE	7.124	5	2	2	2	1	475	53.5	9.09	2.26	2
FALSE	High	Master Protein	Q9NX61	Q9NX61	TMEM161A	1293	Transmembrane protein 161A OS=Homo sapiens OX=9606 GN=TMEM161A PE=1 SV=1	0	FALSE	7.123	6	3	3	3	1	479	53.6	8.44	0	3
FALSE	High	Master Protein	P51116	P51116	FXR2	1294	Fragile X mental retardation syndrome-related protein 2 OS=Homo sapiens OX=9606 GN=FXR2 PE=1 SV=2	0	FALSE	7.086	4	3	3	1	1	673	74.2	6.23	2.17	3
FALSE	High	Master Protein	P14314	P14314	PRKCSH	1295	Glucosidase 2 subunit beta OS=Homo sapiens OX=9606 GN=PRKCSH PE=1 SV=2	0	FALSE	7.06	5	2	2	2	1	528	59.4	4.41	1.61	2
FALSE	High	Master Protein	Q9UNQ2	Q9UNQ2	DIMT1	1296	Probable dimethyladenosine transferase OS=Homo sapiens OX=9606 GN=DIMT1 PE=1 SV=1	0	FALSE	7.053	10	3	3	3	1	313	35.2	9.99	7.19	3
FALSE	High	Master Protein	Q9Y5Y2	Q9Y5Y2	NUBP2	1297	Cytosolic Fe-S cluster assembly factor NUBP2 OS=Homo sapiens OX=9606 GN=NUBP2 PE=1 SV=1	0	FALSE	7.046	13	2	2	2	1	271	28.8	5.83	7.04	2
FALSE	High	Master Protein	Q86V81	Q86V81	ALYREF	1298	THO complex subunit 4 OS=Homo sapiens OX=9606 GN=ALYREF PE=1 SV=3	0	FALSE	7.038	11	2	2	2	1	257	26.9	11.15	2.34	2
FALSE	High	Master Protein	O95239	O95239	KIF4A	1299	Chromosome-associated kinesin KIF4A OS=Homo sapiens OX=9606 GN=KIF4A PE=1 SV=3	0	FALSE	7.037	2	3	3	3	1	1232	139.8	6.27	4.06	3
FALSE	High	Master Protein	Q93100	Q93100	PHKB	1300	Phosphorylase b kinase regulatory subunit beta OS=Homo sapiens OX=9606 GN=PHKB PE=1 SV=3	0	FALSE	7.008	2	2	2	2	1	1093	124.8	6.95	4.17	2
FALSE	High	Master Protein	Q9BT25	Q9BT25	HAUS8	1301	HAUS augmin-like complex subunit 8 OS=Homo sapiens OX=9606 GN=HAUS8 PE=1 SV=3	0	FALSE	6.999	6	3	3	3	1	410	44.8	7.06	5.43	3
FALSE	High	Master Protein	O94826	O94826	TOMM70	1302	Mitochondrial import receptor subunit TOM70 OS=Homo sapiens OX=9606 GN=TOMM70 PE=1 SV=1	0	FALSE	6.958	5	3	3	3	1	608	67.4	7.12	4.51	3
FALSE	High	Master Protein	Q9NUY8	Q9NUY8	TBC1D23	1303	TBC1 domain family member 23 OS=Homo sapiens OX=9606 GN=TBC1D23 PE=1 SV=3	0	FALSE	6.958	6	3	3	3	1	699	78.3	5.41	1.72	3
FALSE	High	Master Protein	O60216	O60216	RAD21	1304	Double-strand-break repair protein rad21 homolog OS=Homo sapiens OX=9606 GN=RAD21 PE=1 SV=2	0	FALSE	6.953	5	3	3	3	1	631	71.6	4.65	4.45	3
FALSE	High	Master Protein	Q96HA1	Q96HA1	POM121	1305	Nuclear envelope pore membrane protein POM 121 OS=Homo sapiens OX=9606 GN=POM121 PE=1 SV=2	0	FALSE	6.947	5	4	4	4	1	1249	127.6	10.56	3.87	4
FALSE	High	Master Protein	Q5T4S7	Q5T4S7	UBR4	1306	E3 ubiquitin-protein ligase UBR4 OS=Homo sapiens OX=9606 GN=UBR4 PE=1 SV=1	0	FALSE	6.941	1	2	2	2	1	5183	573.5	6.04	2.97	2
FALSE	High	Master Protein	Q9UNK9	Q9UNK9	ANGEL1	1307	Protein angel homolog 1 OS=Homo sapiens OX=9606 GN=ANGEL1 PE=1 SV=1	0	FALSE	6.921	5	2	2	2	1	670	75.2	4.82	5.12	2
FALSE	High	Master Protein	Q96SB8	Q96SB8	SMC6	1308	Structural maintenance of chromosomes protein 6 OS=Homo sapiens OX=9606 GN=SMC6 PE=1 SV=2	0	FALSE	6.914	2	2	2	2	1	1091	126.2	6.99	2.42	2
FALSE	High	Master Protein	Q8TCY9	Q8TCY9	URGCP	1309	Up-regulator of cell proliferation OS=Homo sapiens OX=9606 GN=URGCP PE=1 SV=2	0	FALSE	6.878	3	3	3	3	1	931	104.9	6.42	3.88	3
FALSE	High	Master Protein	Q96E17	Q96E17	RAB3C	1310	Ras-related protein Rab-3C OS=Homo sapiens OX=9606 GN=RAB3C PE=2 SV=1	0	FALSE	6.865	10	2	2	1	1	227	25.9	5.24	4.34	2
FALSE	High	Master Protein	Q8N442	Q8N442	GUF1	1311	Translation factor GUF1, mitochondrial OS=Homo sapiens OX=9606 GN=GUF1 PE=1 SV=1	0	FALSE	6.865	4	2	3	2	1	669	74.3	8.59	2.55	2
FALSE	High	Master Protein	P24666	P24666	ACP1	1312	Low molecular weight phosphotyrosine protein phosphatase OS=Homo sapiens OX=9606 GN=ACP1 PE=1 SV=3	0	FALSE	6.863	17	2	2	2	1	158	18	6.74	4.63	2
FALSE	High	Master Protein	P00519	P00519	ABL1	1313	Tyrosine-protein kinase ABL1 OS=Homo sapiens OX=9606 GN=ABL1 PE=1 SV=4	0	FALSE	6.86	4	3	4	2	1	1130	122.8	8.66	5.9	3
FALSE	High	Master Protein	O00178	O00178	GTPBP1	1314	GTP-binding protein 1 OS=Homo sapiens OX=9606 GN=GTPBP1 PE=1 SV=3	0	FALSE	6.851	4	2	2	2	1	669	72.4	8.34	2.82	2
FALSE	High	Master Protein	P61421	P61421	ATP6V0D1	1315	V-type proton ATPase subunit d 1 OS=Homo sapiens OX=9606 GN=ATP6V0D1 PE=1 SV=1	0	FALSE	6.838	7	2	2	2	1	351	40.3	5	3.86	2
FALSE	High	Master Protein	P24390	P24390	KDELR1	1316	ER lumen protein-retaining receptor 1 OS=Homo sapiens OX=9606 GN=KDELR1 PE=1 SV=1	0	FALSE	6.837	14	2	2	2	1	212	24.5	8.62	3.01	2
FALSE	High	Master Protein	Q1KMD3	Q1KMD3	HNRNPUL2	1317	Heterogeneous nuclear ribonucleoprotein U-like protein 2 OS=Homo sapiens OX=9606 GN=HNRNPUL2 PE=1 SV=1	0	FALSE	6.818	5	3	3	3	1	747	85.1	4.91	2.47	3
FALSE	High	Master Protein	Q13395	Q13395	TARBP1	1318	Probable methyltransferase TARBP1 OS=Homo sapiens OX=9606 GN=TARBP1 PE=1 SV=1	0	FALSE	6.809	2	2	2	2	1	1621	181.6	7.05	3.58	2
FALSE	High	Master Protein	P60174	P60174	TPI1	1319	Triosephosphate isomerase OS=Homo sapiens OX=9606 GN=TPI1 PE=1 SV=3	0	FALSE	6.808	9	2	2	2	1	286	30.8	5.92	3.68	2
FALSE	High	Master Protein	Q12933	Q12933	TRAF2	1320	TNF receptor-associated factor 2 OS=Homo sapiens OX=9606 GN=TRAF2 PE=1 SV=2	0	FALSE	6.792	4	2	2	2	1	501	55.8	7.53	4.13	2
FALSE	High	Master Protein	Q969X5	Q969X5	ERGIC1	1321	Endoplasmic reticulum-Golgi intermediate compartment protein 1 OS=Homo sapiens OX=9606 GN=ERGIC1 PE=1 SV=1	0	FALSE	6.758	11	3	3	3	1	290	32.6	7.06	2.93	3
FALSE	High	Master Protein	Q7L0J3	Q7L0J3	SV2A	1322	Synaptic vesicle glycoprotein 2A OS=Homo sapiens OX=9606 GN=SV2A PE=1 SV=1	0	FALSE	6.753	3	2	3	2	1	742	82.6	5.57	6.18	2
FALSE	High	Master Protein	Q9Y673	Q9Y673	ALG5	1323	Dolichyl-phosphate beta-glucosyltransferase OS=Homo sapiens OX=9606 GN=ALG5 PE=1 SV=1	0	FALSE	6.739	7	2	2	2	1	324	36.9	9.28	2.74	2
FALSE	High	Master Protein	P15153	P15153	RAC2	1324	Ras-related C3 botulinum toxin substrate 2 OS=Homo sapiens OX=9606 GN=RAC2 PE=1 SV=1	0	FALSE	6.738	15	3	3	2	1	192	21.4	7.61	5.94	3
FALSE	High	Master Protein	Q9Y2R9	Q9Y2R9	MRPS7	1325	28S ribosomal protein S7, mitochondrial OS=Homo sapiens OX=9606 GN=MRPS7 PE=1 SV=2	0	FALSE	6.677	11	2	2	2	1	242	28.1	9.99	0	2
FALSE	High	Master Protein	P52306	P52306	RAP1GDS1	1326	Rap1 GTPase-GDP dissociation stimulator 1 OS=Homo sapiens OX=9606 GN=RAP1GDS1 PE=1 SV=3	0	FALSE	6.663	4	2	2	1	1	607	66.3	5.31	4.51	2
FALSE	High	Master Protein	P19623	P19623	SRM	1327	Spermidine synthase OS=Homo sapiens OX=9606 GN=SRM PE=1 SV=1	0	FALSE	6.661	10	4	4	4	1	302	33.8	5.49	6.45	4
FALSE	High	Master Protein	P42684	P42684	ABL2	1328	Tyrosine-protein kinase ABL2 OS=Homo sapiens OX=9606 GN=ABL2 PE=1 SV=1	0	FALSE	6.656	3	4	4	3	1	1182	128.3	8.07	1.91	4
FALSE	High	Master Protein	Q9BU23	Q9BU23	LMF2	1329	Lipase maturation factor 2 OS=Homo sapiens OX=9606 GN=LMF2 PE=1 SV=2	0	FALSE	6.654	3	2	2	2	1	707	79.6	10.1	1.9	2
FALSE	High	Master Protein	O75448	O75448	MED24	1330	Mediator of RNA polymerase II transcription subunit 24 OS=Homo sapiens OX=9606 GN=MED24 PE=1 SV=1	0	FALSE	6.654	3	2	2	2	1	989	110.2	6.95	5.38	2
FALSE	High	Master Protein	P32322	P32322	PYCR1	1331	Pyrroline-5-carboxylate reductase 1, mitochondrial OS=Homo sapiens OX=9606 GN=PYCR1 PE=1 SV=2	0	FALSE	6.629	8	2	2	1	1	319	33.3	7.61	3.8	2
FALSE	High	Master Protein	O94901	O94901	SUN1	1332	SUN domain-containing protein 1 OS=Homo sapiens OX=9606 GN=SUN1 PE=1 SV=3	0	FALSE	6.619	4	2	2	2	1	812	90	7.08	4.32	2
FALSE	High	Master Protein	P40937	P40937	RFC5	1333	Replication factor C subunit 5 OS=Homo sapiens OX=9606 GN=RFC5 PE=1 SV=1	0	FALSE	6.591	6	2	2	2	1	340	38.5	7.2	2.53	2
FALSE	High	Master Protein	Q13613	Q13613	MTMR1	1334	Myotubularin-related protein 1 OS=Homo sapiens OX=9606 GN=MTMR1 PE=1 SV=4	0	FALSE	6.578	5	2	2	2	1	665	74.6	7.14	2.12	2
FALSE	High	Master Protein	Q5T160	Q5T160	RARS2	1335	Probable arginine--tRNA ligase, mitochondrial OS=Homo sapiens OX=9606 GN=RARS2 PE=1 SV=1	0	FALSE	6.577	4	2	2	2	1	578	65.5	8.21	2.98	2
FALSE	High	Master Protein	Q13257	Q13257	MAD2L1	1336	Mitotic spindle assembly checkpoint protein MAD2A OS=Homo sapiens OX=9606 GN=MAD2L1 PE=1 SV=1	0	FALSE	6.572	13	3	3	3	1	205	23.5	5.08	1.8	3
FALSE	High	Master Protein	O60831	O60831	PRAF2	1337	PRA1 family protein 2 OS=Homo sapiens OX=9606 GN=PRAF2 PE=1 SV=1	0	FALSE	6.559	12	2	2	2	1	178	19.2	9.19	4.89	2
FALSE	High	Master Protein	P30520	P30520	ADSS2	1338	Adenylosuccinate synthetase isozyme 2 OS=Homo sapiens OX=9606 GN=ADSS PE=1 SV=3	0	FALSE	6.549	5	2	2	2	1	456	50.1	6.55	2.11	2
FALSE	High	Master Protein	P47755	P47755	CAPZA2	1339	F-actin-capping protein subunit alpha-2 OS=Homo sapiens OX=9606 GN=CAPZA2 PE=1 SV=3	0	FALSE	6.548	10	2	2	2	1	286	32.9	5.85	4.5	2
FALSE	High	Master Protein	Q7RTS9	Q7RTS9	DYM	1340	Dymeclin OS=Homo sapiens OX=9606 GN=DYM PE=1 SV=1	0	FALSE	6.539	4	3	3	3	1	669	75.9	5.86	4.59	3
FALSE	High	Master Protein	Q7KZN9	Q7KZN9	COX15	1341	Cytochrome c oxidase assembly protein COX15 homolog OS=Homo sapiens OX=9606 GN=COX15 PE=1 SV=1	0	FALSE	6.537	7	3	3	3	1	410	46	9.82	5.98	3
FALSE	High	Master Protein	P12277	P12277	CKB	1342	Creatine kinase B-type OS=Homo sapiens OX=9606 GN=CKB PE=1 SV=1	0	FALSE	6.523	8	2	2	2	1	381	42.6	5.59	3.94	2
FALSE	High	Master Protein	Q9BVJ6	Q9BVJ6	UTP14A	1343	U3 small nucleolar RNA-associated protein 14 homolog A OS=Homo sapiens OX=9606 GN=UTP14A PE=1 SV=1	0	FALSE	6.508	4	3	3	3	1	771	87.9	7.87	2.45	3
FALSE	High	Master Protein	P56182	P56182	RRP1	1344	Ribosomal RNA processing protein 1 homolog A OS=Homo sapiens OX=9606 GN=RRP1 PE=1 SV=1	0	FALSE	6.485	8	3	3	3	1	461	52.8	9.33	1.83	3
FALSE	High	Master Protein	Q8N7H5	Q8N7H5	PAF1	1345	RNA polymerase II-associated factor 1 homolog OS=Homo sapiens OX=9606 GN=PAF1 PE=1 SV=2	0	FALSE	6.485	5	2	2	2	1	531	59.9	4.63	2.63	2
FALSE	High	Master Protein	P27986	P27986	PIK3R1	1346	Phosphatidylinositol 3-kinase regulatory subunit alpha OS=Homo sapiens OX=9606 GN=PIK3R1 PE=1 SV=2	0	FALSE	6.482	3	2	2	2	1	724	83.5	6.16	5.1	2
FALSE	High	Master Protein	Q9UIG0	Q9UIG0	BAZ1B	1347	Tyrosine-protein kinase BAZ1B OS=Homo sapiens OX=9606 GN=BAZ1B PE=1 SV=2	0	FALSE	6.458	2	2	2	2	1	1483	170.8	8.48	1.76	2
FALSE	High	Master Protein	P27797	P27797	CALR	1348	Calreticulin OS=Homo sapiens OX=9606 GN=CALR PE=1 SV=1	0	FALSE	6.439	6	2	2	2	1	417	48.1	4.44	2.67	2
FALSE	High	Master Protein	Q96CU9	Q96CU9	FOXRED1	1349	FAD-dependent oxidoreductase domain-containing protein 1 OS=Homo sapiens OX=9606 GN=FOXRED1 PE=1 SV=2	0	FALSE	6.431	7	3	3	3	1	486	53.8	7.78	1.8	3
FALSE	High	Master Protein	Q9NYU2	Q9NYU2	UGGT1	1350	UDP-glucose:glycoprotein glucosyltransferase 1 OS=Homo sapiens OX=9606 GN=UGGT1 PE=1 SV=3	0	FALSE	6.411	2	3	3	3	1	1555	177.1	5.63	2.28	3
FALSE	High	Master Protein	P53597	P53597	SUCLG1	1351	Succinate--CoA ligase [ADP/GDP-forming] subunit alpha, mitochondrial OS=Homo sapiens OX=9606 GN=SUCLG1 PE=1 SV=4	0	FALSE	6.408	9	2	2	2	1	346	36.2	8.79	3.03	2
FALSE	High	Master Protein	Q86YR5	Q86YR5	GPSM1	1352	G-protein-signaling modulator 1 OS=Homo sapiens OX=9606 GN=GPSM1 PE=1 SV=2	0	FALSE	6.395	4	2	2	2	1	675	74.5	6.54	2.29	2
FALSE	High	Master Protein	P48449	P48449	LSS	1353	Lanosterol synthase OS=Homo sapiens OX=9606 GN=LSS PE=1 SV=1	0	FALSE	6.394	4	2	2	2	1	732	83.3	6.61	1.95	2
FALSE	High	Master Protein	Q9H0U3	Q9H0U3	MAGT1	1354	Magnesium transporter protein 1 OS=Homo sapiens OX=9606 GN=MAGT1 PE=1 SV=1	0	FALSE	6.387	6	2	2	2	1	335	38	9.63	4.13	2
FALSE	High	Master Protein	Q01130	Q01130	SRSF2	1355	Serine/arginine-rich splicing factor 2 OS=Homo sapiens OX=9606 GN=SRSF2 PE=1 SV=4	0	FALSE	6.377	9	2	2	2	1	221	25.5	11.85	4.02	2
FALSE	High	Master Protein	Q13045	Q13045	FLII	1356	Protein flightless-1 homolog OS=Homo sapiens OX=9606 GN=FLII PE=1 SV=2	0	FALSE	6.375	2	2	2	2	1	1269	144.7	6.05	4.37	2
FALSE	High	Master Protein	Q8WU90	Q8WU90	ZC3H15	1357	Zinc finger CCCH domain-containing protein 15 OS=Homo sapiens OX=9606 GN=ZC3H15 PE=1 SV=1	0	FALSE	6.371	6	2	2	2	1	426	48.6	5.31	2.18	2
FALSE	High	Master Protein	Q9UQR0	Q9UQR0	SCML2	1358	Sex comb on midleg-like protein 2 OS=Homo sapiens OX=9606 GN=SCML2 PE=1 SV=1	0	FALSE	6.36	5	2	2	2	1	700	77.2	8.54	2.03	2
FALSE	High	Master Protein	P61081	P61081	UBE2M	1359	NEDD8-conjugating enzyme Ubc12 OS=Homo sapiens OX=9606 GN=UBE2M PE=1 SV=1	0	FALSE	6.343	12	2	2	2	1	183	20.9	7.69	3.86	2
FALSE	High	Master Protein	Q13490	Q13490	BIRC2	1360	Baculoviral IAP repeat-containing protein 2 OS=Homo sapiens OX=9606 GN=BIRC2 PE=1 SV=2	0	FALSE	6.33	6	3	3	3	1	618	69.9	6.7	1.88	3
FALSE	High	Master Protein	Q13492	Q13492	PICALM	1361	Phosphatidylinositol-binding clathrin assembly protein OS=Homo sapiens OX=9606 GN=PICALM PE=1 SV=2	0	FALSE	6.324	3	1	1	1	1	652	70.7	7.9	3.69	1
FALSE	High	Master Protein	O15063	O15063	KIAA0355	1362	Uncharacterized protein KIAA0355 OS=Homo sapiens OX=9606 GN=KIAA0355 PE=1 SV=2	0	FALSE	6.312	2	2	2	2	1	1070	115.9	7.15	1.87	2
FALSE	High	Master Protein	Q92615	Q92615	LARP4B	1363	La-related protein 4B OS=Homo sapiens OX=9606 GN=LARP4B PE=1 SV=3	0	FALSE	6.25	5	3	3	2	1	738	80.5	6.92	1.99	3
FALSE	High	Master Protein	Q8NE01	Q8NE01	CNNM3	1364	Metal transporter CNNM3 OS=Homo sapiens OX=9606 GN=CNNM3 PE=1 SV=1	0	FALSE	6.229	4	3	4	2	1	707	76.1	6.09	0	3
FALSE	High	Master Protein	P06280	P06280	GLA	1365	Alpha-galactosidase A OS=Homo sapiens OX=9606 GN=GLA PE=1 SV=1	0	FALSE	6.218	5	2	2	2	1	429	48.7	5.6	4.35	2
FALSE	High	Master Protein	P62316	P62316	SNRPD2	1366	Small nuclear ribonucleoprotein Sm D2 OS=Homo sapiens OX=9606 GN=SNRPD2 PE=1 SV=1	0	FALSE	6.21	17	2	2	2	1	118	13.5	9.91	4.18	2
FALSE	High	Master Protein	Q9HAD4	Q9HAD4	WDR41	1367	WD repeat-containing protein 41 OS=Homo sapiens OX=9606 GN=WDR41 PE=1 SV=3	0	FALSE	6.209	5	2	2	2	1	459	51.7	5.44	0	2
FALSE	High	Master Protein	Q96EC8	Q96EC8	YIPF6	1368	Protein YIPF6 OS=Homo sapiens OX=9606 GN=YIPF6 PE=1 SV=2	0	FALSE	6.2	9	2	2	2	1	236	26.2	5.64	0	2
FALSE	High	Master Protein	Q9Y223	Q9Y223	GNE	1369	Bifunctional UDP-N-acetylglucosamine 2-epimerase/N-acetylmannosamine kinase OS=Homo sapiens OX=9606 GN=GNE PE=1 SV=1	0	FALSE	6.138	3	2	2	2	1	722	79.2	6.8	2.65	2
FALSE	High	Master Protein	Q08209	Q08209	PPP3CA	1370	Serine/threonine-protein phosphatase 2B catalytic subunit alpha isoform OS=Homo sapiens OX=9606 GN=PPP3CA PE=1 SV=1	0	FALSE	6.124	6	3	3	2	1	521	58.7	5.86	1.89	3
FALSE	High	Master Protein	P84095	P84095	RHOG	1371	Rho-related GTP-binding protein RhoG OS=Homo sapiens OX=9606 GN=RHOG PE=1 SV=1	0	FALSE	6.124	16	2	2	1	1	191	21.3	8.12	4.03	2
FALSE	High	Master Protein	P18754	P18754	RCC1	1372	Regulator of chromosome condensation OS=Homo sapiens OX=9606 GN=RCC1 PE=1 SV=1	0	FALSE	6.117	5	2	2	2	1	421	44.9	7.52	3.57	2
FALSE	High	Master Protein	P37268	P37268	FDFT1	1373	Squalene synthase OS=Homo sapiens OX=9606 GN=FDFT1 PE=1 SV=1	0	FALSE	6.115	7	2	2	2	1	417	48.1	6.54	3.3	2
FALSE	High	Master Protein	Q86UE4	Q86UE4	MTDH	1374	Protein LYRIC OS=Homo sapiens OX=9606 GN=MTDH PE=1 SV=2	0	FALSE	6.068	4	2	2	2	1	582	63.8	9.32	1.99	2
FALSE	High	Master Protein	P61009	P61009	SPCS3	1375	Signal peptidase complex subunit 3 OS=Homo sapiens OX=9606 GN=SPCS3 PE=1 SV=1	0	FALSE	6.068	12	2	2	2	1	180	20.3	8.62	4.89	2
FALSE	High	Master Protein	Q9NQL2	Q9NQL2	RRAGD	1376	Ras-related GTP-binding protein D OS=Homo sapiens OX=9606 GN=RRAGD PE=1 SV=1	0	FALSE	6.056	9	3	3	3	1	400	45.6	4.92	0	3
FALSE	High	Master Protein	P35610	P35610	SOAT1	1377	Sterol O-acyltransferase 1 OS=Homo sapiens OX=9606 GN=SOAT1 PE=1 SV=3	0	FALSE	6.048	5	2	2	2	1	550	64.7	8.94	2.26	2
FALSE	High	Master Protein	O60343	O60343	TBC1D4	1378	TBC1 domain family member 4 OS=Homo sapiens OX=9606 GN=TBC1D4 PE=1 SV=2	0	FALSE	6.015	3	3	3	3	1	1298	146.5	7.01	0	3
FALSE	High	Master Protein	Q15363	Q15363	TMED2	1379	Transmembrane emp24 domain-containing protein 2 OS=Homo sapiens OX=9606 GN=TMED2 PE=1 SV=1	0	FALSE	6.011	13	3	3	3	1	201	22.7	5.17	1.89	3
FALSE	High	Master Protein	Q96EB6	Q96EB6	SIRT1	1380	NAD-dependent protein deacetylase sirtuin-1 OS=Homo sapiens OX=9606 GN=SIRT1 PE=1 SV=2	0	FALSE	5.999	3	2	2	2	1	747	81.6	4.67	1.72	2
FALSE	High	Master Protein	P50213	P50213	IDH3A	1381	Isocitrate dehydrogenase [NAD] subunit alpha, mitochondrial OS=Homo sapiens OX=9606 GN=IDH3A PE=1 SV=1	0	FALSE	5.988	10	3	3	3	1	366	39.6	6.92	3.92	3
FALSE	High	Master Protein	P35268	P35268	RPL22	1382	60S ribosomal protein L22 OS=Homo sapiens OX=9606 GN=RPL22 PE=1 SV=2	0	FALSE	5.972	15	2	2	1	1	128	14.8	9.19	2.62	2
FALSE	High	Master Protein	P78395	P78395	PRAME	1383	Melanoma antigen preferentially expressed in tumors OS=Homo sapiens OX=9606 GN=PRAME PE=1 SV=1	0	FALSE	5.956	4	2	2	2	1	509	57.9	6.9	1.72	2
FALSE	High	Master Protein	Q969Q5	Q969Q5	RAB24	1384	Ras-related protein Rab-24 OS=Homo sapiens OX=9606 GN=RAB24 PE=1 SV=1	0	FALSE	5.926	11	2	2	2	1	203	23.1	6.23	4.69	2
FALSE	High	Master Protein	Q6P5R6	Q6P5R6	RPL22L1	1385	60S ribosomal protein L22-like 1 OS=Homo sapiens OX=9606 GN=RPL22L1 PE=1 SV=2	0	FALSE	5.917	16	2	2	1	1	122	14.6	9.38	0	2
FALSE	High	Master Protein	Q27J81	Q27J81	INF2	1386	Inverted formin-2 OS=Homo sapiens OX=9606 GN=INF2 PE=1 SV=2	0	FALSE	5.908	2	2	2	2	1	1249	135.5	5.38	2.9	2
FALSE	High	Master Protein	P56545	P56545	CTBP2	1387	C-terminal-binding protein 2 OS=Homo sapiens OX=9606 GN=CTBP2 PE=1 SV=1	0	FALSE	5.901	6	3	4	1	1	445	48.9	6.95	1.62	3
FALSE	High	Master Protein	Q13363	Q13363	CTBP1	1388	C-terminal-binding protein 1 OS=Homo sapiens OX=9606 GN=CTBP1 PE=1 SV=2	0	FALSE	5.897	6	3	4	1	1	440	47.5	6.77	1.62	3
FALSE	High	Master Protein	P15311	P15311	EZR	1389	Ezrin OS=Homo sapiens OX=9606 GN=EZR PE=1 SV=4	0	FALSE	5.848	3	2	2	2	1	586	69.4	6.27	1.65	2
FALSE	High	Master Protein	Q8N0U8	Q8N0U8	VKORC1L1	1390	Vitamin K epoxide reductase complex subunit 1-like protein 1 OS=Homo sapiens OX=9606 GN=VKORC1L1 PE=1 SV=2	0	FALSE	5.847	11	2	2	2	1	176	19.8	9.13	2.7	2
FALSE	High	Master Protein	Q96K37	Q96K37	SLC35E1	1391	Solute carrier family 35 member E1 OS=Homo sapiens OX=9606 GN=SLC35E1 PE=1 SV=2	0.001	FALSE	5.812	6	2	2	2	1	410	44.7	9.79	2.02	2
FALSE	High	Master Protein	Q9Y2G8	Q9Y2G8	DNAJC16	1392	DnaJ homolog subfamily C member 16 OS=Homo sapiens OX=9606 GN=DNAJC16 PE=2 SV=3	0.001	FALSE	5.733	3	2	2	2	1	782	90.5	7.12	2.16	2
FALSE	High	Master Protein	Q92536	Q92536	SLC7A6	1393	Y+L amino acid transporter 2 OS=Homo sapiens OX=9606 GN=SLC7A6 PE=1 SV=3	0.001	FALSE	5.723	7	2	2	2	1	515	56.8	5.88	5.95	2
FALSE	High	Master Protein	Q9UGL1	Q9UGL1	KDM5B	1394	Lysine-specific demethylase 5B OS=Homo sapiens OX=9606 GN=KDM5B PE=1 SV=3	0.001	FALSE	5.681	2	2	2	2	1	1544	175.5	6.7	2.86	2
FALSE	High	Master Protein	Q8IZE3	Q8IZE3	SCYL3	1395	Protein-associating with the carboxyl-terminal domain of ezrin OS=Homo sapiens OX=9606 GN=SCYL3 PE=1 SV=3	0.001	FALSE	5.679	3	2	2	2	1	742	82.8	5.05	1.82	2
FALSE	High	Master Protein	P38159	P38159	RBMX	1396	RNA-binding motif protein, X chromosome OS=Homo sapiens OX=9606 GN=RBMX PE=1 SV=3	0.001	FALSE	5.672	5	2	2	2	1	391	42.3	10.05	1.81	2
FALSE	High	Master Protein	Q9NWB1	Q9NWB1	RBFOX1	1397	RNA binding protein fox-1 homolog 1 OS=Homo sapiens OX=9606 GN=RBFOX1 PE=1 SV=2	0.001	FALSE	5.634	6	2	2	2	1	397	42.8	6.86	3.2	2
FALSE	High	Master Protein	Q96HA7	Q96HA7	TONSL	1398	Tonsoku-like protein OS=Homo sapiens OX=9606 GN=TONSL PE=1 SV=2	0.001	FALSE	5.628	3	3	3	3	1	1378	150.8	6.42	0	3
FALSE	High	Master Protein	P14866	P14866	HNRNPL	1399	Heterogeneous nuclear ribonucleoprotein L OS=Homo sapiens OX=9606 GN=HNRNPL PE=1 SV=2	0.001	FALSE	5.624	3	2	2	2	1	589	64.1	8.22	4.5	2
FALSE	High	Master Protein	Q6P587	Q6P587	FAHD1	1400	Acylpyruvase FAHD1, mitochondrial OS=Homo sapiens OX=9606 GN=FAHD1 PE=1 SV=2	0.001	FALSE	5.597	13	2	2	2	1	224	24.8	7.39	1.84	2
FALSE	High	Master Protein	Q8IWZ6	Q8IWZ6	BBS7	1401	Bardet-Biedl syndrome 7 protein OS=Homo sapiens OX=9606 GN=BBS7 PE=1 SV=2	0.001	FALSE	5.561	5	3	3	3	1	715	80.3	6.05	1.99	3
FALSE	High	Master Protein	Q05655	Q05655	PRKCD	1402	Protein kinase C delta type OS=Homo sapiens OX=9606 GN=PRKCD PE=1 SV=2	0.001	FALSE	5.551	4	3	3	3	1	676	77.5	7.75	1.65	3
FALSE	High	Master Protein	Q8WWK9	Q8WWK9	CKAP2	1403	Cytoskeleton-associated protein 2 OS=Homo sapiens OX=9606 GN=CKAP2 PE=1 SV=1	0.001	FALSE	5.55	4	2	2	2	1	683	76.9	9.41	2.31	2
FALSE	High	Master Protein	P27816	P27816	MAP4	1404	Microtubule-associated protein 4 OS=Homo sapiens OX=9606 GN=MAP4 PE=1 SV=3	0.001	FALSE	5.517	2	2	2	2	1	1152	120.9	5.43	1.8	2
FALSE	High	Master Protein	A2A3N6	A2A3N6	PIPSL	1405	Putative PIP5K1A and PSMD4-like protein OS=Homo sapiens OX=9606 GN=PIPSL PE=5 SV=1	0.001	FALSE	5.498	4	2	2	1	1	862	95	5.71	2.77	2
FALSE	High	Master Protein	Q8N584	Q8N584	TTC39C	1406	Tetratricopeptide repeat protein 39C OS=Homo sapiens OX=9606 GN=TTC39C PE=2 SV=2	0.001	FALSE	5.48	4	2	2	2	1	583	65.8	6.99	2.32	2
FALSE	High	Master Protein	Q5ST30	Q5ST30	VARS2	1407	Valine--tRNA ligase, mitochondrial OS=Homo sapiens OX=9606 GN=VARS2 PE=1 SV=2	0.001	FALSE	5.463	3	2	2	2	1	1063	118.4	7.02	2.95	2
FALSE	High	Master Protein	Q9BXB4	Q9BXB4	OSBPL11	1408	Oxysterol-binding protein-related protein 11 OS=Homo sapiens OX=9606 GN=OSBPL11 PE=1 SV=2	0.001	FALSE	5.436	3	2	2	2	1	747	83.6	7.06	1.65	2
FALSE	High	Master Protein	Q9H078	Q9H078	CLPB	1409	Caseinolytic peptidase B protein homolog OS=Homo sapiens OX=9606 GN=CLPB PE=1 SV=1	0.001	FALSE	5.428	4	2	2	2	1	707	78.7	9.01	2.67	2
FALSE	High	Master Protein	P38117	P38117	ETFB	1410	Electron transfer flavoprotein subunit beta OS=Homo sapiens OX=9606 GN=ETFB PE=1 SV=3	0.001	FALSE	5.421	8	2	2	2	1	255	27.8	8.1	2.14	2
FALSE	High	Master Protein	P25789	P25789	PSMA4	1411	Proteasome subunit alpha type-4 OS=Homo sapiens OX=9606 GN=PSMA4 PE=1 SV=1	0.001	FALSE	5.414	7	2	2	2	1	261	29.5	7.72	3.71	2
FALSE	High	Master Protein	O60427	O60427	FADS1	1412	Fatty acid desaturase 1 OS=Homo sapiens OX=9606 GN=FADS1 PE=1 SV=3	0.001	FALSE	5.41	4	2	2	2	1	444	51.9	8.87	1.8	2
FALSE	High	Master Protein	Q15185	Q15185	PTGES3	1413	Prostaglandin E synthase 3 OS=Homo sapiens OX=9606 GN=PTGES3 PE=1 SV=1	0.001	FALSE	5.393	19	2	2	2	1	160	18.7	4.54	0	2
FALSE	High	Master Protein	Q8TEU7	Q8TEU7	RAPGEF6	1414	Rap guanine nucleotide exchange factor 6 OS=Homo sapiens OX=9606 GN=RAPGEF6 PE=1 SV=2	0.001	FALSE	5.387	2	2	2	2	1	1601	179.3	6.4	3.67	2
FALSE	High	Master Protein	Q16186	Q16186	ADRM1	1415	Proteasomal ubiquitin receptor ADRM1 OS=Homo sapiens OX=9606 GN=ADRM1 PE=1 SV=2	0.001	FALSE	5.367	5	2	2	2	1	407	42.1	5.07	2.59	2
FALSE	High	Master Protein	P50897	P50897	PPT1	1416	Palmitoyl-protein thioesterase 1 OS=Homo sapiens OX=9606 GN=PPT1 PE=1 SV=1	0.001	FALSE	5.358	9	2	2	2	1	306	34.2	6.52	2.34	2
FALSE	High	Master Protein	Q6R327	Q6R327	RICTOR	1417	Rapamycin-insensitive companion of mTOR OS=Homo sapiens OX=9606 GN=RICTOR PE=1 SV=1	0.001	FALSE	5.343	1	2	2	2	1	1708	192.1	7.47	3.63	2
FALSE	High	Master Protein	O60832	O60832	DKC1	1418	H/ACA ribonucleoprotein complex subunit DKC1 OS=Homo sapiens OX=9606 GN=DKC1 PE=1 SV=3	0.001	FALSE	5.34	4	2	4	2	1	514	57.6	9.42	1.7	2
FALSE	High	Master Protein	Q9UFC0	Q9UFC0	LRWD1	1419	Leucine-rich repeat and WD repeat-containing protein 1 OS=Homo sapiens OX=9606 GN=LRWD1 PE=1 SV=2	0.001	FALSE	5.331	3	2	2	2	1	647	70.8	7.21	2.01	2
FALSE	High	Master Protein	Q9BQT8	Q9BQT8	SLC25A21	1420	Mitochondrial 2-oxodicarboxylate carrier OS=Homo sapiens OX=9606 GN=SLC25A21 PE=1 SV=1	0.001	FALSE	5.323	9	2	2	2	1	299	33.3	9.51	3.77	2
FALSE	High	Master Protein	Q15051	Q15051	IQCB1	1421	IQ calmodulin-binding motif-containing protein 1 OS=Homo sapiens OX=9606 GN=IQCB1 PE=1 SV=1	0.001	FALSE	5.316	3	2	2	2	1	598	68.9	9.1	3.89	2
FALSE	High	Master Protein	Q7Z417	Q7Z417	NUFIP2	1422	Nuclear fragile X mental retardation-interacting protein 2 OS=Homo sapiens OX=9606 GN=NUFIP2 PE=1 SV=1	0.001	FALSE	5.309	4	2	2	2	1	695	76.1	8.7	1.71	2
FALSE	High	Master Protein	O14972	O14972	VPS26C	1423	Down syndrome critical region protein 3 OS=Homo sapiens OX=9606 GN=DSCR3 PE=2 SV=1	0.001	FALSE	5.306	8	2	2	2	1	297	33	7.68	0	2
FALSE	High	Master Protein	Q8WUA4	Q8WUA4	GTF3C2	1424	General transcription factor 3C polypeptide 2 OS=Homo sapiens OX=9606 GN=GTF3C2 PE=1 SV=2	0.001	FALSE	5.275	2	1	1	1	1	911	100.6	7.31	2.8	1
FALSE	High	Master Protein	Q53GS9	Q53GS9	USP39	1425	U4/U6.U5 tri-snRNP-associated protein 2 OS=Homo sapiens OX=9606 GN=USP39 PE=1 SV=2	0.001	FALSE	5.265	4	3	3	2	1	565	65.3	8.91	2.07	3
FALSE	High	Master Protein	Q9NRW3	Q9NRW3	APOBEC3C	1426	DNA dC->dU-editing enzyme APOBEC-3C OS=Homo sapiens OX=9606 GN=APOBEC3C PE=1 SV=2	0.001	FALSE	5.263	13	2	2	1	1	190	22.8	7.59	2.04	2
FALSE	High	Master Protein	P48556	P48556	PSMD8	1427	26S proteasome non-ATPase regulatory subunit 8 OS=Homo sapiens OX=9606 GN=PSMD8 PE=1 SV=2	0.001	FALSE	5.253	7	2	2	2	1	350	39.6	9.7	3.58	2
FALSE	High	Master Protein	Q04727	Q04727	TLE4	1428	Transducin-like enhancer protein 4 OS=Homo sapiens OX=9606 GN=TLE4 PE=1 SV=3	0.001	FALSE	5.243	3	2	2	2	1	773	83.7	7.5	2.22	2
FALSE	High	Master Protein	Q9ULH0	Q9ULH0	KIDINS220	1429	Kinase D-interacting substrate of 220 kDa OS=Homo sapiens OX=9606 GN=KIDINS220 PE=1 SV=3	0.001	FALSE	5.234	2	2	2	2	1	1771	196.4	6.62	0	2
FALSE	High	Master Protein	O95674	O95674	CDS2	1430	Phosphatidate cytidylyltransferase 2 OS=Homo sapiens OX=9606 GN=CDS2 PE=1 SV=1	0.001	FALSE	5.178	4	1	1	1	1	445	51.4	7.09	3.69	1
FALSE	High	Master Protein	O43172	O43172	PRPF4	1431	U4/U6 small nuclear ribonucleoprotein Prp4 OS=Homo sapiens OX=9606 GN=PRPF4 PE=1 SV=2	0.001	FALSE	5.166	3	1	1	1	1	522	58.4	7.42	0	1
FALSE	High	Master Protein	Q2VPK5	Q2VPK5	CTU2	1432	Cytoplasmic tRNA 2-thiolation protein 2 OS=Homo sapiens OX=9606 GN=CTU2 PE=1 SV=1	0.001	FALSE	5.151	4	2	2	2	1	515	56.1	6.32	1.83	2
FALSE	High	Master Protein	Q9Y3A6	Q9Y3A6	TMED5	1433	Transmembrane emp24 domain-containing protein 5 OS=Homo sapiens OX=9606 GN=TMED5 PE=1 SV=1	0.001	FALSE	5.149	7	2	2	2	1	229	26	4.84	1.67	2
FALSE	High	Master Protein	Q9Y6Y0	Q9Y6Y0	IVNS1ABP	1434	Influenza virus NS1A-binding protein OS=Homo sapiens OX=9606 GN=IVNS1ABP PE=1 SV=3	0.001	FALSE	5.139	5	2	2	2	1	642	71.7	5.53	0	2
FALSE	High	Master Protein	Q8IUX4	Q8IUX4	APOBEC3F	1435	DNA dC->dU-editing enzyme APOBEC-3F OS=Homo sapiens OX=9606 GN=APOBEC3F PE=1 SV=3	0.001	FALSE	5.133	8	2	2	1	1	373	45	7.23	2.04	2
FALSE	High	Master Protein	Q9NYP7	Q9NYP7	ELOVL5	1436	Elongation of very long chain fatty acids protein 5 OS=Homo sapiens OX=9606 GN=ELOVL5 PE=1 SV=1	0.001	FALSE	5.113	4	1	1	1	1	299	35.3	9.42	3.27	1
FALSE	High	Master Protein	P10589	P10589	NR2F1	1437	COUP transcription factor 1 OS=Homo sapiens OX=9606 GN=NR2F1 PE=1 SV=1	0.001	FALSE	5.11	3	1	1	1	1	423	46.1	8.25	3.03	1
FALSE	High	Master Protein	Q15833	Q15833	STXBP2	1438	Syntaxin-binding protein 2 OS=Homo sapiens OX=9606 GN=STXBP2 PE=1 SV=2	0.001	FALSE	5.103	5	2	2	2	1	593	66.4	6.55	3.27	2
FALSE	High	Master Protein	Q96C36	Q96C36	PYCR2	1439	Pyrroline-5-carboxylate reductase 2 OS=Homo sapiens OX=9606 GN=PYCR2 PE=1 SV=1	0.001	FALSE	5.101	9	2	2	1	1	320	33.6	7.77	3.29	2
FALSE	High	Master Protein	P18077	P18077	RPL35A	1440	60S ribosomal protein L35a OS=Homo sapiens OX=9606 GN=RPL35A PE=1 SV=2	0.001	FALSE	5.05	25	3	3	3	1	110	12.5	11.06	0	3
FALSE	High	Master Protein	O43572	O43572	AKAP10	1441	A-kinase anchor protein 10, mitochondrial OS=Homo sapiens OX=9606 GN=AKAP10 PE=1 SV=2	0.001	FALSE	5.046	4	2	2	2	1	662	73.8	6.39	2.54	2
FALSE	High	Master Protein	P20585	P20585	MSH3	1442	DNA mismatch repair protein Msh3 OS=Homo sapiens OX=9606 GN=MSH3 PE=1 SV=4	0.001	FALSE	5.041	3	3	3	3	1	1137	127.3	8.02	1.83	3
FALSE	High	Master Protein	Q04206	Q04206	RELA	1443	Transcription factor p65 OS=Homo sapiens OX=9606 GN=RELA PE=1 SV=2	0.001	FALSE	5.035	4	2	2	2	1	551	60.2	5.68	0	2
FALSE	High	Master Protein	P18206	P18206	VCL	1444	Vinculin OS=Homo sapiens OX=9606 GN=VCL PE=1 SV=4	0.001	FALSE	5.023	2	2	2	2	1	1134	123.7	5.66	2.4	2
FALSE	High	Master Protein	Q9H1A4	Q9H1A4	ANAPC1	1445	Anaphase-promoting complex subunit 1 OS=Homo sapiens OX=9606 GN=ANAPC1 PE=1 SV=1	0.001	FALSE	5.003	2	3	3	3	1	1944	216.4	6.3	0	3
FALSE	High	Master Protein	P50748	P50748	KNTC1	1446	Kinetochore-associated protein 1 OS=Homo sapiens OX=9606 GN=KNTC1 PE=1 SV=1	0.001	FALSE	4.995	1	3	3	3	1	2209	250.6	5.97	0	3
FALSE	High	Master Protein	Q8NBN3	Q8NBN3	TMEM87A	1447	Transmembrane protein 87A OS=Homo sapiens OX=9606 GN=TMEM87A PE=1 SV=3	0.001	FALSE	4.994	4	1	1	1	1	555	63.4	6.74	3.23	1
FALSE	High	Master Protein	P78362	P78362	SRPK2	1448	SRSF protein kinase 2 OS=Homo sapiens OX=9606 GN=SRPK2 PE=1 SV=3	0.001	FALSE	4.979	5	3	3	2	1	688	77.5	4.97	3.98	3
FALSE	High	Master Protein	Q8ND04	Q8ND04	SMG8	1449	Protein SMG8 OS=Homo sapiens OX=9606 GN=SMG8 PE=1 SV=1	0.001	FALSE	4.961	3	3	3	3	1	991	109.6	7.68	0	3
FALSE	High	Master Protein	Q99729	Q99729	HNRNPAB	1450	Heterogeneous nuclear ribonucleoprotein A/B OS=Homo sapiens OX=9606 GN=HNRNPAB PE=1 SV=2	0.001	FALSE	4.961	9	3	3	2	1	332	36.2	8.21	3.64	3
FALSE	High	Master Protein	O00505	O00505	KPNA3	1451	Importin subunit alpha-4 OS=Homo sapiens OX=9606 GN=KPNA3 PE=1 SV=2	0.001	FALSE	4.916	5	2	2	1	1	521	57.8	4.94	2.2	2
FALSE	High	Master Protein	O75582	O75582	RPS6KA5	1452	Ribosomal protein S6 kinase alpha-5 OS=Homo sapiens OX=9606 GN=RPS6KA5 PE=1 SV=1	0.001	FALSE	4.912	3	2	2	1	1	802	89.8	7.11	3.69	2
FALSE	High	Master Protein	P00966	P00966	ASS1	1453	Argininosuccinate synthase OS=Homo sapiens OX=9606 GN=ASS1 PE=1 SV=2	0.001	FALSE	4.903	6	3	3	3	1	412	46.5	8.02	1.74	3
FALSE	High	Master Protein	P00395	P00395	MT-CO1	1454	Cytochrome c oxidase subunit 1 OS=Homo sapiens OX=9606 GN=MT-CO1 PE=1 SV=1	0.001	FALSE	4.888	4	2	2	2	1	513	57	6.7	1.75	2
FALSE	High	Master Protein	Q96Q15	Q96Q15	SMG1	1455	Serine/threonine-protein kinase SMG1 OS=Homo sapiens OX=9606 GN=SMG1 PE=1 SV=3	0.001	FALSE	4.885	1	2	2	2	1	3661	410.2	6.46	1.65	2
FALSE	High	Master Protein	Q8IY18	Q8IY18	SMC5	1456	Structural maintenance of chromosomes protein 5 OS=Homo sapiens OX=9606 GN=SMC5 PE=1 SV=2	0.001	FALSE	4.878	2	2	2	2	1	1101	128.7	8.38	1.69	2
FALSE	High	Master Protein	Q8TB61	Q8TB61	SLC35B2	1457	Adenosine 3'-phospho 5'-phosphosulfate transporter 1 OS=Homo sapiens OX=9606 GN=SLC35B2 PE=1 SV=1	0.001	FALSE	4.869	5	2	2	2	1	432	47.5	9.16	3.87	2
FALSE	High	Master Protein	Q9H892	Q9H892	TTC12	1458	Tetratricopeptide repeat protein 12 OS=Homo sapiens OX=9606 GN=TTC12 PE=1 SV=2	0.001	FALSE	4.852	2	2	3	2	1	705	78.7	5.66	3.25	2
FALSE	High	Master Protein	P04004	P04004	VTN	1459	Vitronectin OS=Homo sapiens OX=9606 GN=VTN PE=1 SV=1	0.001	FALSE	4.85	3	1	1	1	1	478	54.3	5.8	3.42	1
FALSE	High	Master Protein	Q13164	Q13164	MAPK7	1460	Mitogen-activated protein kinase 7 OS=Homo sapiens OX=9606 GN=MAPK7 PE=1 SV=2	0.001	FALSE	4.849	3	2	2	2	1	816	88.3	5.88	0	2
FALSE	High	Master Protein	Q13433	Q13433	SLC39A6	1461	Zinc transporter ZIP6 OS=Homo sapiens OX=9606 GN=SLC39A6 PE=1 SV=3	0.001	FALSE	4.841	2	2	2	2	1	755	85	6.95	1.65	2
FALSE	High	Master Protein	P05386	P05386	RPLP1	1462	60S acidic ribosomal protein P1 OS=Homo sapiens OX=9606 GN=RPLP1 PE=1 SV=1	0.001	FALSE	4.821	14	1	2	1	1	114	11.5	4.32	6.09	1
FALSE	High	Master Protein	Q9UJX3	Q9UJX3	ANAPC7	1463	Anaphase-promoting complex subunit 7 OS=Homo sapiens OX=9606 GN=ANAPC7 PE=1 SV=4	0.001	FALSE	4.796	4	2	2	2	1	599	66.8	5.64	2.02	2
FALSE	High	Master Protein	Q9NRP0	Q9NRP0	OSTC	1464	Oligosaccharyltransferase complex subunit OSTC OS=Homo sapiens OX=9606 GN=OSTC PE=1 SV=1	0.001	FALSE	4.791	8	1	1	1	1	149	16.8	9.13	3.2	1
FALSE	High	Master Protein	P07947	P07947	YES1	1465	Tyrosine-protein kinase Yes OS=Homo sapiens OX=9606 GN=YES1 PE=1 SV=3	0.001	FALSE	4.784	3	2	2	1	1	543	60.8	6.74	3.77	2
FALSE	High	Master Protein	Q96ME1	Q96ME1	FBXL18	1466	F-box/LRR-repeat protein 18 OS=Homo sapiens OX=9606 GN=FBXL18 PE=1 SV=2	0.001	FALSE	4.777	2	2	2	2	1	805	88.3	8.32	1.93	2
FALSE	High	Master Protein	O95415	O95415	BRI3	1467	Brain protein I3 OS=Homo sapiens OX=9606 GN=BRI3 PE=1 SV=1	0.001	FALSE	4.77	13	1	1	1	1	125	13.6	8.32	2.76	1
FALSE	High	Master Protein	Q13573	Q13573	SNW1	1468	SNW domain-containing protein 1 OS=Homo sapiens OX=9606 GN=SNW1 PE=1 SV=1	0.001	FALSE	4.767	6	2	2	2	1	536	61.5	9.52	3.97	2
FALSE	High	Master Protein	Q96HN2	Q96HN2	AHCYL2	1469	Adenosylhomocysteinase 3 OS=Homo sapiens OX=9606 GN=AHCYL2 PE=1 SV=1	0.001	FALSE	4.763	3	2	2	1	1	611	66.7	7.36	1.69	2
FALSE	High	Master Protein	Q9BZH6	Q9BZH6	WDR11	1470	WD repeat-containing protein 11 OS=Homo sapiens OX=9606 GN=WDR11 PE=1 SV=1	0.001	FALSE	4.756	2	1	1	1	1	1224	136.6	6.92	2.25	1
FALSE	High	Master Protein	Q4V339	Q4V339	CBWD6	1471	COBW domain-containing protein 6 OS=Homo sapiens OX=9606 GN=CBWD6 PE=3 SV=1	0.001	FALSE	4.751	4	1	1	1	1	395	43.9	4.87	2.98	1
FALSE	High	Master Protein	O60830	O60830	TIMM17B	1472	Mitochondrial import inner membrane translocase subunit Tim17-B OS=Homo sapiens OX=9606 GN=TIMM17B PE=1 SV=1	0.001	FALSE	4.743	13	1	1	1	1	172	18.3	9.03	2.4	1
FALSE	High	Master Protein	Q96T37	Q96T37	RBM15	1473	RNA-binding protein 15 OS=Homo sapiens OX=9606 GN=RBM15 PE=1 SV=2	0.001	FALSE	4.742	2	2	2	2	1	977	107.1	10.08	2.9	2
FALSE	High	Master Protein	Q8TBC4	Q8TBC4	UBA3	1474	NEDD8-activating enzyme E1 catalytic subunit OS=Homo sapiens OX=9606 GN=UBA3 PE=1 SV=2	0.001	FALSE	4.719	8	2	2	2	1	463	51.8	5.45	2.91	2
FALSE	High	Master Protein	P41229	P41229	KDM5C	1475	Lysine-specific demethylase 5C OS=Homo sapiens OX=9606 GN=KDM5C PE=1 SV=2	0.001	FALSE	4.712	2	2	2	2	1	1560	175.6	5.58	1.96	2
FALSE	High	Master Protein	Q9NYF8	Q9NYF8	BCLAF1	1476	Bcl-2-associated transcription factor 1 OS=Homo sapiens OX=9606 GN=BCLAF1 PE=1 SV=2	0.001	FALSE	4.71	2	2	2	2	1	920	106.1	9.98	0	2
FALSE	High	Master Protein	Q15370	Q15370	ELOB	1477	Elongin-B OS=Homo sapiens OX=9606 GN=ELOB PE=1 SV=1	0.001	FALSE	4.706	29	2	2	2	1	118	13.1	4.88	2.7	2
FALSE	High	Master Protein	Q9H9T3	Q9H9T3	ELP3	1478	Elongator complex protein 3 OS=Homo sapiens OX=9606 GN=ELP3 PE=1 SV=2	0.001	FALSE	4.702	3	2	2	2	1	547	62.2	8.88	2.23	2
FALSE	High	Master Protein	Q9Y6R4	Q9Y6R4	MAP3K4	1479	Mitogen-activated protein kinase kinase kinase 4 OS=Homo sapiens OX=9606 GN=MAP3K4 PE=1 SV=2	0.001	FALSE	4.691	1	2	2	2	1	1608	181.6	6.32	1.94	2
FALSE	High	Master Protein	Q9NYL2	Q9NYL2	MAP3K20	1480	Mitogen-activated protein kinase kinase kinase 20 OS=Homo sapiens OX=9606 GN=MAP3K20 PE=1 SV=3	0.001	FALSE	4.688	3	2	2	2	1	800	91.1	7.87	2.31	2
FALSE	High	Master Protein	Q5J8M3	Q5J8M3	EMC4	1481	ER membrane protein complex subunit 4 OS=Homo sapiens OX=9606 GN=EMC4 PE=1 SV=2	0.001	FALSE	4.683	9	1	2	1	1	183	20.1	8.62	2.11	1
FALSE	High	Master Protein	O95219	O95219	SNX4	1482	Sorting nexin-4 OS=Homo sapiens OX=9606 GN=SNX4 PE=1 SV=1	0.001	FALSE	4.665	4	2	2	2	1	450	51.9	5.99	0	2
FALSE	High	Master Protein	O14556	O14556	GAPDHS	1483	Glyceraldehyde-3-phosphate dehydrogenase, testis-specific OS=Homo sapiens OX=9606 GN=GAPDHS PE=1 SV=2	0.001	FALSE	4.661	4	2	2	1	1	408	44.5	8.19	4.65	2
FALSE	High	Master Protein	Q9NRZ5	Q9NRZ5	AGPAT4	1484	1-acyl-sn-glycerol-3-phosphate acyltransferase delta OS=Homo sapiens OX=9606 GN=AGPAT4 PE=1 SV=1	0.001	FALSE	4.655	5	2	2	2	1	378	44	8.72	0	2
FALSE	High	Master Protein	O14727	O14727	APAF1	1485	Apoptotic protease-activating factor 1 OS=Homo sapiens OX=9606 GN=APAF1 PE=1 SV=2	0.001	FALSE	4.652	3	3	3	3	1	1248	141.7	6.4	4.4	3
FALSE	High	Master Protein	P15735	P15735	PHKG2	1486	Phosphorylase b kinase gamma catalytic chain, liver/testis isoform OS=Homo sapiens OX=9606 GN=PHKG2 PE=1 SV=1	0.001	FALSE	4.65	7	2	2	2	1	406	46.4	6.38	0	2
FALSE	High	Master Protein	P13473	P13473	LAMP2	1487	Lysosome-associated membrane glycoprotein 2 OS=Homo sapiens OX=9606 GN=LAMP2 PE=1 SV=2	0.001	FALSE	4.647	4	2	2	2	1	410	44.9	5.63	1.69	2
FALSE	High	Master Protein	P33527	P33527	ABCC1	1488	Multidrug resistance-associated protein 1 OS=Homo sapiens OX=9606 GN=ABCC1 PE=1 SV=3	0.001	FALSE	4.641	2	2	2	2	1	1531	171.5	7.11	3.65	2
FALSE	High	Master Protein	O00629	O00629	KPNA4	1489	Importin subunit alpha-3 OS=Homo sapiens OX=9606 GN=KPNA4 PE=1 SV=1	0.001	FALSE	4.641	6	2	2	1	1	521	57.9	4.96	0	2
FALSE	High	Master Protein	O00483	O00483	NDUFA4	1490	Cytochrome c oxidase subunit NDUFA4 OS=Homo sapiens OX=9606 GN=NDUFA4 PE=1 SV=1	0.001	FALSE	4.636	22	2	2	2	1	81	9.4	9.38	0	2
FALSE	High	Master Protein	Q92544	Q92544	TM9SF4	1491	Transmembrane 9 superfamily member 4 OS=Homo sapiens OX=9606 GN=TM9SF4 PE=1 SV=2	0.001	FALSE	4.598	3	2	2	1	1	642	74.5	6.54	1.81	2
FALSE	High	Master Protein	Q7L2J0	Q7L2J0	MEPCE	1492	7SK snRNA methylphosphate capping enzyme OS=Homo sapiens OX=9606 GN=MEPCE PE=1 SV=1	0.001	FALSE	4.594	3	2	2	2	1	689	74.3	9.57	2.32	2
FALSE	High	Master Protein	Q9UDX5	Q9UDX5	MTFP1	1493	Mitochondrial fission process protein 1 OS=Homo sapiens OX=9606 GN=MTFP1 PE=1 SV=1	0.001	FALSE	4.589	15	2	3	2	1	166	18	9.31	5.81	2
FALSE	High	Master Protein	Q86U38	Q86U38	NOP9	1494	Nucleolar protein 9 OS=Homo sapiens OX=9606 GN=NOP9 PE=1 SV=1	0.001	FALSE	4.586	2	1	1	1	1	636	69.4	7.28	2.88	1
FALSE	High	Master Protein	Q8NDF8	Q8NDF8	TENT4B	1495	Non-canonical poly(A) RNA polymerase PAPD5 OS=Homo sapiens OX=9606 GN=TENT4B PE=1 SV=2	0.001	FALSE	4.57	3	1	1	1	1	572	63.2	8.98	2.8	1
FALSE	High	Master Protein	Q9UBQ0	Q9UBQ0	VPS29	1496	Vacuolar protein sorting-associated protein 29 OS=Homo sapiens OX=9606 GN=VPS29 PE=1 SV=1	0.001	FALSE	4.547	7	1	1	1	1	182	20.5	6.79	2.13	1
FALSE	High	Master Protein	Q969X6	Q969X6	UTP4	1497	U3 small nucleolar RNA-associated protein 4 homolog OS=Homo sapiens OX=9606 GN=UTP4 PE=1 SV=1	0.001	FALSE	4.546	2	1	1	1	1	686	76.8	8.85	3.29	1
FALSE	High	Master Protein	P09913	P09913	IFIT2	1498	Interferon-induced protein with tetratricopeptide repeats 2 OS=Homo sapiens OX=9606 GN=IFIT2 PE=1 SV=1	0.001	FALSE	4.546	5	2	2	2	1	472	54.6	6.76	1.96	2
FALSE	High	Master Protein	Q9BQB6	Q9BQB6	VKORC1	1499	Vitamin K epoxide reductase complex subunit 1 OS=Homo sapiens OX=9606 GN=VKORC1 PE=1 SV=1	0.001	FALSE	4.505	8	1	1	1	1	163	18.2	9.36	3.2	1
FALSE	High	Master Protein	Q06787	Q06787	FMR1	1500	Synaptic functional regulator FMR1 OS=Homo sapiens OX=9606 GN=FMR1 PE=1 SV=1	0.001	FALSE	4.49	3	2	2	1	1	632	71.1	7.42	0	2
FALSE	High	Master Protein	O43324	O43324	EEF1E1	1501	Eukaryotic translation elongation factor 1 epsilon-1 OS=Homo sapiens OX=9606 GN=EEF1E1 PE=1 SV=1	0.001	FALSE	4.485	12	2	2	2	1	174	19.8	8.54	2.37	2
FALSE	High	Master Protein	Q13206	Q13206	DDX10	1502	Probable ATP-dependent RNA helicase DDX10 OS=Homo sapiens OX=9606 GN=DDX10 PE=1 SV=2	0.001	FALSE	4.477	1	1	1	1	1	875	100.8	8.63	2.21	1
FALSE	High	Master Protein	O75676	O75676	RPS6KA4	1503	Ribosomal protein S6 kinase alpha-4 OS=Homo sapiens OX=9606 GN=RPS6KA4 PE=1 SV=1	0.001	FALSE	4.475	2	2	2	1	1	772	85.6	8.28	1.61	2
FALSE	High	Master Protein	Q96FV9	Q96FV9	THOC1	1504	THO complex subunit 1 OS=Homo sapiens OX=9606 GN=THOC1 PE=1 SV=1	0.001	FALSE	4.458	4	2	2	2	1	657	75.6	4.98	0	2
FALSE	High	Master Protein	Q92625	Q92625	ANKS1A	1505	Ankyrin repeat and SAM domain-containing protein 1A OS=Homo sapiens OX=9606 GN=ANKS1A PE=1 SV=4	0.001	FALSE	4.458	1	1	1	1	1	1134	123	6.38	2.43	1
FALSE	High	Master Protein	Q9BRS2	Q9BRS2	RIOK1	1506	Serine/threonine-protein kinase RIO1 OS=Homo sapiens OX=9606 GN=RIOK1 PE=1 SV=2	0.001	FALSE	4.443	5	3	3	3	1	568	65.5	6.19	1.86	3
FALSE	High	Master Protein	Q96DT7	Q96DT7	ZBTB10	1507	Zinc finger and BTB domain-containing protein 10 OS=Homo sapiens OX=9606 GN=ZBTB10 PE=1 SV=2	0.001	FALSE	4.44	2	2	2	2	1	871	94.8	5.16	0	2
FALSE	High	Master Protein	Q15437	Q15437	SEC23B	1508	Protein transport protein Sec23B OS=Homo sapiens OX=9606 GN=SEC23B PE=1 SV=2	0.001	FALSE	4.439	3	2	2	1	1	767	86.4	6.89	2.35	2
FALSE	High	Master Protein	P22234	P22234	PAICS	1509	Multifunctional protein ADE2 OS=Homo sapiens OX=9606 GN=PAICS PE=1 SV=3	0.001	FALSE	4.437	4	2	2	2	1	425	47	7.23	2.34	2
FALSE	High	Master Protein	Q9Y3Y2	Q9Y3Y2	CHTOP	1510	Chromatin target of PRMT1 protein OS=Homo sapiens OX=9606 GN=CHTOP PE=1 SV=2	0.001	FALSE	4.435	5	1	1	1	1	248	26.4	12.23	2.99	1
FALSE	High	Master Protein	O94832	O94832	MYO1D	1511	Unconventional myosin-Id OS=Homo sapiens OX=9606 GN=MYO1D PE=1 SV=2	0.001	FALSE	4.435	2	2	2	2	1	1006	116.1	9.39	2.51	2
FALSE	High	Master Protein	Q5VSL9	Q5VSL9	STRIP1	1512	Striatin-interacting protein 1 OS=Homo sapiens OX=9606 GN=STRIP1 PE=1 SV=1	0.001	FALSE	4.413	2	2	2	2	1	837	95.5	6.29	4.41	2
FALSE	High	Master Protein	Q9BRX2	Q9BRX2	PELO	1513	Protein pelota homolog OS=Homo sapiens OX=9606 GN=PELO PE=1 SV=2	0.001	FALSE	4.389	3	1	1	1	1	385	43.3	6.34	2.77	1
FALSE	High	Master Protein	Q9Y6X9	Q9Y6X9	MORC2	1514	MORC family CW-type zinc finger protein 2 OS=Homo sapiens OX=9606 GN=MORC2 PE=1 SV=2	0.001	FALSE	4.378	2	2	2	2	1	1032	117.8	8.38	2.04	2
FALSE	High	Master Protein	Q6P4Q7	Q6P4Q7	CNNM4	1515	Metal transporter CNNM4 OS=Homo sapiens OX=9606 GN=CNNM4 PE=1 SV=3	0.001	FALSE	4.357	2	2	2	1	1	775	86.6	6.07	2.06	2
FALSE	High	Master Protein	O75083	O75083	WDR1	1516	WD repeat-containing protein 1 OS=Homo sapiens OX=9606 GN=WDR1 PE=1 SV=4	0.001	FALSE	4.351	2	1	1	1	1	606	66.2	6.65	0	1
FALSE	High	Master Protein	Q9BXK5	Q9BXK5	BCL2L13	1517	Bcl-2-like protein 13 OS=Homo sapiens OX=9606 GN=BCL2L13 PE=1 SV=1	0.001	FALSE	4.34	7	2	2	2	1	485	52.7	4.44	4.11	2
FALSE	High	Master Protein	Q13325	Q13325	IFIT5	1518	Interferon-induced protein with tetratricopeptide repeats 5 OS=Homo sapiens OX=9606 GN=IFIT5 PE=1 SV=1	0.001	FALSE	4.305	2	1	1	1	1	482	55.8	7.4	3.85	1
FALSE	High	Master Protein	P51532	P51532	SMARCA4	1519	Transcription activator BRG1 OS=Homo sapiens OX=9606 GN=SMARCA4 PE=1 SV=2	0.001	FALSE	4.302	1	2	2	2	1	1647	184.5	7.88	1.71	2
FALSE	High	Master Protein	P03897	P03897	MT-ND3	1520	NADH-ubiquinone oxidoreductase chain 3 OS=Homo sapiens OX=9606 GN=MT-ND3 PE=1 SV=1	0.001	FALSE	4.29	13	1	1	1	1	115	13.2	4.44	2.13	1
FALSE	High	Master Protein	Q8NFQ8	Q8NFQ8	TOR1AIP2	1521	Torsin-1A-interacting protein 2 OS=Homo sapiens OX=9606 GN=TOR1AIP2 PE=1 SV=1	0.001	FALSE	4.288	7	2	3	2	1	470	51.2	4.96	2.8	2
FALSE	High	Master Protein	Q5SWX8	Q5SWX8	ODR4	1522	Protein odr-4 homolog OS=Homo sapiens OX=9606 GN=ODR4 PE=1 SV=1	0.001	FALSE	4.288	3	1	1	1	1	454	51.1	5.92	3	1
FALSE	High	Master Protein	O15145	O15145	ARPC3	1523	Actin-related protein 2/3 complex subunit 3 OS=Homo sapiens OX=9606 GN=ARPC3 PE=1 SV=3	0.001	FALSE	4.283	10	2	2	2	1	178	20.5	8.59	2.38	2
FALSE	High	Master Protein	Q13596	Q13596	SNX1	1524	Sorting nexin-1 OS=Homo sapiens OX=9606 GN=SNX1 PE=1 SV=3	0.001	FALSE	4.275	4	2	2	1	1	522	59	5.15	2.62	2
FALSE	High	Master Protein	P14635	P14635	CCNB1	1525	G2/mitotic-specific cyclin-B1 OS=Homo sapiens OX=9606 GN=CCNB1 PE=1 SV=1	0.002	FALSE	4.257	4	1	1	1	1	433	48.3	7.47	2.44	1
FALSE	High	Master Protein	Q5SNT2	Q5SNT2	TMEM201	1526	Transmembrane protein 201 OS=Homo sapiens OX=9606 GN=TMEM201 PE=1 SV=1	0.002	FALSE	4.249	6	3	3	3	1	666	72.2	9.22	0	3
FALSE	High	Master Protein	Q12904	Q12904	AIMP1	1527	Aminoacyl tRNA synthase complex-interacting multifunctional protein 1 OS=Homo sapiens OX=9606 GN=AIMP1 PE=1 SV=2	0.002	FALSE	4.245	4	1	1	1	1	312	34.3	8.43	2.6	1
FALSE	High	Master Protein	P30825	P30825	SLC7A1	1528	High affinity cationic amino acid transporter 1 OS=Homo sapiens OX=9606 GN=SLC7A1 PE=1 SV=1	0.002	FALSE	4.236	2	1	1	1	1	629	67.6	5.43	3.11	1
FALSE	High	Master Protein	Q12996	Q12996	CSTF3	1529	Cleavage stimulation factor subunit 3 OS=Homo sapiens OX=9606 GN=CSTF3 PE=1 SV=1	0.002	FALSE	4.232	3	2	2	2	1	717	82.9	8.12	2.22	2
FALSE	High	Master Protein	Q8WUK0	Q8WUK0	PTPMT1	1530	Phosphatidylglycerophosphatase and protein-tyrosine phosphatase 1 OS=Homo sapiens OX=9606 GN=PTPMT1 PE=1 SV=1	0.002	FALSE	4.231	6	1	1	1	1	201	22.8	9.77	3.78	1
FALSE	High	Master Protein	Q8IUX1	Q8IUX1	TMEM126B	1531	Complex I assembly factor TMEM126B, mitochondrial OS=Homo sapiens OX=9606 GN=TMEM126B PE=1 SV=2	0.002	FALSE	4.227	6	1	1	1	1	230	25.9	8.81	2.53	1
FALSE	High	Master Protein	Q5HYI8	Q5HYI8	RABL3	1532	Rab-like protein 3 OS=Homo sapiens OX=9606 GN=RABL3 PE=1 SV=1	0.002	FALSE	4.214	9	2	2	2	1	236	26.4	7.11	2.04	2
FALSE	High	Master Protein	O43819	O43819	SCO2	1533	Protein SCO2 homolog, mitochondrial OS=Homo sapiens OX=9606 GN=SCO2 PE=1 SV=3	0.002	FALSE	4.157	6	2	2	2	1	266	29.8	8.85	2.07	2
FALSE	High	Master Protein	A0AVF1	A0AVF1	TTC26	1534	Intraflagellar transport protein 56 OS=Homo sapiens OX=9606 GN=TTC26 PE=1 SV=1	0.002	FALSE	4.157	2	1	1	1	1	554	64.1	6.93	3.13	1
FALSE	High	Master Protein	O43776	O43776	NARS1	1535	Asparagine--tRNA ligase, cytoplasmic OS=Homo sapiens OX=9606 GN=NARS PE=1 SV=1	0.002	FALSE	4.154	5	2	2	2	1	548	62.9	6.25	2.16	2
FALSE	High	Master Protein	Q9P2I0	Q9P2I0	CPSF2	1536	Cleavage and polyadenylation specificity factor subunit 2 OS=Homo sapiens OX=9606 GN=CPSF2 PE=1 SV=2	0.002	FALSE	4.15	2	1	1	1	1	782	88.4	5.11	2.25	1
FALSE	High	Master Protein	P61106	P61106	RAB14	1537	Ras-related protein Rab-14 OS=Homo sapiens OX=9606 GN=RAB14 PE=1 SV=4	0.002	FALSE	4.146	7	1	1	1	1	215	23.9	6.21	2.43	1
FALSE	High	Master Protein	Q6VN20	Q6VN20	RANBP10	1538	Ran-binding protein 10 OS=Homo sapiens OX=9606 GN=RANBP10 PE=1 SV=1	0.002	FALSE	4.14	4	2	2	2	1	620	67.2	6.77	0	2
FALSE	High	Master Protein	P52735	P52735	VAV2	1539	Guanine nucleotide exchange factor VAV2 OS=Homo sapiens OX=9606 GN=VAV2 PE=1 SV=2	0.002	FALSE	4.129	2	1	1	1	1	878	101.2	7.08	2.42	1
FALSE	High	Master Protein	A4D1P6	A4D1P6	WDR91	1540	WD repeat-containing protein 91 OS=Homo sapiens OX=9606 GN=WDR91 PE=1 SV=2	0.002	FALSE	4.129	3	2	2	2	1	747	83.3	6.58	2.79	2
FALSE	High	Master Protein	O75843	O75843	AP1G2	1541	AP-1 complex subunit gamma-like 2 OS=Homo sapiens OX=9606 GN=AP1G2 PE=1 SV=1	0.002	FALSE	4.11	2	1	1	1	1	785	87.1	6.55	2.17	1
FALSE	High	Master Protein	O95391	O95391	SLU7	1542	Pre-mRNA-splicing factor SLU7 OS=Homo sapiens OX=9606 GN=SLU7 PE=1 SV=2	0.002	FALSE	4.092	5	1	1	1	1	586	68.3	7.14	2.9	1
FALSE	High	Master Protein	P51151	P51151	RAB9A	1543	Ras-related protein Rab-9A OS=Homo sapiens OX=9606 GN=RAB9A PE=1 SV=1	0.002	FALSE	4.092	6	1	1	1	1	201	22.8	5.47	1.77	1
FALSE	High	Master Protein	Q99442	Q99442	SEC62	1544	Translocation protein SEC62 OS=Homo sapiens OX=9606 GN=SEC62 PE=1 SV=1	0.002	FALSE	4.091	4	2	2	2	1	399	45.8	7.12	0	2
FALSE	High	Master Protein	Q8TCT9	Q8TCT9	HM13	1545	Minor histocompatibility antigen H13 OS=Homo sapiens OX=9606 GN=HM13 PE=1 SV=1	0.002	FALSE	4.067	3	1	1	1	1	377	41.5	6.43	2.8	1
FALSE	High	Master Protein	Q9Y4C1	Q9Y4C1	KDM3A	1546	Lysine-specific demethylase 3A OS=Homo sapiens OX=9606 GN=KDM3A PE=1 SV=4	0.002	FALSE	4.05	1	1	1	1	1	1321	147.2	8.07	2.76	1
FALSE	High	Master Protein	Q3MHD2	Q3MHD2	LSM12	1547	Protein LSM12 homolog OS=Homo sapiens OX=9606 GN=LSM12 PE=1 SV=2	0.002	FALSE	4.047	7	1	1	1	1	195	21.7	7.74	2.58	1
FALSE	High	Master Protein	O75688	O75688	PPM1B	1548	Protein phosphatase 1B OS=Homo sapiens OX=9606 GN=PPM1B PE=1 SV=1	0.002	FALSE	4.041	4	2	2	2	1	479	52.6	5.05	1.64	2
FALSE	High	Master Protein	O14976	O14976	GAK	1549	Cyclin-G-associated kinase OS=Homo sapiens OX=9606 GN=GAK PE=1 SV=2	0.002	FALSE	4.037	1	1	1	1	1	1311	143.1	5.73	2.36	1
FALSE	High	Master Protein	Q9UEW8	Q9UEW8	STK39	1550	STE20/SPS1-related proline-alanine-rich protein kinase OS=Homo sapiens OX=9606 GN=STK39 PE=1 SV=3	0.002	FALSE	4.033	4	2	2	2	1	545	59.4	6.29	0	2
FALSE	High	Master Protein	Q9Y5B0	Q9Y5B0	CTDP1	1551	RNA polymerase II subunit A C-terminal domain phosphatase OS=Homo sapiens OX=9606 GN=CTDP1 PE=1 SV=3	0.002	FALSE	4.032	2	1	1	1	1	961	104.3	5.27	1.76	1
FALSE	High	Master Protein	Q96IW7	Q96IW7	SEC22A	1552	Vesicle-trafficking protein SEC22a OS=Homo sapiens OX=9606 GN=SEC22A PE=1 SV=1	0.002	FALSE	4.032	4	1	1	1	1	307	34.9	8.24	2.32	1
FALSE	High	Master Protein	P04150	P04150	NR3C1	1553	Glucocorticoid receptor OS=Homo sapiens OX=9606 GN=NR3C1 PE=1 SV=1	0.002	FALSE	4.022	2	1	1	1	1	777	85.6	6.38	2.67	1
FALSE	High	Master Protein	Q6PML9	Q6PML9	SLC30A9	1554	Zinc transporter 9 OS=Homo sapiens OX=9606 GN=SLC30A9 PE=1 SV=1	0.002	FALSE	4.022	4	2	2	2	1	568	63.5	8.32	2.19	2
FALSE	High	Master Protein	Q6P9B9	Q6P9B9	INTS5	1555	Integrator complex subunit 5 OS=Homo sapiens OX=9606 GN=INTS5 PE=1 SV=1	0.002	FALSE	4.013	1	1	1	1	1	1019	107.9	7.05	2.03	1
FALSE	High	Master Protein	Q86V85	Q86V85	GPR180	1556	Integral membrane protein GPR180 OS=Homo sapiens OX=9606 GN=GPR180 PE=2 SV=1	0.002	FALSE	4.012	3	1	1	1	1	440	49.4	7.39	2.85	1
FALSE	High	Master Protein	P34949	P34949	MPI	1557	Mannose-6-phosphate isomerase OS=Homo sapiens OX=9606 GN=MPI PE=1 SV=2	0.002	FALSE	3.994	4	1	2	1	1	423	46.6	5.95	1.86	1
FALSE	High	Master Protein	Q96PU5	Q96PU5	NEDD4L	1558	E3 ubiquitin-protein ligase NEDD4-like OS=Homo sapiens OX=9606 GN=NEDD4L PE=1 SV=2	0.002	FALSE	3.988	2	2	2	1	1	975	111.9	5.82	0	2
FALSE	High	Master Protein	Q9NVA1	Q9NVA1	UQCC1	1559	Ubiquinol-cytochrome-c reductase complex assembly factor 1 OS=Homo sapiens OX=9606 GN=UQCC1 PE=1 SV=3	0.002	FALSE	3.986	9	2	2	2	1	299	34.6	8.91	2.31	2
FALSE	High	Master Protein	Q8NC54	Q8NC54	KCT2	1560	Keratinocyte-associated transmembrane protein 2 OS=Homo sapiens OX=9606 GN=KCT2 PE=1 SV=2	0.002	FALSE	3.976	5	1	1	1	1	265	29.2	5.08	2.44	1
FALSE	High	Master Protein	P50579	P50579	METAP2	1561	Methionine aminopeptidase 2 OS=Homo sapiens OX=9606 GN=METAP2 PE=1 SV=1	0.002	FALSE	3.966	7	2	2	2	1	478	52.9	5.82	0	2
FALSE	High	Master Protein	Q9HDC5	Q9HDC5	JPH1	1562	Junctophilin-1 OS=Homo sapiens OX=9606 GN=JPH1 PE=1 SV=2	0.002	FALSE	3.962	2	1	1	1	1	661	71.6	9.32	2.6	1
FALSE	High	Master Protein	P82930	P82930	MRPS34	1563	28S ribosomal protein S34, mitochondrial OS=Homo sapiens OX=9606 GN=MRPS34 PE=1 SV=2	0.002	FALSE	3.955	7	2	2	2	1	218	25.6	9.98	0	2
FALSE	High	Master Protein	Q9BVS4	Q9BVS4	RIOK2	1564	Serine/threonine-protein kinase RIO2 OS=Homo sapiens OX=9606 GN=RIOK2 PE=1 SV=2	0.002	FALSE	3.951	2	1	1	1	1	552	63.2	5.94	1.93	1
FALSE	High	Master Protein	Q8NHP6	Q8NHP6	MOSPD2	1565	Motile sperm domain-containing protein 2 OS=Homo sapiens OX=9606 GN=MOSPD2 PE=1 SV=1	0.002	FALSE	3.95	2	1	1	1	1	518	59.7	5.96	2.36	1
FALSE	High	Master Protein	Q9P2W9	Q9P2W9	STX18	1566	Syntaxin-18 OS=Homo sapiens OX=9606 GN=STX18 PE=1 SV=1	0.002	FALSE	3.943	4	1	1	1	1	335	38.7	5.49	2.66	1
FALSE	High	Master Protein	O96011	O96011	PEX11B	1567	Peroxisomal membrane protein 11B OS=Homo sapiens OX=9606 GN=PEX11B PE=1 SV=1	0.002	FALSE	3.942	4	1	1	1	1	259	28.4	9.85	2.65	1
FALSE	High	Master Protein	Q9P2C4	Q9P2C4	TMEM181	1568	Transmembrane protein 181 OS=Homo sapiens OX=9606 GN=TMEM181 PE=1 SV=2	0.002	FALSE	3.935	3	1	1	1	1	612	69.3	8.92	2.66	1
FALSE	High	Master Protein	Q53GT1	Q53GT1	KLHL22	1569	Kelch-like protein 22 OS=Homo sapiens OX=9606 GN=KLHL22 PE=1 SV=2	0.002	FALSE	3.931	2	1	1	1	1	634	71.6	5.49	0	1
FALSE	High	Master Protein	P62314	P62314	SNRPD1	1570	Small nuclear ribonucleoprotein Sm D1 OS=Homo sapiens OX=9606 GN=SNRPD1 PE=1 SV=1	0.002	FALSE	3.925	11	1	1	1	1	119	13.3	11.56	2.71	1
FALSE	High	Master Protein	P05455	P05455	SSB	1571	Lupus La protein OS=Homo sapiens OX=9606 GN=SSB PE=1 SV=2	0.002	FALSE	3.919	3	1	1	1	1	408	46.8	7.12	1.75	1
FALSE	High	Master Protein	Q9H6R4	Q9H6R4	NOL6	1572	Nucleolar protein 6 OS=Homo sapiens OX=9606 GN=NOL6 PE=1 SV=2	0.002	FALSE	3.908	1	1	1	1	1	1146	127.5	7.64	2.26	1
FALSE	High	Master Protein	Q5BJF2	Q5BJF2	TMEM97	1573	Sigma intracellular receptor 2 OS=Homo sapiens OX=9606 GN=TMEM97 PE=1 SV=1	0.002	FALSE	3.901	6	1	1	1	1	176	20.8	9.38	3.09	1
FALSE	High	Master Protein	Q9Y2R5	Q9Y2R5	MRPS17	1574	28S ribosomal protein S17, mitochondrial OS=Homo sapiens OX=9606 GN=MRPS17 PE=1 SV=1	0.002	FALSE	3.901	22	1	1	1	1	130	14.5	9.85	2.29	1
FALSE	High	Master Protein	Q9C0D9	Q9C0D9	SELENOI	1575	Ethanolaminephosphotransferase 1 OS=Homo sapiens OX=9606 GN=SELENOI PE=1 SV=3	0.002	FALSE	3.894	4	1	1	1	1	397	45.2	6.6	3.12	1
FALSE	High	Master Protein	Q7LGA3	Q7LGA3	HS2ST1	1576	Heparan sulfate 2-O-sulfotransferase 1 OS=Homo sapiens OX=9606 GN=HS2ST1 PE=1 SV=1	0.002	FALSE	3.893	6	2	2	2	1	356	41.9	8.69	2.01	2
FALSE	High	Master Protein	O75879	O75879	GATB	1577	Glutamyl-tRNA(Gln) amidotransferase subunit B, mitochondrial OS=Homo sapiens OX=9606 GN=GATB PE=1 SV=1	0.002	FALSE	3.887	3	1	1	1	1	557	61.8	8.63	2.38	1
FALSE	High	Master Protein	P52756	P52756	RBM5	1578	RNA-binding protein 5 OS=Homo sapiens OX=9606 GN=RBM5 PE=1 SV=2	0.002	FALSE	3.879	1	1	1	1	1	815	92.1	6.28	1.9	1
FALSE	High	Master Protein	Q8N6S5	Q8N6S5	ARL6IP6	1579	ADP-ribosylation factor-like protein 6-interacting protein 6 OS=Homo sapiens OX=9606 GN=ARL6IP6 PE=1 SV=1	0.002	FALSE	3.877	5	1	1	1	1	226	24.7	6.33	2.31	1
FALSE	High	Master Protein	Q9UHB6	Q9UHB6	LIMA1	1580	LIM domain and actin-binding protein 1 OS=Homo sapiens OX=9606 GN=LIMA1 PE=1 SV=1	0.002	FALSE	3.866	1	1	1	1	1	759	85.2	6.84	2.54	1
FALSE	High	Master Protein	Q9NZT2	Q9NZT2	OGFR	1581	Opioid growth factor receptor OS=Homo sapiens OX=9606 GN=OGFR PE=1 SV=3	0.002	FALSE	3.866	2	1	1	1	1	677	73.3	4.84	2.77	1
FALSE	High	Master Protein	Q96ES6	Q96ES6	MFSD3	1582	Major facilitator superfamily domain-containing protein 3 OS=Homo sapiens OX=9606 GN=MFSD3 PE=2 SV=1	0.002	FALSE	3.857	6	2	2	2	1	412	42.7	9.17	1.97	2
FALSE	High	Master Protein	P07996	P07996	THBS1	1583	Thrombospondin-1 OS=Homo sapiens OX=9606 GN=THBS1 PE=1 SV=2	0.002	FALSE	3.857	1	1	1	1	1	1170	129.3	4.94	0	1
FALSE	High	Master Protein	Q86UT6	Q86UT6	NLRX1	1584	NLR family member X1 OS=Homo sapiens OX=9606 GN=NLRX1 PE=1 SV=1	0.002	FALSE	3.841	2	1	1	1	1	975	107.5	7.37	0	1
FALSE	High	Master Protein	Q9NVJ2	Q9NVJ2	ARL8B	1585	ADP-ribosylation factor-like protein 8B OS=Homo sapiens OX=9606 GN=ARL8B PE=1 SV=1	0.002	FALSE	3.833	9	1	1	1	1	186	21.5	8.43	2.66	1
FALSE	High	Master Protein	O14967	O14967	CLGN	1586	Calmegin OS=Homo sapiens OX=9606 GN=CLGN PE=1 SV=1	0.002	FALSE	3.832	3	2	2	2	1	610	70	4.69	1.81	2
FALSE	High	Master Protein	Q86TW2	Q86TW2	ADCK1	1587	Uncharacterized aarF domain-containing protein kinase 1 OS=Homo sapiens OX=9606 GN=ADCK1 PE=2 SV=2	0.002	FALSE	3.829	3	1	1	1	1	530	60.5	8.6	3.11	1
FALSE	High	Master Protein	Q9BVC6	Q9BVC6	TMEM109	1588	Transmembrane protein 109 OS=Homo sapiens OX=9606 GN=TMEM109 PE=1 SV=1	0.002	FALSE	3.825	5	1	1	1	1	243	26.2	10.48	2.29	1
FALSE	High	Master Protein	Q96IV0	Q96IV0	NGLY1	1589	Peptide-N(4)-(N-acetyl-beta-glucosaminyl)asparagine amidase OS=Homo sapiens OX=9606 GN=NGLY1 PE=1 SV=1	0.002	FALSE	3.823	4	2	2	2	1	654	74.3	6.89	1.61	2
FALSE	High	Master Protein	Q9Y5Q8	Q9Y5Q8	GTF3C5	1590	General transcription factor 3C polypeptide 5 OS=Homo sapiens OX=9606 GN=GTF3C5 PE=1 SV=2	0.002	FALSE	3.822	3	1	1	1	1	519	59.5	6.9	1.92	1
FALSE	High	Master Protein	O14879	O14879	IFIT3	1591	Interferon-induced protein with tetratricopeptide repeats 3 OS=Homo sapiens OX=9606 GN=IFIT3 PE=1 SV=1	0.002	FALSE	3.819	3	1	1	1	1	490	56	5.2	2.97	1
FALSE	High	Master Protein	Q9Y2X0	Q9Y2X0	MED16	1592	Mediator of RNA polymerase II transcription subunit 16 OS=Homo sapiens OX=9606 GN=MED16 PE=1 SV=2	0.003	FALSE	3.81	1	1	1	1	1	877	96.7	7.37	2.64	1
FALSE	High	Master Protein	Q96SB4	Q96SB4	SRPK1	1593	SRSF protein kinase 1 OS=Homo sapiens OX=9606 GN=SRPK1 PE=1 SV=2	0.003	FALSE	3.809	4	2	2	1	1	655	74.3	6.16	1.89	2
FALSE	High	Master Protein	Q9Y6A4	Q9Y6A4	CFAP20	1594	Cilia- and flagella-associated protein 20 OS=Homo sapiens OX=9606 GN=CFAP20 PE=1 SV=1	0.003	FALSE	3.809	6	1	1	1	1	193	22.8	9.76	1.83	1
FALSE	High	Master Protein	P54105	P54105	CLNS1A	1595	Methylosome subunit pICln OS=Homo sapiens OX=9606 GN=CLNS1A PE=1 SV=1	0.003	FALSE	3.807	5	1	1	1	1	237	26.2	4.11	2.94	1
FALSE	High	Master Protein	Q9UFF9	Q9UFF9	CNOT8	1596	CCR4-NOT transcription complex subunit 8 OS=Homo sapiens OX=9606 GN=CNOT8 PE=1 SV=1	0.003	FALSE	3.804	4	1	1	1	1	292	33.5	4.81	1.61	1
FALSE	High	Master Protein	Q6UXV4	Q6UXV4	APOOL	1597	MICOS complex subunit MIC27 OS=Homo sapiens OX=9606 GN=APOOL PE=1 SV=1	0.003	FALSE	3.799	5	1	2	1	1	268	29.1	9.52	4.23	1
FALSE	High	Master Protein	O14772	O14772	FPGT	1598	Fucose-1-phosphate guanylyltransferase OS=Homo sapiens OX=9606 GN=FPGT PE=1 SV=3	0.003	FALSE	3.798	2	1	1	1	1	607	68	6.87	1.64	1
FALSE	High	Master Protein	O14732	O14732	IMPA2	1599	Inositol monophosphatase 2 OS=Homo sapiens OX=9606 GN=IMPA2 PE=1 SV=1	0.003	FALSE	3.797	4	1	1	1	1	288	31.3	6.61	2.18	1
FALSE	High	Master Protein	P11274	P11274	BCR	1600	Breakpoint cluster region protein OS=Homo sapiens OX=9606 GN=BCR PE=1 SV=2	0.003	FALSE	3.795	1	1	1	1	1	1271	142.7	7.03	1.63	1
FALSE	High	Master Protein	P13667	P13667	PDIA4	1601	Protein disulfide-isomerase A4 OS=Homo sapiens OX=9606 GN=PDIA4 PE=1 SV=2	0.003	FALSE	3.791	2	1	1	1	1	645	72.9	5.07	1.65	1
FALSE	High	Master Protein	P86790	P86790	CCZ1B	1602	Vacuolar fusion protein CCZ1 homolog B OS=Homo sapiens OX=9606 GN=CCZ1B PE=1 SV=1	0.003	FALSE	3.79	3	1	2	1	1	482	55.8	6.48	4.76	1
FALSE	High	Master Protein	P24534	P24534	EEF1B2	1603	Elongation factor 1-beta OS=Homo sapiens OX=9606 GN=EEF1B2 PE=1 SV=3	0.003	FALSE	3.779	7	1	1	1	1	225	24.7	4.67	2.77	1
FALSE	High	Master Protein	Q9UGR2	Q9UGR2	ZC3H7B	1604	Zinc finger CCCH domain-containing protein 7B OS=Homo sapiens OX=9606 GN=ZC3H7B PE=1 SV=1	0.003	FALSE	3.776	2	2	2	2	1	993	111.5	7.17	4.01	2
FALSE	High	Master Protein	Q8N357	Q8N357	SLC35F6	1605	Solute carrier family 35 member F6 OS=Homo sapiens OX=9606 GN=SLC35F6 PE=1 SV=1	0.003	FALSE	3.767	3	1	1	1	1	371	40.2	6.93	4.12	1
FALSE	High	Master Protein	O15379	O15379	HDAC3	1606	Histone deacetylase 3 OS=Homo sapiens OX=9606 GN=HDAC3 PE=1 SV=2	0.003	FALSE	3.761	5	2	2	1	1	428	48.8	5.16	2.08	2
FALSE	High	Master Protein	Q9BST9	Q9BST9	RTKN	1607	Rhotekin OS=Homo sapiens OX=9606 GN=RTKN PE=1 SV=2	0.003	FALSE	3.76	2	1	2	1	1	563	62.6	7.44	4.45	1
FALSE	High	Master Protein	Q7L1Q6	Q7L1Q6	BZW1	1608	Basic leucine zipper and W2 domain-containing protein 1 OS=Homo sapiens OX=9606 GN=BZW1 PE=1 SV=1	0.003	FALSE	3.758	3	2	2	1	1	419	48	5.92	1.8	2
FALSE	High	Master Protein	Q658Y4	Q658Y4	FAM91A1	1609	Protein FAM91A1 OS=Homo sapiens OX=9606 GN=FAM91A1 PE=1 SV=3	0.003	FALSE	3.754	2	1	1	1	1	838	93.9	6.39	2.66	1
FALSE	High	Master Protein	Q5VWJ9	Q5VWJ9	SNX30	1610	Sorting nexin-30 OS=Homo sapiens OX=9606 GN=SNX30 PE=1 SV=1	0.003	FALSE	3.74	3	2	2	2	1	437	49.6	5.35	1.62	2
FALSE	High	Master Protein	Q9UBW7	Q9UBW7	ZMYM2	1611	Zinc finger MYM-type protein 2 OS=Homo sapiens OX=9606 GN=ZMYM2 PE=1 SV=1	0.003	FALSE	3.728	2	2	2	2	1	1377	154.8	6.34	0	2
FALSE	High	Master Protein	Q8TDD1	Q8TDD1	DDX54	1612	ATP-dependent RNA helicase DDX54 OS=Homo sapiens OX=9606 GN=DDX54 PE=1 SV=2	0.003	FALSE	3.725	3	2	2	2	1	881	98.5	10.02	0	2
FALSE	High	Master Protein	P51530	P51530	DNA2	1613	DNA replication ATP-dependent helicase/nuclease DNA2 OS=Homo sapiens OX=9606 GN=DNA2 PE=1 SV=3	0.003	FALSE	3.723	3	3	3	3	1	1060	120.3	7.74	3.8	3
FALSE	High	Master Protein	Q92604	Q92604	LPGAT1	1614	Acyl-CoA:lysophosphatidylglycerol acyltransferase 1 OS=Homo sapiens OX=9606 GN=LPGAT1 PE=1 SV=1	0.003	FALSE	3.72	3	1	1	1	1	370	43.1	8.92	2.49	1
FALSE	High	Master Protein	Q15208	Q15208	STK38	1615	Serine/threonine-protein kinase 38 OS=Homo sapiens OX=9606 GN=STK38 PE=1 SV=1	0.003	FALSE	3.71	3	1	1	1	1	465	54.2	7.15	0	1
FALSE	High	Master Protein	Q9NX58	Q9NX58	LYAR	1616	Cell growth-regulating nucleolar protein OS=Homo sapiens OX=9606 GN=LYAR PE=1 SV=2	0.003	FALSE	3.708	4	1	1	1	1	379	43.6	9.54	0	1
FALSE	High	Master Protein	Q05086	Q05086	UBE3A	1617	Ubiquitin-protein ligase E3A OS=Homo sapiens OX=9606 GN=UBE3A PE=1 SV=4	0.003	FALSE	3.706	2	1	1	1	1	875	100.6	5.22	2.47	1
FALSE	High	Master Protein	O60765	O60765	ZNF354A	1618	Zinc finger protein 354A OS=Homo sapiens OX=9606 GN=ZNF354A PE=1 SV=2	0.003	FALSE	3.703	4	2	2	2	1	605	69.2	9.57	0	2
FALSE	High	Master Protein	Q9H9P8	Q9H9P8	L2HGDH	1619	L-2-hydroxyglutarate dehydrogenase, mitochondrial OS=Homo sapiens OX=9606 GN=L2HGDH PE=1 SV=3	0.003	FALSE	3.686	2	1	1	1	1	463	50.3	8.15	0	1
FALSE	High	Master Protein	P49959	P49959	MRE11	1620	Double-strand break repair protein MRE11 OS=Homo sapiens OX=9606 GN=MRE11 PE=1 SV=3	0.003	FALSE	3.684	2	1	1	1	1	708	80.5	5.9	2.14	1
FALSE	High	Master Protein	Q6IBW4	Q6IBW4	NCAPH2	1621	Condensin-2 complex subunit H2 OS=Homo sapiens OX=9606 GN=NCAPH2 PE=1 SV=1	0.003	FALSE	3.682	3	1	2	1	1	605	68.2	4.74	2.21	1
FALSE	High	Master Protein	Q9BZQ6	Q9BZQ6	EDEM3	1622	ER degradation-enhancing alpha-mannosidase-like protein 3 OS=Homo sapiens OX=9606 GN=EDEM3 PE=1 SV=2	0.003	FALSE	3.678	1	1	1	1	1	932	104.6	4.93	2.27	1
FALSE	High	Master Protein	Q96A35	Q96A35	MRPL24	1623	39S ribosomal protein L24, mitochondrial OS=Homo sapiens OX=9606 GN=MRPL24 PE=1 SV=1	0.003	FALSE	3.674	6	1	1	1	1	216	24.9	9.29	1.75	1
FALSE	High	Master Protein	Q5JXB2	Q5JXB2	UBE2NL	1624	Putative ubiquitin-conjugating enzyme E2 N-like OS=Homo sapiens OX=9606 GN=UBE2NL PE=1 SV=1	0.003	FALSE	3.669	7	1	1	1	1	153	17.4	5.92	1.95	1
FALSE	High	Master Protein	P04222	P04222	HLA-C	1625	HLA class I histocompatibility antigen, Cw-3 alpha chain OS=Homo sapiens OX=9606 GN=HLA-C PE=1 SV=2	0.003	FALSE	3.659	4	1	1	1	1	366	40.8	6.39	2.22	1
FALSE	High	Master Protein	Q8NG27	Q8NG27	PJA1	1626	E3 ubiquitin-protein ligase Praja-1 OS=Homo sapiens OX=9606 GN=PJA1 PE=1 SV=2	0.003	FALSE	3.654	2	1	1	1	1	643	71	5.17	1.61	1
FALSE	High	Master Protein	P81605	P81605	DCD	1627	Dermcidin OS=Homo sapiens OX=9606 GN=DCD PE=1 SV=2	0.003	FALSE	3.652	10	1	1	1	1	110	11.3	6.54	2.71	1
FALSE	High	Master Protein	P60468	P60468	SEC61B	1628	Protein transport protein Sec61 subunit beta OS=Homo sapiens OX=9606 GN=SEC61B PE=1 SV=2	0.003	FALSE	3.638	10	1	2	1	1	96	10	11.56	1.91	1
FALSE	High	Master Protein	Q75QN2	Q75QN2	INTS8	1629	Integrator complex subunit 8 OS=Homo sapiens OX=9606 GN=INTS8 PE=1 SV=1	0.003	FALSE	3.632	1	1	1	1	1	995	113	7.05	0	1
FALSE	High	Master Protein	P19823	P19823	ITIH2	1630	Inter-alpha-trypsin inhibitor heavy chain H2 OS=Homo sapiens OX=9606 GN=ITIH2 PE=1 SV=2	0.003	FALSE	3.629	2	1	1	1	1	946	106.4	6.86	2.23	1
FALSE	High	Master Protein	O95168	O95168	NDUFB4	1631	NADH dehydrogenase [ubiquinone] 1 beta subcomplex subunit 4 OS=Homo sapiens OX=9606 GN=NDUFB4 PE=1 SV=3	0.003	FALSE	3.626	19	2	2	2	1	129	15.2	9.85	4.51	2
FALSE	High	Master Protein	Q9UHB7	Q9UHB7	AFF4	1632	AF4/FMR2 family member 4 OS=Homo sapiens OX=9606 GN=AFF4 PE=1 SV=1	0.003	FALSE	3.622	1	2	2	2	1	1163	127.4	9.31	2.11	2
FALSE	High	Master Protein	Q86T03	Q86T03	PIP4P1	1633	Type 1 phosphatidylinositol 4,5-bisphosphate 4-phosphatase OS=Homo sapiens OX=9606 GN=PIP4P1 PE=1 SV=1	0.003	FALSE	3.621	8	1	1	1	1	277	29.5	8.91	3.16	1
FALSE	High	Master Protein	Q8IWA4	Q8IWA4	MFN1	1634	Mitofusin-1 OS=Homo sapiens OX=9606 GN=MFN1 PE=1 SV=3	0.003	FALSE	3.62	2	2	2	1	1	741	84.1	6.33	0	2
FALSE	High	Master Protein	Q99735	Q99735	MGST2	1635	Microsomal glutathione S-transferase 2 OS=Homo sapiens OX=9606 GN=MGST2 PE=1 SV=1	0.003	FALSE	3.608	10	1	1	1	1	147	16.6	9.55	1.95	1
FALSE	High	Master Protein	Q02413	Q02413	DSG1	1636	Desmoglein-1 OS=Homo sapiens OX=9606 GN=DSG1 PE=1 SV=2	0.003	FALSE	3.605	2	1	1	1	1	1049	113.7	5.03	1.9	1
FALSE	High	Master Protein	P05067	P05067	APP	1637	Amyloid-beta A4 protein OS=Homo sapiens OX=9606 GN=APP PE=1 SV=3	0.003	FALSE	3.582	1	1	1	1	1	770	86.9	4.82	2.07	1
FALSE	High	Master Protein	Q5JTW2	Q5JTW2	CEP78	1638	Centrosomal protein of 78 kDa OS=Homo sapiens OX=9606 GN=CEP78 PE=1 SV=1	0.003	FALSE	3.576	2	1	1	1	1	689	76.3	8.18	2.3	1
FALSE	High	Master Protein	Q96PE3	Q96PE3	INPP4A	1639	Type I inositol 3,4-bisphosphate 4-phosphatase OS=Homo sapiens OX=9606 GN=INPP4A PE=1 SV=1	0.003	FALSE	3.575	1	1	1	1	1	977	109.9	6.96	0	1
FALSE	High	Master Protein	Q9UJZ1	Q9UJZ1	STOML2	1640	Stomatin-like protein 2, mitochondrial OS=Homo sapiens OX=9606 GN=STOML2 PE=1 SV=1	0.003	FALSE	3.575	4	1	1	1	1	356	38.5	7.39	1.95	1
FALSE	High	Master Protein	Q96RQ3	Q96RQ3	MCCC1	1641	Methylcrotonoyl-CoA carboxylase subunit alpha, mitochondrial OS=Homo sapiens OX=9606 GN=MCCC1 PE=1 SV=3	0.003	FALSE	3.573	2	1	1	1	1	725	80.4	7.78	0	1
FALSE	High	Master Protein	Q9Y5P6	Q9Y5P6	GMPPB	1642	Mannose-1-phosphate guanyltransferase beta OS=Homo sapiens OX=9606 GN=GMPPB PE=1 SV=2	0.003	FALSE	3.547	5	1	1	1	1	360	39.8	6.61	2.38	1
FALSE	High	Master Protein	Q9BVG9	Q9BVG9	PTDSS2	1643	Phosphatidylserine synthase 2 OS=Homo sapiens OX=9606 GN=PTDSS2 PE=1 SV=1	0.003	FALSE	3.536	2	1	1	1	1	487	56.2	6.25	1.87	1
FALSE	High	Master Protein	Q9UK97	Q9UK97	FBXO9	1644	F-box only protein 9 OS=Homo sapiens OX=9606 GN=FBXO9 PE=1 SV=1	0.003	FALSE	3.533	4	2	2	2	1	447	52.3	6.15	2.13	2
FALSE	High	Master Protein	P61803	P61803	DAD1	1645	Dolichyl-diphosphooligosaccharide--protein glycosyltransferase subunit DAD1 OS=Homo sapiens OX=9606 GN=DAD1 PE=1 SV=3	0.003	FALSE	3.532	11	1	1	1	1	113	12.5	7.08	1.97	1
FALSE	High	Master Protein	Q7Z434	Q7Z434	MAVS	1646	Mitochondrial antiviral-signaling protein OS=Homo sapiens OX=9606 GN=MAVS PE=1 SV=2	0.003	FALSE	3.531	3	1	1	1	1	540	56.5	5.52	2.03	1
FALSE	High	Master Protein	Q9Y6N1	Q9Y6N1	COX11	1647	Cytochrome c oxidase assembly protein COX11, mitochondrial OS=Homo sapiens OX=9606 GN=COX11 PE=1 SV=3	0.003	FALSE	3.53	4	1	1	1	1	276	31.4	9.06	1.77	1
FALSE	High	Master Protein	Q8WVC0	Q8WVC0	LEO1	1648	RNA polymerase-associated protein LEO1 OS=Homo sapiens OX=9606 GN=LEO1 PE=1 SV=1	0.003	FALSE	3.525	2	1	1	1	1	666	75.4	4.51	1.96	1
FALSE	High	Master Protein	Q9NYV4	Q9NYV4	CDK12	1649	Cyclin-dependent kinase 12 OS=Homo sapiens OX=9606 GN=CDK12 PE=1 SV=2	0.003	FALSE	3.522	1	2	2	1	1	1490	164.1	9.44	2.13	2
FALSE	High	Master Protein	Q92696	Q92696	RABGGTA	1650	Geranylgeranyl transferase type-2 subunit alpha OS=Homo sapiens OX=9606 GN=RABGGTA PE=1 SV=2	0.003	FALSE	3.521	3	2	2	2	1	567	65	5.67	1.84	2
FALSE	High	Master Protein	Q9Y508	Q9Y508	RNF114	1651	E3 ubiquitin-protein ligase RNF114 OS=Homo sapiens OX=9606 GN=RNF114 PE=1 SV=1	0.003	FALSE	3.515	10	2	2	2	1	228	25.7	7.25	2.08	2
FALSE	High	Master Protein	O14757	O14757	CHEK1	1652	Serine/threonine-protein kinase Chk1 OS=Homo sapiens OX=9606 GN=CHEK1 PE=1 SV=2	0.003	FALSE	3.48	2	1	1	1	1	476	54.4	8.25	1.97	1
FALSE	High	Master Protein	Q9NY61	Q9NY61	AATF	1653	Protein AATF OS=Homo sapiens OX=9606 GN=AATF PE=1 SV=1	0.003	FALSE	3.478	3	1	1	1	1	560	63.1	4.94	2.69	1
FALSE	High	Master Protein	P62861	P62861	FAU	1654	40S ribosomal protein S30 OS=Homo sapiens OX=9606 GN=FAU PE=1 SV=1	0.003	FALSE	3.478	17	1	1	1	1	59	6.6	12.15	0	1
FALSE	High	Master Protein	O60287	O60287	URB1	1655	Nucleolar pre-ribosomal-associated protein 1 OS=Homo sapiens OX=9606 GN=URB1 PE=1 SV=4	0.003	FALSE	3.468	1	1	1	1	1	2271	254.2	6.47	2.33	1
FALSE	High	Master Protein	P21912	P21912	SDHB	1656	Succinate dehydrogenase [ubiquinone] iron-sulfur subunit, mitochondrial OS=Homo sapiens OX=9606 GN=SDHB PE=1 SV=3	0.003	FALSE	3.463	3	1	1	1	1	280	31.6	8.76	2.32	1
FALSE	High	Master Protein	A0A0C4DH68	A0A0C4DH68	IGKV2-24	1657	Immunoglobulin kappa variable 2-24 OS=Homo sapiens OX=9606 GN=IGKV2-24 PE=3 SV=1	0.003	FALSE	3.458	13	2	4	1	1	120	13.1	8.53	6.37	2
FALSE	High	Master Protein	P38435	P38435	GGCX	1658	Vitamin K-dependent gamma-carboxylase OS=Homo sapiens OX=9606 GN=GGCX PE=1 SV=2	0.003	FALSE	3.446	2	1	1	1	1	758	87.5	8.02	2.05	1
FALSE	High	Master Protein	Q5T8P6	Q5T8P6	RBM26	1659	RNA-binding protein 26 OS=Homo sapiens OX=9606 GN=RBM26 PE=1 SV=3	0.003	FALSE	3.43	2	2	2	2	1	1007	113.5	9.16	0	2
FALSE	High	Master Protein	Q9H3S7	Q9H3S7	PTPN23	1660	Tyrosine-protein phosphatase non-receptor type 23 OS=Homo sapiens OX=9606 GN=PTPN23 PE=1 SV=1	0.003	FALSE	3.428	2	1	1	1	1	1636	178.9	6.92	2.53	1
FALSE	High	Master Protein	Q9NVH2	Q9NVH2	INTS7	1661	Integrator complex subunit 7 OS=Homo sapiens OX=9606 GN=INTS7 PE=1 SV=1	0.003	FALSE	3.42	2	2	2	2	1	962	106.8	8.02	0	2
FALSE	High	Master Protein	Q96NW4	Q96NW4	ANKRD27	1662	Ankyrin repeat domain-containing protein 27 OS=Homo sapiens OX=9606 GN=ANKRD27 PE=1 SV=2	0.003	FALSE	3.415	3	2	2	2	1	1050	116.9	6.87	0	2
FALSE	High	Master Protein	Q9Y6J9	Q9Y6J9	TAF6L	1663	TAF6-like RNA polymerase II p300/CBP-associated factor-associated factor 65 kDa subunit 6L OS=Homo sapiens OX=9606 GN=TAF6L PE=1 SV=1	0.003	FALSE	3.412	6	2	2	2	1	622	67.8	8.97	0	2
FALSE	High	Master Protein	Q53GS7	Q53GS7	GLE1	1664	Nucleoporin GLE1 OS=Homo sapiens OX=9606 GN=GLE1 PE=1 SV=2	0.003	FALSE	3.41	3	2	2	2	1	698	79.8	7.43	2.37	2
FALSE	High	Master Protein	Q9BSR8	Q9BSR8	YIPF4	1665	Protein YIPF4 OS=Homo sapiens OX=9606 GN=YIPF4 PE=1 SV=1	0.003	FALSE	3.403	4	1	1	1	1	244	27.1	4.65	2.4	1
FALSE	High	Master Protein	P20042	P20042	EIF2S2	1666	Eukaryotic translation initiation factor 2 subunit 2 OS=Homo sapiens OX=9606 GN=EIF2S2 PE=1 SV=2	0.003	FALSE	3.4	3	1	1	1	1	333	38.4	5.8	1.65	1
[truncated: 133 more rows]

## Sheet: Control-2
Checked	Protein FDR Confidence: Combined	Master	Accession	Description	Exp. q-value: Combined	Contaminant	Sum PEP Score	Coverage [%]	# Peptides	# PSMs	# Unique Peptides	# Protein Groups	# AAs	MW [kDa]	calc. pI	Score Sequest HT: Sequest HT	# Peptides (by Search Engine): Sequest HT
[truncated: 1,944 more rows]

[truncated: 4 more sheets: Helicase protein, Control-3, E protein, S protein]
